# Supplementary material for: The FANCC–FANCE–FANCF complex is evolutionarily conserved and regulates meiotic recombination
Source: Nucleic Acids Res. 2023 Jan 19;51(6):2516–28. doi: 10.1093/nar/gkac1244 (PMC10085685; doi:10.1093/nar/gkac1244)
Supplement: gkac1244_Supplemental_Files [file gkac1244_supplemental_files.zip]

Archive with 5 entries (5 files):
- supplementary figures 1-9.pdf
- Table S1 primer list.xlsx
- Table S2_List of alleles zmm screen.xlsx
- Table S3_Recombination_rates.xlsx
- Table S4 MS data.xlsx
