# Supplementary material for: The FANCC–FANCE–FANCF complex is evolutionarily conserved and regulates meiotic recombination
Source: Nucleic Acids Res. 2023 Jan 19;51(6):2516–28. doi: 10.1093/nar/gkac1244 (PMC10085685; doi:10.1093/nar/gkac1244)
Supplement: gkac1244_Supplemental_Files [file gkac1244_supplemental_files.zip › Table S4 MS data.xlsx]

## Sheet: suppl table - filtered list
		CGSrhino			NGSrhino
prot_acc	prot_desc	PD1	PD2	PD3	PD1	PD2	PD3
AT3G60310	FANCC	15	13	12	11	12	14
AT4G29560	FANCE	5	4	5
AT5G65740	FANCL	4	3	3
AT1G78790	MHF2	2		3
AT1G35530(*)	FANCM	2
AT1G07670	ATECA4, ECA4 | endomembrane-type CA-ATPase 4				7	9
AT1G15270	Translation machinery associated TMA7			2		2	2
AT1G16810	unknown protein	3	2	2	3	2
AT1G32130	IWS1, ATIWS1 | Transcription elongation factor (TFIIS) family protein				5	2
AT1G50300	TAF15 | TBP-associated factor 15	2	2
AT1G56290	CwfJ-like family protein				6	5
AT2G25670	BEST Arabidopsis thaliana protein match is: copper ion binding (TAIR:AT4G32610.1); Has 43784 Blast hits to 26928 proteins in 1799 species: Archae - 86; Bacteria - 6347; Metazoa - 15971; Fungi - 5398; Plants - 1931; Viruses - 259; Other	7	6	7
AT2G25720	unknown protein	2	2	2
AT2G33730	P-loop containing nucleoside triphosphate hydrolases superfamily protein				6	7
AT2G38880	ATNF-YB1, HAP3, ATHAP3, HAP3A, NF-YB1 | nuclear factor Y, subunit B1					2
AT2G39140	SVR1 | pseudouridine synthase family protein	2		2
AT2G40060	Clathrin light chain protein				2	2
AT3G01130	unknown protein				2	2	2
AT3G03340	UNE6 | LUC7 related protein				2
AT3G04500	RNA-binding (RRM/RBD/RNP motifs) family protein	3	3	3	4	3
AT3G05760	C2H2 and C2HC zinc fingers superfamily protein	9	11	9
AT3G07090	PPPDE putative thiol peptidase family protein				5	4
AT3G19650	cyclin-related	2	3	2
AT3G26420	ATRZ-1A | RNA-binding (RRM/RBD/RNP motifs) family protein with retrovirus zinc finger-like domain				2	2
AT3G52300	ATPQ | ATP synthase D chain, mitochondrial				8	6	7
AT3G56510	RNA-binding (RRM/RBD/RNP motifs) family protein	3	4	3	2	3
AT3G61070	PEX11E | peroxin 11E				2	2
AT3G62790	NADH-ubiquinone oxidoreductase-related		2	2	2		2
AT3G62810	complex 1 family protein / LVR family protein				2		5
AT4G17890	AGD8 | ARF-GAP domain 8				2	2
AT4G29480	Mitochondrial ATP synthase subunit G protein				2	2
AT4G31720	TAFII15, TAF10, STG1 | TBP-associated factor II 15	3	4
AT4G32610	copper ion binding	2				2
AT5G17630	Nucleotide/sugar transporter family protein				2	2
AT5G27620	CYCH;1 | cyclin H;1				2	3
AT5G44710	CONTAINS InterPro DOMAIN/s: Ribosomal protein S27/S33, mitochondrial (InterPro:IPR013219); Has 101 Blast hits to 101 proteins in 55 species: Archae - 0; Bacteria - 0; Metazoa - 8; Fungi - 59; Plants - 26; Viruses - 0; Other Eukaryotes -				2
AT5G49550	BLOS2 | Putative homolog of mammalian BLOC-1 Subunit 2. Protein - protein interaction with BLOS1.	2		2	2
AT5G51410	LUC7 N_terminus domain-containing protein					2
AT5G64400	CONTAINS InterPro DOMAIN/s: CHCH (InterPro:IPR010625); BEST Arabidopsis thaliana protein match is: Cox19-like CHCH family protein (TAIR:AT5G09570.1); Has 1807 Blast hits to 1807 proteins in 277 species: Archae - 0; Bacteria - 0; Metazoa				2	2
(*) only identified in 1 experiment

## Sheet: Suppl dataset 1
Supplemental Dataset: Protein Identification details obtained with Q Exactive (Thermo Fisher Scientific) and Mascot Distiller software (version 2.5.0, Matrix Science) combined with the Mascot search engine (version 2.5.1, Matrix Science) using the Mascot Daemon interface and database TAIRplus (Van Leene et al., 2015). Proteins and peptides headers used in the table are listed below. prot_score: p…
Experiment	prot_hit_num	protein group	prot_acc	prot_desc	prot_score	prot_mass	prot_matches_sig	prot_sequences_sig	prot_cover	prot_len	prot_pi	pep_query	pep_rank	pep_isbold	pep_isunique	pep_exp_mz	pep_exp_mr	pep_exp_z	pep_calc_mr	pep_delta	pep_start	pep_end	pep_miss	pep_score	pep_ident	pep_expect	pep_res_before	pep_seq	pep_res_after	pep_var_mod	pep_var_mod_pos
FANCC-CGSrhino PD1	1	P13645	P13645	K1C10_HUMAN Keratin, type I cytoskeletal 10 (Cytokeratin-10) (CK-10) (Keratin-10) (K10)	3868	59483	73	28	47	593	5.13	95	1	1	0	404.203	806.391	2	806.392	-0.0017	229	235	0	53.05	35	0.00018	R	LAADDFR	L
FANCC-CGSrhino PD1	1	P13645	P13645	K1C10_HUMAN Keratin, type I cytoskeletal 10 (Cytokeratin-10) (CK-10) (Keratin-10) (K10)	3868	59483	73	28	47	593	5.13	109	1	1	0	405.224	808.433	2	808.433	-0.0005	157	163	0	48.05	34	0.00044	R	LASYLDK	V
FANCC-CGSrhino PD1	1	P13645	P13645	K1C10_HUMAN Keratin, type I cytoskeletal 10 (Cytokeratin-10) (CK-10) (Keratin-10) (K10)	3868	59483	73	28	47	593	5.13	483	1	1	1	424.229	846.444	2	846.445	-0.0008	363	369	0	52.57	36	0.00026	K	SEITELR	R
FANCC-CGSrhino PD1	1	P13645	P13645	K1C10_HUMAN Keratin, type I cytoskeletal 10 (Cytokeratin-10) (CK-10) (Keratin-10) (K10)	3868	59483	73	28	47	593	5.13	1251	1	1	0	458.695	915.375	2	915.376	-0.0001	286	292	0	35.89	26	0.0012	K	NHEEEMK	D
FANCC-CGSrhino PD1	1	P13645	P13645	K1C10_HUMAN Keratin, type I cytoskeletal 10 (Cytokeratin-10) (CK-10) (Keratin-10) (K10)	3868	59483	73	28	47	593	5.13	2201	1	1	1	497.253	992.491	2	992.493	-0.0016	238	245	0	36.78	35	0.008	K	YENEVALR	Q
FANCC-CGSrhino PD1	1	P13645	P13645	K1C10_HUMAN Keratin, type I cytoskeletal 10 (Cytokeratin-10) (CK-10) (Keratin-10) (K10)	3868	59483	73	28	47	593	5.13	2202	1	1	1	497.254	992.493	2	992.493	0.0003	238	245	0	60.42	35	3.2e-05	K	YENEVALR	Q
FANCC-CGSrhino PD1	1	P13645	P13645	K1C10_HUMAN Keratin, type I cytoskeletal 10 (Cytokeratin-10) (CK-10) (Keratin-10) (K10)	3868	59483	73	28	47	593	5.13	2604	1	1	0	516.301	1030.59	2	1030.59	-0.0036	258	266	0	52.91	35	0.00019	R	VLDELTLTK	A
FANCC-CGSrhino PD1	1	P13645	P13645	K1C10_HUMAN Keratin, type I cytoskeletal 10 (Cytokeratin-10) (CK-10) (Keratin-10) (K10)	3868	59483	73	28	47	593	5.13	2748	1	1	0	522.743	1043.47	2	1043.47	0.0001	285	292	1	50.04	30	0.00012	K	KNHEEEMK	D
FANCC-CGSrhino PD1	1	P13645	P13645	K1C10_HUMAN Keratin, type I cytoskeletal 10 (Cytokeratin-10) (CK-10) (Keratin-10) (K10)	3868	59483	73	28	47	593	5.13	2918	1	1	0	530.74	1059.46	2	1059.47	-0.0011	285	292	1	34.32	29	0.0031	K	KNHEEEMK	D	Oxidation (M)	0.00000020.0
FANCC-CGSrhino PD1	1	P13645	P13645	K1C10_HUMAN Keratin, type I cytoskeletal 10 (Cytokeratin-10) (CK-10) (Keratin-10) (K10)	3868	59483	73	28	47	593	5.13	3252	1	1	1	545.769	1089.52	2	1089.52	0.0001	148	156	0	58.62	33	3.4e-05	K	VTMQNLNDR	L
FANCC-CGSrhino PD1	1	P13645	P13645	K1C10_HUMAN Keratin, type I cytoskeletal 10 (Cytokeratin-10) (CK-10) (Keratin-10) (K10)	3868	59483	73	28	47	593	5.13	3415	1	1	1	553.766	1105.52	2	1105.52	-0.0016	148	156	0	73.17	33	1.1e-06	K	VTMQNLNDR	L	Oxidation (M)	0.002000000.0
FANCC-CGSrhino PD1	1	P13645	P13645	K1C10_HUMAN Keratin, type I cytoskeletal 10 (Cytokeratin-10) (CK-10) (Keratin-10) (K10)	3868	59483	73	28	47	593	5.13	3416	1	1	1	553.767	1105.52	2	1105.52	0.0001	148	156	0	59.04	33	2.7e-05	K	VTMQNLNDR	L	Oxidation (M)	0.002000000.0
FANCC-CGSrhino PD1	1	P13645	P13645	K1C10_HUMAN Keratin, type I cytoskeletal 10 (Cytokeratin-10) (CK-10) (Keratin-10) (K10)	3868	59483	73	28	47	593	5.13	3432	1	1	1	555.248	1108.48	2	1108.48	-0.0018	335	343	0	37.66	31	0.0022	K	DAEAWFNEK	S
FANCC-CGSrhino PD1	1	P13645	P13645	K1C10_HUMAN Keratin, type I cytoskeletal 10 (Cytokeratin-10) (CK-10) (Keratin-10) (K10)	3868	59483	73	28	47	593	5.13	3433	1	1	1	555.248	1108.48	2	1108.48	-0.0003	335	343	0	41.69	31	0.00086	K	DAEAWFNEK	S
FANCC-CGSrhino PD1	1	P13645	P13645	K1C10_HUMAN Keratin, type I cytoskeletal 10 (Cytokeratin-10) (CK-10) (Keratin-10) (K10)	3868	59483	73	28	47	593	5.13	3516	1	1	1	559.758	1117.5	2	1117.5	-0.0004	185	194	0	78.62	30	1.6e-07	K	HGNSHQGEPR	D
FANCC-CGSrhino PD1	1	P13645	P13645	K1C10_HUMAN Keratin, type I cytoskeletal 10 (Cytokeratin-10) (CK-10) (Keratin-10) (K10)	3868	59483	73	28	47	593	5.13	3957	1	1	1	583.296	1164.58	2	1164.58	-0.0004	442	450	0	64.88	35	1.1e-05	R	LENEIQTYR	S
FANCC-CGSrhino PD1	1	P13645	P13645	K1C10_HUMAN Keratin, type I cytoskeletal 10 (Cytokeratin-10) (CK-10) (Keratin-10) (K10)	3868	59483	73	28	47	593	5.13	4131	1	1	1	593.265	1184.52	2	1184.52	-0.0004	577	589	0	55.02	30	3.3e-05	K	SSSSGSVGESSSK	G
FANCC-CGSrhino PD1	1	P13645	P13645	K1C10_HUMAN Keratin, type I cytoskeletal 10 (Cytokeratin-10) (CK-10) (Keratin-10) (K10)	3868	59483	73	28	47	593	5.13	4155	1	1	0	594.354	1186.69	2	1186.69	0.0003	257	266	1	52.59	33	0.00012	R	RVLDELTLTK	A
FANCC-CGSrhino PD1	1	P13645	P13645	K1C10_HUMAN Keratin, type I cytoskeletal 10 (Cytokeratin-10) (CK-10) (Keratin-10) (K10)	3868	59483	73	28	47	593	5.13	4285	1	1	0	601.313	1200.61	2	1200.61	0.0016	246	256	0	81.27	34	2.1e-07	R	QSVEADINGLR	R
FANCC-CGSrhino PD1	1	P13645	P13645	K1C10_HUMAN Keratin, type I cytoskeletal 10 (Cytokeratin-10) (CK-10) (Keratin-10) (K10)	3868	59483	73	28	47	593	5.13	4855	1	1	1	631.802	1261.59	2	1261.59	-0.0014	451	464	0	76.68	33	4.8e-07	R	SLLEGEGSSGGGGR	G
FANCC-CGSrhino PD1	1	P13645	P13645	K1C10_HUMAN Keratin, type I cytoskeletal 10 (Cytokeratin-10) (CK-10) (Keratin-10) (K10)	3868	59483	73	28	47	593	5.13	5673	1	1	0	679.362	1356.71	2	1356.71	-0.002	246	257	1	37.14	34	0.0055	R	QSVEADINGLRR	V
FANCC-CGSrhino PD1	1	P13645	P13645	K1C10_HUMAN Keratin, type I cytoskeletal 10 (Cytokeratin-10) (CK-10) (Keratin-10) (K10)	3868	59483	73	28	47	593	5.13	5674	1	1	0	453.244	1356.71	3	1356.71	-0.002	246	257	1	41.68	34	0.0019	R	QSVEADINGLRR	V
FANCC-CGSrhino PD1	1	P13645	P13645	K1C10_HUMAN Keratin, type I cytoskeletal 10 (Cytokeratin-10) (CK-10) (Keratin-10) (K10)	3868	59483	73	28	47	593	5.13	5753	1	1	1	683.322	1364.63	2	1364.63	-0.0017	323	333	0	68.14	33	3.7e-06	R	SQYEQLAEQNR	K
FANCC-CGSrhino PD1	1	P13645	P13645	K1C10_HUMAN Keratin, type I cytoskeletal 10 (Cytokeratin-10) (CK-10) (Keratin-10) (K10)	3868	59483	73	28	47	593	5.13	5859	1	1	1	691.327	1380.64	2	1380.64	-0.0005	166	177	0	63.16	33	1.1e-05	R	ALEESNYELEGK	I
FANCC-CGSrhino PD1	1	P13645	P13645	K1C10_HUMAN Keratin, type I cytoskeletal 10 (Cytokeratin-10) (CK-10) (Keratin-10) (K10)	3868	59483	73	28	47	593	5.13	5935	1	1	1	695.844	1389.67	2	1389.67	-0.0006	387	399	0	111.43	34	2.2e-10	K	QSLEASLAETEGR	Y
FANCC-CGSrhino PD1	1	P13645	P13645	K1C10_HUMAN Keratin, type I cytoskeletal 10 (Cytokeratin-10) (CK-10) (Keratin-10) (K10)	3868	59483	73	28	47	593	5.13	5936	1	1	1	695.844	1389.67	2	1389.67	-0.0003	387	399	0	108.26	34	4.6e-10	K	QSLEASLAETEGR	Y
FANCC-CGSrhino PD1	1	P13645	P13645	K1C10_HUMAN Keratin, type I cytoskeletal 10 (Cytokeratin-10) (CK-10) (Keratin-10) (K10)	3868	59483	73	28	47	593	5.13	6272	1	1	1	717.888	1433.76	2	1433.76	-0.0014	440	450	1	72.97	36	2e-06	K	IRLENEIQTYR	S
FANCC-CGSrhino PD1	1	P13645	P13645	K1C10_HUMAN Keratin, type I cytoskeletal 10 (Cytokeratin-10) (CK-10) (Keratin-10) (K10)	3868	59483	73	28	47	593	5.13	6273	1	1	1	478.928	1433.76	3	1433.76	0.0011	440	450	1	46.34	35	0.00092	K	IRLENEIQTYR	S
FANCC-CGSrhino PD1	1	P13645	P13645	K1C10_HUMAN Keratin, type I cytoskeletal 10 (Cytokeratin-10) (CK-10) (Keratin-10) (K10)	3868	59483	73	28	47	593	5.13	6676	1	1	1	747.37	1492.73	2	1492.73	-0.0012	323	334	1	75.53	35	8.9e-07	R	SQYEQLAEQNRK	D
FANCC-CGSrhino PD1	1	P13645	P13645	K1C10_HUMAN Keratin, type I cytoskeletal 10 (Cytokeratin-10) (CK-10) (Keratin-10) (K10)	3868	59483	73	28	47	593	5.13	6679	1	1	1	498.583	1492.73	3	1492.73	0	323	334	1	46.8	35	0.00067	R	SQYEQLAEQNRK	D
FANCC-CGSrhino PD1	1	P13645	P13645	K1C10_HUMAN Keratin, type I cytoskeletal 10 (Cytokeratin-10) (CK-10) (Keratin-10) (K10)	3868	59483	73	28	47	593	5.13	7917	1	1	1	854.389	1706.76	2	1706.76	-0.0008	41	59	0	145.97	31	3.6e-14	K	GSLGGGFSSGGFSGGSFSR	G
FANCC-CGSrhino PD1	1	P13645	P13645	K1C10_HUMAN Keratin, type I cytoskeletal 10 (Cytokeratin-10) (CK-10) (Keratin-10) (K10)	3868	59483	73	28	47	593	5.13	8328	1	1	1	899.008	1796	2	1796	-0.002	371	386	0	87.57	31	2.4e-08	R	NVQALEIELQSQLALK	Q
FANCC-CGSrhino PD1	1	P13645	P13645	K1C10_HUMAN Keratin, type I cytoskeletal 10 (Cytokeratin-10) (CK-10) (Keratin-10) (K10)	3868	59483	73	28	47	593	5.13	8329	1	1	1	899.009	1796	2	1796	-0.0011	371	386	0	116.1	31	3.3e-11	R	NVQALEIELQSQLALK	Q
FANCC-CGSrhino PD1	1	P13645	P13645	K1C10_HUMAN Keratin, type I cytoskeletal 10 (Cytokeratin-10) (CK-10) (Keratin-10) (K10)	3868	59483	73	28	47	593	5.13	8330	1	1	1	599.675	1796	3	1796	-0.0003	371	386	0	83.43	31	5.9e-08	R	NVQALEIELQSQLALK	Q
FANCC-CGSrhino PD1	1	P13645	P13645	K1C10_HUMAN Keratin, type I cytoskeletal 10 (Cytokeratin-10) (CK-10) (Keratin-10) (K10)	3868	59483	73	28	47	593	5.13	8331	1	1	1	599.675	1796	3	1796	-0.0001	371	386	0	99.06	31	1.6e-09	R	NVQALEIELQSQLALK	Q
FANCC-CGSrhino PD1	1	P13645	P13645	K1C10_HUMAN Keratin, type I cytoskeletal 10 (Cytokeratin-10) (CK-10) (Keratin-10) (K10)	3868	59483	73	28	47	593	5.13	8332	1	1	1	599.675	1796	3	1796	0	371	386	0	33.1	31	0.0064	R	NVQALEIELQSQLALK	Q
FANCC-CGSrhino PD1	1	P13645	P13645	K1C10_HUMAN Keratin, type I cytoskeletal 10 (Cytokeratin-10) (CK-10) (Keratin-10) (K10)	3868	59483	73	28	47	593	5.13	8333	1	1	1	899.01	1796	2	1796	0.0005	371	386	0	78.53	31	1.8e-07	R	NVQALEIELQSQLALK	Q
FANCC-CGSrhino PD1	1	P13645	P13645	K1C10_HUMAN Keratin, type I cytoskeletal 10 (Cytokeratin-10) (CK-10) (Keratin-10) (K10)	3868	59483	73	28	47	593	5.13	8334	1	1	1	599.676	1796.01	3	1796	0.0009	371	386	0	96.26	31	3e-09	R	NVQALEIELQSQLALK	Q
FANCC-CGSrhino PD1	1	P13645	P13645	K1C10_HUMAN Keratin, type I cytoskeletal 10 (Cytokeratin-10) (CK-10) (Keratin-10) (K10)	3868	59483	73	28	47	593	5.13	8335	1	1	1	599.676	1796.01	3	1796	0.0011	371	386	0	78.9	30	1.6e-07	R	NVQALEIELQSQLALK	Q
FANCC-CGSrhino PD1	1	P13645	P13645	K1C10_HUMAN Keratin, type I cytoskeletal 10 (Cytokeratin-10) (CK-10) (Keratin-10) (K10)	3868	59483	73	28	47	593	5.13	8336	1	1	1	599.676	1796.01	3	1796	0.0014	371	386	0	99.36	31	1.5e-09	R	NVQALEIELQSQLALK	Q
FANCC-CGSrhino PD1	1	P13645	P13645	K1C10_HUMAN Keratin, type I cytoskeletal 10 (Cytokeratin-10) (CK-10) (Keratin-10) (K10)	3868	59483	73	28	47	593	5.13	8338	1	1	1	599.676	1796.01	3	1796	0.0022	371	386	0	72.05	31	8e-07	R	NVQALEIELQSQLALK	Q
FANCC-CGSrhino PD1	1	P13645	P13645	K1C10_HUMAN Keratin, type I cytoskeletal 10 (Cytokeratin-10) (CK-10) (Keratin-10) (K10)	3868	59483	73	28	47	593	5.13	8339	1	1	1	899.011	1796.01	2	1796	0.0027	371	386	0	80.29	31	1.2e-07	R	NVQALEIELQSQLALK	Q
FANCC-CGSrhino PD1	1	P13645	P13645	K1C10_HUMAN Keratin, type I cytoskeletal 10 (Cytokeratin-10) (CK-10) (Keratin-10) (K10)	3868	59483	73	28	47	593	5.13	8340	1	1	1	899.011	1796.01	2	1796	0.0028	371	386	0	122.2	31	7.9e-12	R	NVQALEIELQSQLALK	Q
FANCC-CGSrhino PD1	1	P13645	P13645	K1C10_HUMAN Keratin, type I cytoskeletal 10 (Cytokeratin-10) (CK-10) (Keratin-10) (K10)	3868	59483	73	28	47	593	5.13	8341	1	1	1	599.677	1796.01	3	1796	0.0037	371	386	0	76.41	31	3e-07	R	NVQALEIELQSQLALK	Q
FANCC-CGSrhino PD1	1	P13645	P13645	K1C10_HUMAN Keratin, type I cytoskeletal 10 (Cytokeratin-10) (CK-10) (Keratin-10) (K10)	3868	59483	73	28	47	593	5.13	8342	1	1	1	899.012	1796.01	2	1796	0.0042	371	386	0	104.05	30	4.9e-10	R	NVQALEIELQSQLALK	Q
FANCC-CGSrhino PD1	1	P13645	P13645	K1C10_HUMAN Keratin, type I cytoskeletal 10 (Cytokeratin-10) (CK-10) (Keratin-10) (K10)	3868	59483	73	28	47	593	5.13	8349	1	1	1	600.01	1797.01	3	1796	1.0034	371	386	0	64.96	31	4.5e-06	R	NVQALEIELQSQLALK	Q
FANCC-CGSrhino PD1	1	P13645	P13645	K1C10_HUMAN Keratin, type I cytoskeletal 10 (Cytokeratin-10) (CK-10) (Keratin-10) (K10)	3868	59483	73	28	47	593	5.13	8350	1	1	1	899.511	1797.01	2	1796	1.0039	371	386	0	109.24	31	1.7e-10	R	NVQALEIELQSQLALK	Q
FANCC-CGSrhino PD1	1	P13645	P13645	K1C10_HUMAN Keratin, type I cytoskeletal 10 (Cytokeratin-10) (CK-10) (Keratin-10) (K10)	3868	59483	73	28	47	593	5.13	9230	1	1	1	666.328	1995.96	3	1995.96	-0.0023	346	362	0	67.85	34	4.8e-06	K	ELTTEIDNNIEQISSYK	S
FANCC-CGSrhino PD1	1	P13645	P13645	K1C10_HUMAN Keratin, type I cytoskeletal 10 (Cytokeratin-10) (CK-10) (Keratin-10) (K10)	3868	59483	73	28	47	593	5.13	9231	1	1	1	998.988	1995.96	2	1995.96	-0.0022	346	362	0	101.83	34	1.9e-09	K	ELTTEIDNNIEQISSYK	S
FANCC-CGSrhino PD1	1	P13645	P13645	K1C10_HUMAN Keratin, type I cytoskeletal 10 (Cytokeratin-10) (CK-10) (Keratin-10) (K10)	3868	59483	73	28	47	593	5.13	9233	1	1	1	998.989	1995.96	2	1995.96	-0.0012	346	362	0	124.17	34	1.1e-11	K	ELTTEIDNNIEQISSYK	S
FANCC-CGSrhino PD1	1	P13645	P13645	K1C10_HUMAN Keratin, type I cytoskeletal 10 (Cytokeratin-10) (CK-10) (Keratin-10) (K10)	3868	59483	73	28	47	593	5.13	9534	1	1	1	1048.52	2095.03	2	2095.04	-0.0054	267	284	0	115.68	35	9.2e-11	K	ADLEMQIESLTEELAYLK	K
FANCC-CGSrhino PD1	1	P13645	P13645	K1C10_HUMAN Keratin, type I cytoskeletal 10 (Cytokeratin-10) (CK-10) (Keratin-10) (K10)	3868	59483	73	28	47	593	5.13	9536	1	1	1	699.352	2095.04	3	2095.04	-0.0041	267	284	0	42.48	35	0.002	K	ADLEMQIESLTEELAYLK	K
FANCC-CGSrhino PD1	1	P13645	P13645	K1C10_HUMAN Keratin, type I cytoskeletal 10 (Cytokeratin-10) (CK-10) (Keratin-10) (K10)	3868	59483	73	28	47	593	5.13	9538	1	1	1	699.352	2095.04	3	2095.04	-0.0037	267	284	0	106.36	35	8.2e-10	K	ADLEMQIESLTEELAYLK	K
FANCC-CGSrhino PD1	1	P13645	P13645	K1C10_HUMAN Keratin, type I cytoskeletal 10 (Cytokeratin-10) (CK-10) (Keratin-10) (K10)	3868	59483	73	28	47	593	5.13	9541	1	1	1	699.354	2095.04	3	2095.04	0.0001	267	284	0	83.33	35	1.6e-07	K	ADLEMQIESLTEELAYLK	K
FANCC-CGSrhino PD1	1	P13645	P13645	K1C10_HUMAN Keratin, type I cytoskeletal 10 (Cytokeratin-10) (CK-10) (Keratin-10) (K10)	3868	59483	73	28	47	593	5.13	9542	1	1	1	1048.53	2095.04	2	2095.04	0.002	267	284	0	89.36	35	4.1e-08	K	ADLEMQIESLTEELAYLK	K
FANCC-CGSrhino PD1	1	P13645	P13645	K1C10_HUMAN Keratin, type I cytoskeletal 10 (Cytokeratin-10) (CK-10) (Keratin-10) (K10)	3868	59483	73	28	47	593	5.13	9545	1	1	1	699.355	2095.04	3	2095.04	0.0042	267	284	0	79.79	35	3.7e-07	K	ADLEMQIESLTEELAYLK	K
FANCC-CGSrhino PD1	1	P13645	P13645	K1C10_HUMAN Keratin, type I cytoskeletal 10 (Cytokeratin-10) (CK-10) (Keratin-10) (K10)	3868	59483	73	28	47	593	5.13	9547	1	1	1	1048.53	2095.05	2	2095.04	0.0062	267	284	0	50.14	35	0.00034	K	ADLEMQIESLTEELAYLK	K
FANCC-CGSrhino PD1	1	P13645	P13645	K1C10_HUMAN Keratin, type I cytoskeletal 10 (Cytokeratin-10) (CK-10) (Keratin-10) (K10)	3868	59483	73	28	47	593	5.13	9548	1	1	1	699.356	2095.05	3	2095.04	0.0075	267	284	0	65.01	35	1.1e-05	K	ADLEMQIESLTEELAYLK	K
FANCC-CGSrhino PD1	1	P13645	P13645	K1C10_HUMAN Keratin, type I cytoskeletal 10 (Cytokeratin-10) (CK-10) (Keratin-10) (K10)	3868	59483	73	28	47	593	5.13	9553	1	1	1	1049.02	2096.03	2	2095.04	0.989	267	284	0	62.09	34	1.9e-05	K	ADLEMQIESLTEELAYLK	K
FANCC-CGSrhino PD1	1	P13645	P13645	K1C10_HUMAN Keratin, type I cytoskeletal 10 (Cytokeratin-10) (CK-10) (Keratin-10) (K10)	3868	59483	73	28	47	593	5.13	9593	1	1	1	1056.52	2111.03	2	2111.03	-0.0007	267	284	0	122.1	35	2e-11	K	ADLEMQIESLTEELAYLK	K	Oxidation (M)	0.000020000000000000.0
FANCC-CGSrhino PD1	1	P13645	P13645	K1C10_HUMAN Keratin, type I cytoskeletal 10 (Cytokeratin-10) (CK-10) (Keratin-10) (K10)	3868	59483	73	28	47	593	5.13	9594	1	1	1	704.686	2111.04	3	2111.03	0.0011	267	284	0	107.35	35	6e-10	K	ADLEMQIESLTEELAYLK	K	Oxidation (M)	0.000020000000000000.0
FANCC-CGSrhino PD1	1	P13645	P13645	K1C10_HUMAN Keratin, type I cytoskeletal 10 (Cytokeratin-10) (CK-10) (Keratin-10) (K10)	3868	59483	73	28	47	593	5.13	9932	1	1	1	742.052	2223.13	3	2223.13	0.0005	267	285	1	89.89	34	3.1e-08	K	ADLEMQIESLTEELAYLKK	N
FANCC-CGSrhino PD1	1	P13645	P13645	K1C10_HUMAN Keratin, type I cytoskeletal 10 (Cytokeratin-10) (CK-10) (Keratin-10) (K10)	3868	59483	73	28	47	593	5.13	9933	1	1	1	1112.58	2223.14	2	2223.13	0.0013	267	285	1	112.52	34	1.7e-10	K	ADLEMQIESLTEELAYLKK	N
FANCC-CGSrhino PD1	1	P13645	P13645	K1C10_HUMAN Keratin, type I cytoskeletal 10 (Cytokeratin-10) (CK-10) (Keratin-10) (K10)	3868	59483	73	28	47	593	5.13	9992	1	1	1	747.384	2239.13	3	2239.13	0.0009	267	285	1	100.06	34	3e-09	K	ADLEMQIESLTEELAYLKK	N	Oxidation (M)	0.0000200000000000000.0
FANCC-CGSrhino PD1	1	P13645	P13645	K1C10_HUMAN Keratin, type I cytoskeletal 10 (Cytokeratin-10) (CK-10) (Keratin-10) (K10)	3868	59483	73	28	47	593	5.13	10397	1	1	1	789.757	2366.25	3	2366.26	-0.0061	208	228	0	51.23	34	0.00021	K	NQILNLTTDNANILLQIDNAR	L
FANCC-CGSrhino PD1	1	P13645	P13645	K1C10_HUMAN Keratin, type I cytoskeletal 10 (Cytokeratin-10) (CK-10) (Keratin-10) (K10)	3868	59483	73	28	47	593	5.13	10401	1	1	1	789.758	2366.25	3	2366.26	-0.003	208	228	0	94.69	34	9.4e-09	K	NQILNLTTDNANILLQIDNAR	L
FANCC-CGSrhino PD1	1	P13645	P13645	K1C10_HUMAN Keratin, type I cytoskeletal 10 (Cytokeratin-10) (CK-10) (Keratin-10) (K10)	3868	59483	73	28	47	593	5.13	10403	1	1	1	1184.13	2366.25	2	2366.26	-0.0007	208	228	0	187.03	34	5.4e-18	K	NQILNLTTDNANILLQIDNAR	L
FANCC-CGSrhino PD1	1	P13645	P13645	K1C10_HUMAN Keratin, type I cytoskeletal 10 (Cytokeratin-10) (CK-10) (Keratin-10) (K10)	3868	59483	73	28	47	593	5.13	10404	1	1	1	789.759	2366.25	3	2366.26	-0.0007	208	228	0	69.18	34	3.3e-06	K	NQILNLTTDNANILLQIDNAR	L
FANCC-CGSrhino PD1	1	P13645	P13645	K1C10_HUMAN Keratin, type I cytoskeletal 10 (Cytokeratin-10) (CK-10) (Keratin-10) (K10)	3868	59483	73	28	47	593	5.13	10407	1	1	1	789.76	2366.26	3	2366.26	0.0028	208	228	0	46.56	33	0.00047	K	NQILNLTTDNANILLQIDNAR	L
FANCC-CGSrhino PD1	1	P13645	P13645	K1C10_HUMAN Keratin, type I cytoskeletal 10 (Cytokeratin-10) (CK-10) (Keratin-10) (K10)	3868	59483	73	28	47	593	5.13	11715	1	1	1	1436.7	2871.38	2	2871.39	-0.0026	296	322	0	174.62	34	8.7e-17	R	NVSTGDVNVEMNAAPGVDLTQLLNNMR	S
FANCC-CGSrhino PD1	1	P13645	P13645	K1C10_HUMAN Keratin, type I cytoskeletal 10 (Cytokeratin-10) (CK-10) (Keratin-10) (K10)	3868	59483	73	28	47	593	5.13	11719	1	1	1	958.136	2871.39	3	2871.39	0.0012	296	322	0	118.19	34	3.8e-11	R	NVSTGDVNVEMNAAPGVDLTQLLNNMR	S
FANCC-CGSrhino PD1	1	P13645	P13645	K1C10_HUMAN Keratin, type I cytoskeletal 10 (Cytokeratin-10) (CK-10) (Keratin-10) (K10)	3868	59483	73	28	47	593	5.13	11725	1	1	1	719.105	2872.39	4	2871.39	1.0041	296	322	0	80.31	34	2.4e-07	R	NVSTGDVNVEMNAAPGVDLTQLLNNMR	S
FANCC-CGSrhino PD1	1	P13645	P13645	K1C10_HUMAN Keratin, type I cytoskeletal 10 (Cytokeratin-10) (CK-10) (Keratin-10) (K10)	3868	59483	73	28	47	593	5.13	11749	1	1	1	963.468	2887.38	3	2887.38	0.0006	296	322	0	117.77	34	4.3e-11	R	NVSTGDVNVEMNAAPGVDLTQLLNNMR	S	Oxidation (M)	0.000000000020000000000000000.0
FANCC-CGSrhino PD1	2	P04264	P04264	K2C1_HUMAN Keratin, type II cytoskeletal 1 (Cytokeratin-1) (CK-1) (Keratin-1) (K1) (67 kDa cytokeratin) (Hair alpha protein)	3836	65847	88	38	54.1	643	8.16	84	1	1	1	402.709	803.403	2	803.403	0.0001	409	415	0	39.18	35	0.0043	R	SEIDNVK	K
FANCC-CGSrhino PD1	2	P04264	P04264	K2C1_HUMAN Keratin, type II cytoskeletal 1 (Cytokeratin-1) (CK-1) (Keratin-1) (K1) (67 kDa cytokeratin) (Hair alpha protein)	3836	65847	88	38	54.1	643	8.16	316	1	1	1	416.747	831.48	2	831.481	-0.0013	74	81	0	51.09	34	0.00024	K	SISISVAR	G
FANCC-CGSrhino PD1	2	P04264	P04264	K2C1_HUMAN Keratin, type II cytoskeletal 1 (Cytokeratin-1) (CK-1) (Keratin-1) (K1) (67 kDa cytokeratin) (Hair alpha protein)	3836	65847	88	38	54.1	643	8.16	805	1	1	1	437.752	873.49	2	873.492	-0.0024	65	73	0	41.21	35	0.0029	R	SLVNLGGSK	S
FANCC-CGSrhino PD1	2	P04264	P04264	K2C1_HUMAN Keratin, type II cytoskeletal 1 (Cytokeratin-1) (CK-1) (Keratin-1) (K1) (67 kDa cytokeratin) (Hair alpha protein)	3836	65847	88	38	54.1	643	8.16	806	1	1	1	437.753	873.491	2	873.492	-0.001	65	73	0	59.68	35	4e-05	R	SLVNLGGSK	S
FANCC-CGSrhino PD1	2	P04264	P04264	K2C1_HUMAN Keratin, type II cytoskeletal 1 (Cytokeratin-1) (CK-1) (Keratin-1) (K1) (67 kDa cytokeratin) (Hair alpha protein)	3836	65847	88	38	54.1	643	8.16	1183	1	1	0	455.711	909.408	2	909.408	0.0003	269	275	0	37.98	31	0.0024	K	YEDEINK	R
FANCC-CGSrhino PD1	2	P04264	P04264	K2C1_HUMAN Keratin, type II cytoskeletal 1 (Cytokeratin-1) (CK-1) (Keratin-1) (K1) (67 kDa cytokeratin) (Hair alpha protein)	3836	65847	88	38	54.1	643	8.16	1450	1	1	1	466.755	931.496	2	931.497	-0.0009	409	416	1	49.54	36	0.00053	R	SEIDNVKK	Q
FANCC-CGSrhino PD1	2	P04264	P04264	K2C1_HUMAN Keratin, type II cytoskeletal 1 (Cytokeratin-1) (CK-1) (Keratin-1) (K1) (67 kDa cytokeratin) (Hair alpha protein)	3836	65847	88	38	54.1	643	8.16	1953	1	1	0	487.269	972.523	2	972.524	-0.0012	395	402	0	38.32	35	0.0052	K	IEISELNR	V
FANCC-CGSrhino PD1	2	P04264	P04264	K2C1_HUMAN Keratin, type II cytoskeletal 1 (Cytokeratin-1) (CK-1) (Keratin-1) (K1) (67 kDa cytokeratin) (Hair alpha protein)	3836	65847	88	38	54.1	643	8.16	1954	1	1	0	487.269	972.524	2	972.524	0.0001	395	402	0	70.23	35	3.3e-06	K	IEISELNR	V
FANCC-CGSrhino PD1	2	P04264	P04264	K2C1_HUMAN Keratin, type II cytoskeletal 1 (Cytokeratin-1) (CK-1) (Keratin-1) (K1) (67 kDa cytokeratin) (Hair alpha protein)	3836	65847	88	38	54.1	643	8.16	2244	1	1	1	500.226	998.438	2	998.438	-0.0003	289	297	0	41.92	29	0.00054	K	DVDGAYMTK	V
FANCC-CGSrhino PD1	2	P04264	P04264	K2C1_HUMAN Keratin, type II cytoskeletal 1 (Cytokeratin-1) (CK-1) (Keratin-1) (K1) (67 kDa cytokeratin) (Hair alpha protein)	3836	65847	88	38	54.1	643	8.16	2429	1	1	1	508.223	1014.43	2	1014.43	-0.0006	289	297	0	31.39	27	0.0039	K	DVDGAYMTK	V	Oxidation (M)	0.000000200.0
FANCC-CGSrhino PD1	2	P04264	P04264	K2C1_HUMAN Keratin, type II cytoskeletal 1 (Cytokeratin-1) (CK-1) (Keratin-1) (K1) (67 kDa cytokeratin) (Hair alpha protein)	3836	65847	88	38	54.1	643	8.16	2620	1	1	1	517.261	1032.51	2	1032.51	-0.0005	483	491	0	40.81	35	0.0028	R	TLLEGEESR	M
FANCC-CGSrhino PD1	2	P04264	P04264	K2C1_HUMAN Keratin, type II cytoskeletal 1 (Cytokeratin-1) (CK-1) (Keratin-1) (K1) (67 kDa cytokeratin) (Hair alpha protein)	3836	65847	88	38	54.1	643	8.16	2621	1	1	1	517.262	1032.51	2	1032.51	0.0014	483	491	0	52.3	35	0.0002	R	TLLEGEESR	M
FANCC-CGSrhino PD1	2	P04264	P04264	K2C1_HUMAN Keratin, type II cytoskeletal 1 (Cytokeratin-1) (CK-1) (Keratin-1) (K1) (67 kDa cytokeratin) (Hair alpha protein)	3836	65847	88	38	54.1	643	8.16	3014	1	1	0	533.762	1065.51	2	1065.51	0.0012	269	276	1	57.33	34	4.9e-05	K	YEDEINKR	T
FANCC-CGSrhino PD1	2	P04264	P04264	K2C1_HUMAN Keratin, type II cytoskeletal 1 (Cytokeratin-1) (CK-1) (Keratin-1) (K1) (67 kDa cytokeratin) (Hair alpha protein)	3836	65847	88	38	54.1	643	8.16	3073	1	1	1	537.301	1072.59	2	1072.59	0.0004	407	415	1	43.16	35	0.0017	R	LRSEIDNVK	K
FANCC-CGSrhino PD1	2	P04264	P04264	K2C1_HUMAN Keratin, type II cytoskeletal 1 (Cytokeratin-1) (CK-1) (Keratin-1) (K1) (67 kDa cytokeratin) (Hair alpha protein)	3836	65847	88	38	54.1	643	8.16	3271	1	1	1	546.755	1091.49	2	1091.5	-0.0008	602	615	0	107.61	31	2.5e-10	R	GSGGGSSGGSIGGR	G
FANCC-CGSrhino PD1	2	P04264	P04264	K2C1_HUMAN Keratin, type II cytoskeletal 1 (Cytokeratin-1) (CK-1) (Keratin-1) (K1) (67 kDa cytokeratin) (Hair alpha protein)	3836	65847	88	38	54.1	643	8.16	3587	1	1	1	563.274	1124.53	2	1124.53	-0.0023	366	375	0	42.33	33	0.0014	K	AEAESLYQSK	Y
FANCC-CGSrhino PD1	2	P04264	P04264	K2C1_HUMAN Keratin, type II cytoskeletal 1 (Cytokeratin-1) (CK-1) (Keratin-1) (K1) (67 kDa cytokeratin) (Hair alpha protein)	3836	65847	88	38	54.1	643	8.16	3588	1	1	1	563.275	1124.53	2	1124.53	-0.0002	366	375	0	63.02	33	1.1e-05	K	AEAESLYQSK	Y
FANCC-CGSrhino PD1	2	P04264	P04264	K2C1_HUMAN Keratin, type II cytoskeletal 1 (Cytokeratin-1) (CK-1) (Keratin-1) (K1) (67 kDa cytokeratin) (Hair alpha protein)	3836	65847	88	38	54.1	643	8.16	3606	1	1	1	564.274	1126.53	2	1126.53	0.0007	288	297	1	66.05	34	6.4e-06	K	KDVDGAYMTK	V
FANCC-CGSrhino PD1	2	P04264	P04264	K2C1_HUMAN Keratin, type II cytoskeletal 1 (Cytokeratin-1) (CK-1) (Keratin-1) (K1) (67 kDa cytokeratin) (Hair alpha protein)	3836	65847	88	38	54.1	643	8.16	3757	1	1	1	571.262	1140.51	2	1140.51	-0.0033	463	471	0	48.44	31	0.00019	R	DYQELMNTK	L
FANCC-CGSrhino PD1	2	P04264	P04264	K2C1_HUMAN Keratin, type II cytoskeletal 1 (Cytokeratin-1) (CK-1) (Keratin-1) (K1) (67 kDa cytokeratin) (Hair alpha protein)	3836	65847	88	38	54.1	643	8.16	3758	1	1	1	571.263	1140.51	2	1140.51	-0.001	463	471	0	35.45	31	0.0036	R	DYQELMNTK	L
FANCC-CGSrhino PD1	2	P04264	P04264	K2C1_HUMAN Keratin, type II cytoskeletal 1 (Cytokeratin-1) (CK-1) (Keratin-1) (K1) (67 kDa cytokeratin) (Hair alpha protein)	3836	65847	88	38	54.1	643	8.16	3770	1	1	1	572.269	1142.52	2	1142.53	-0.0051	288	297	1	50.98	31	0.00012	K	KDVDGAYMTK	V	Oxidation (M)	0.0000000200.0
FANCC-CGSrhino PD1	2	P04264	P04264	K2C1_HUMAN Keratin, type II cytoskeletal 1 (Cytokeratin-1) (CK-1) (Keratin-1) (K1) (67 kDa cytokeratin) (Hair alpha protein)	3836	65847	88	38	54.1	643	8.16	3771	1	1	1	572.27	1142.53	2	1142.53	-0.0013	288	297	1	61.81	31	9.9e-06	K	KDVDGAYMTK	V	Oxidation (M)	0.0000000200.0
FANCC-CGSrhino PD1	2	P04264	P04264	K2C1_HUMAN Keratin, type II cytoskeletal 1 (Cytokeratin-1) (CK-1) (Keratin-1) (K1) (67 kDa cytokeratin) (Hair alpha protein)	3836	65847	88	38	54.1	643	8.16	3772	1	1	1	572.271	1142.53	2	1142.53	0.0008	288	297	1	42.87	32	0.00089	K	KDVDGAYMTK	V	Oxidation (M)	0.0000000200.0
FANCC-CGSrhino PD1	2	P04264	P04264	K2C1_HUMAN Keratin, type II cytoskeletal 1 (Cytokeratin-1) (CK-1) (Keratin-1) (K1) (67 kDa cytokeratin) (Hair alpha protein)	3836	65847	88	38	54.1	643	8.16	3773	1	1	1	572.272	1142.53	2	1142.53	0.0009	288	297	1	35.15	32	0.0052	K	KDVDGAYMTK	V	Oxidation (M)	0.0000000200.0
FANCC-CGSrhino PD1	2	P04264	P04264	K2C1_HUMAN Keratin, type II cytoskeletal 1 (Cytokeratin-1) (CK-1) (Keratin-1) (K1) (67 kDa cytokeratin) (Hair alpha protein)	3836	65847	88	38	54.1	643	8.16	3774	1	1	1	572.272	1142.53	2	1142.53	0.0014	288	297	1	54.2	32	6.6e-05	K	KDVDGAYMTK	V	Oxidation (M)	0.0000000200.0
FANCC-CGSrhino PD1	2	P04264	P04264	K2C1_HUMAN Keratin, type II cytoskeletal 1 (Cytokeratin-1) (CK-1) (Keratin-1) (K1) (67 kDa cytokeratin) (Hair alpha protein)	3836	65847	88	38	54.1	643	8.16	4066	1	1	1	590.303	1178.59	2	1178.59	-0.0019	376	385	0	61.05	35	2.8e-05	K	YEELQITAGR	H
FANCC-CGSrhino PD1	2	P04264	P04264	K2C1_HUMAN Keratin, type II cytoskeletal 1 (Cytokeratin-1) (CK-1) (Keratin-1) (K1) (67 kDa cytokeratin) (Hair alpha protein)	3836	65847	88	38	54.1	643	8.16	4067	1	1	1	590.304	1178.59	2	1178.59	-0.0003	376	385	0	72.5	36	2.3e-06	K	YEELQITAGR	H
FANCC-CGSrhino PD1	2	P04264	P04264	K2C1_HUMAN Keratin, type II cytoskeletal 1 (Cytokeratin-1) (CK-1) (Keratin-1) (K1) (67 kDa cytokeratin) (Hair alpha protein)	3836	65847	88	38	54.1	643	8.16	4068	1	1	1	590.304	1178.59	2	1178.59	0.0009	376	385	0	68.86	36	5.3e-06	K	YEELQITAGR	H
FANCC-CGSrhino PD1	2	P04264	P04264	K2C1_HUMAN Keratin, type II cytoskeletal 1 (Cytokeratin-1) (CK-1) (Keratin-1) (K1) (67 kDa cytokeratin) (Hair alpha protein)	3836	65847	88	38	54.1	643	8.16	4291	1	1	1	601.348	1200.68	2	1200.68	-0.0007	407	416	2	37.02	35	0.0065	R	LRSEIDNVKK	Q
FANCC-CGSrhino PD1	2	P04264	P04264	K2C1_HUMAN Keratin, type II cytoskeletal 1 (Cytokeratin-1) (CK-1) (Keratin-1) (K1) (67 kDa cytokeratin) (Hair alpha protein)	3836	65847	88	38	54.1	643	8.16	4292	1	1	1	401.235	1200.68	3	1200.68	0.0008	407	416	2	52.55	34	0.00017	R	LRSEIDNVKK	Q
FANCC-CGSrhino PD1	2	P04264	P04264	K2C1_HUMAN Keratin, type II cytoskeletal 1 (Cytokeratin-1) (CK-1) (Keratin-1) (K1) (67 kDa cytokeratin) (Hair alpha protein)	3836	65847	88	38	54.1	643	8.16	4877	1	1	1	633.323	1264.63	2	1264.63	0.0009	277	287	0	81.99	35	2.4e-07	R	TNAENEFVTIK	K
FANCC-CGSrhino PD1	2	P04264	P04264	K2C1_HUMAN Keratin, type II cytoskeletal 1 (Cytokeratin-1) (CK-1) (Keratin-1) (K1) (67 kDa cytokeratin) (Hair alpha protein)	3836	65847	88	38	54.1	643	8.16	4982	1	1	1	639.358	1276.7	2	1276.7	-0.0014	472	482	0	75.27	35	1.1e-06	K	LALDLEIATYR	T
FANCC-CGSrhino PD1	2	P04264	P04264	K2C1_HUMAN Keratin, type II cytoskeletal 1 (Cytokeratin-1) (CK-1) (Keratin-1) (K1) (67 kDa cytokeratin) (Hair alpha protein)	3836	65847	88	38	54.1	643	8.16	4983	1	1	1	639.358	1276.7	2	1276.7	-0.0007	472	482	0	69.86	34	3.1e-06	K	LALDLEIATYR	T
FANCC-CGSrhino PD1	2	P04264	P04264	K2C1_HUMAN Keratin, type II cytoskeletal 1 (Cytokeratin-1) (CK-1) (Keratin-1) (K1) (67 kDa cytokeratin) (Hair alpha protein)	3836	65847	88	38	54.1	643	8.16	4984	1	1	1	639.359	1276.7	2	1276.7	0.0004	472	482	0	77.75	34	5.1e-07	K	LALDLEIATYR	T
FANCC-CGSrhino PD1	2	P04264	P04264	K2C1_HUMAN Keratin, type II cytoskeletal 1 (Cytokeratin-1) (CK-1) (Keratin-1) (K1) (67 kDa cytokeratin) (Hair alpha protein)	3836	65847	88	38	54.1	643	8.16	4985	1	1	1	639.359	1276.7	2	1276.7	0.0006	472	482	0	72.85	34	1.5e-06	K	LALDLEIATYR	T
FANCC-CGSrhino PD1	2	P04264	P04264	K2C1_HUMAN Keratin, type II cytoskeletal 1 (Cytokeratin-1) (CK-1) (Keratin-1) (K1) (67 kDa cytokeratin) (Hair alpha protein)	3836	65847	88	38	54.1	643	8.16	4986	1	1	1	639.359	1276.7	2	1276.7	0.0006	472	482	0	75.23	34	8.9e-07	K	LALDLEIATYR	T
FANCC-CGSrhino PD1	2	P04264	P04264	K2C1_HUMAN Keratin, type II cytoskeletal 1 (Cytokeratin-1) (CK-1) (Keratin-1) (K1) (67 kDa cytokeratin) (Hair alpha protein)	3836	65847	88	38	54.1	643	8.16	4987	1	1	1	639.359	1276.7	2	1276.7	0.0008	472	482	0	73.28	34	1.4e-06	K	LALDLEIATYR	T
FANCC-CGSrhino PD1	2	P04264	P04264	K2C1_HUMAN Keratin, type II cytoskeletal 1 (Cytokeratin-1) (CK-1) (Keratin-1) (K1) (67 kDa cytokeratin) (Hair alpha protein)	3836	65847	88	38	54.1	643	8.16	4988	1	1	1	639.359	1276.7	2	1276.7	0.001	472	482	0	69.85	34	3.1e-06	K	LALDLEIATYR	T
FANCC-CGSrhino PD1	2	P04264	P04264	K2C1_HUMAN Keratin, type II cytoskeletal 1 (Cytokeratin-1) (CK-1) (Keratin-1) (K1) (67 kDa cytokeratin) (Hair alpha protein)	3836	65847	88	38	54.1	643	8.16	4989	1	1	1	639.359	1276.7	2	1276.7	0.0013	472	482	0	81.85	34	1.9e-07	K	LALDLEIATYR	T
FANCC-CGSrhino PD1	2	P04264	P04264	K2C1_HUMAN Keratin, type II cytoskeletal 1 (Cytokeratin-1) (CK-1) (Keratin-1) (K1) (67 kDa cytokeratin) (Hair alpha protein)	3836	65847	88	38	54.1	643	8.16	4990	1	1	1	639.36	1276.7	2	1276.7	0.0022	472	482	0	72.52	34	1.7e-06	K	LALDLEIATYR	T
FANCC-CGSrhino PD1	2	P04264	P04264	K2C1_HUMAN Keratin, type II cytoskeletal 1 (Cytokeratin-1) (CK-1) (Keratin-1) (K1) (67 kDa cytokeratin) (Hair alpha protein)	3836	65847	88	38	54.1	643	8.16	4991	1	1	1	639.36	1276.71	2	1276.7	0.0024	472	482	0	64.47	34	1.1e-05	K	LALDLEIATYR	T
FANCC-CGSrhino PD1	2	P04264	P04264	K2C1_HUMAN Keratin, type II cytoskeletal 1 (Cytokeratin-1) (CK-1) (Keratin-1) (K1) (67 kDa cytokeratin) (Hair alpha protein)	3836	65847	88	38	54.1	643	8.16	4992	1	1	1	639.36	1276.71	2	1276.7	0.0029	472	482	0	73.12	34	1.5e-06	K	LALDLEIATYR	T
FANCC-CGSrhino PD1	2	P04264	P04264	K2C1_HUMAN Keratin, type II cytoskeletal 1 (Cytokeratin-1) (CK-1) (Keratin-1) (K1) (67 kDa cytokeratin) (Hair alpha protein)	3836	65847	88	38	54.1	643	8.16	5192	1	1	1	650.767	1299.52	2	1299.52	-0.0029	257	266	0	53.02	24	1.4e-05	K	NMQDMVEDYR	N
FANCC-CGSrhino PD1	2	P04264	P04264	K2C1_HUMAN Keratin, type II cytoskeletal 1 (Cytokeratin-1) (CK-1) (Keratin-1) (K1) (67 kDa cytokeratin) (Hair alpha protein)	3836	65847	88	38	54.1	643	8.16	5215	1	1	1	651.861	1301.71	2	1301.71	-0.0014	343	354	0	66.24	35	9.2e-06	R	SLDLDSIIAEVK	A
FANCC-CGSrhino PD1	2	P04264	P04264	K2C1_HUMAN Keratin, type II cytoskeletal 1 (Cytokeratin-1) (CK-1) (Keratin-1) (K1) (67 kDa cytokeratin) (Hair alpha protein)	3836	65847	88	38	54.1	643	8.16	5216	1	1	1	651.862	1301.71	2	1301.71	0.0008	343	354	0	78.81	35	4.7e-07	R	SLDLDSIIAEVK	A
FANCC-CGSrhino PD1	2	P04264	P04264	K2C1_HUMAN Keratin, type II cytoskeletal 1 (Cytokeratin-1) (CK-1) (Keratin-1) (K1) (67 kDa cytokeratin) (Hair alpha protein)	3836	65847	88	38	54.1	643	8.16	5217	1	1	1	434.91	1301.71	3	1301.71	0.0009	343	354	0	63.83	35	1.5e-05	R	SLDLDSIIAEVK	A
FANCC-CGSrhino PD1	2	P04264	P04264	K2C1_HUMAN Keratin, type II cytoskeletal 1 (Cytokeratin-1) (CK-1) (Keratin-1) (K1) (67 kDa cytokeratin) (Hair alpha protein)	3836	65847	88	38	54.1	643	8.16	5218	1	1	1	651.862	1301.71	2	1301.71	0.0018	343	354	0	76.1	35	8.7e-07	R	SLDLDSIIAEVK	A
FANCC-CGSrhino PD1	2	P04264	P04264	K2C1_HUMAN Keratin, type II cytoskeletal 1 (Cytokeratin-1) (CK-1) (Keratin-1) (K1) (67 kDa cytokeratin) (Hair alpha protein)	3836	65847	88	38	54.1	643	8.16	5219	1	1	1	651.863	1301.71	2	1301.71	0.0041	343	354	0	65.89	35	9.5e-06	R	SLDLDSIIAEVK	A
FANCC-CGSrhino PD1	2	P04264	P04264	K2C1_HUMAN Keratin, type II cytoskeletal 1 (Cytokeratin-1) (CK-1) (Keratin-1) (K1) (67 kDa cytokeratin) (Hair alpha protein)	3836	65847	88	38	54.1	643	8.16	5281	1	1	1	436.89	1307.65	3	1307.65	0.0015	267	276	2	49.48	35	0.0004	R	NKYEDEINKR	T
FANCC-CGSrhino PD1	2	P04264	P04264	K2C1_HUMAN Keratin, type II cytoskeletal 1 (Cytokeratin-1) (CK-1) (Keratin-1) (K1) (67 kDa cytokeratin) (Hair alpha protein)	3836	65847	88	38	54.1	643	8.16	5341	1	1	1	658.762	1315.51	2	1315.52	-0.007	257	266	0	46.27	21	3.5e-05	K	NMQDMVEDYR	N	Oxidation (M)	0.0000200000.0
FANCC-CGSrhino PD1	2	P04264	P04264	K2C1_HUMAN Keratin, type II cytoskeletal 1 (Cytokeratin-1) (CK-1) (Keratin-1) (K1) (67 kDa cytokeratin) (Hair alpha protein)	3836	65847	88	38	54.1	643	8.16	5342	1	1	1	658.763	1315.51	2	1315.52	-0.0053	257	266	0	47.57	21	2.5e-05	K	NMQDMVEDYR	N	Oxidation (M)	0.0000200000.0
FANCC-CGSrhino PD1	2	P04264	P04264	K2C1_HUMAN Keratin, type II cytoskeletal 1 (Cytokeratin-1) (CK-1) (Keratin-1) (K1) (67 kDa cytokeratin) (Hair alpha protein)	3836	65847	88	38	54.1	643	8.16	5343	1	1	1	658.765	1315.52	2	1315.52	-0.0009	257	266	0	59.76	22	2e-06	K	NMQDMVEDYR	N	Oxidation (M)	0.0200000000.0
FANCC-CGSrhino PD1	2	P04264	P04264	K2C1_HUMAN Keratin, type II cytoskeletal 1 (Cytokeratin-1) (CK-1) (Keratin-1) (K1) (67 kDa cytokeratin) (Hair alpha protein)	3836	65847	88	38	54.1	643	8.16	5477	1	1	1	666.763	1331.51	2	1331.51	-0.0015	257	266	0	40.23	20	0.00011	K	NMQDMVEDYR	N	2 Oxidation (M)	0.0200200000.0
FANCC-CGSrhino PD1	2	P04264	P04264	K2C1_HUMAN Keratin, type II cytoskeletal 1 (Cytokeratin-1) (CK-1) (Keratin-1) (K1) (67 kDa cytokeratin) (Hair alpha protein)	3836	65847	88	38	54.1	643	8.16	5669	1	1	1	679.351	1356.69	2	1356.69	-0.0009	443	454	0	86.93	34	6e-08	K	LNDLEDALQQAK	E
FANCC-CGSrhino PD1	2	P04264	P04264	K2C1_HUMAN Keratin, type II cytoskeletal 1 (Cytokeratin-1) (CK-1) (Keratin-1) (K1) (67 kDa cytokeratin) (Hair alpha protein)	3836	65847	88	38	54.1	643	8.16	5670	1	1	1	679.351	1356.69	2	1356.69	-0.0006	443	454	0	87.13	34	6e-08	K	LNDLEDALQQAK	E
FANCC-CGSrhino PD1	2	P04264	P04264	K2C1_HUMAN Keratin, type II cytoskeletal 1 (Cytokeratin-1) (CK-1) (Keratin-1) (K1) (67 kDa cytokeratin) (Hair alpha protein)	3836	65847	88	38	54.1	643	8.16	5896	1	1	1	692.348	1382.68	2	1382.68	-0.0007	185	196	0	88.4	34	4.5e-08	K	SLNNQFASFIDK	V
FANCC-CGSrhino PD1	2	P04264	P04264	K2C1_HUMAN Keratin, type II cytoskeletal 1 (Cytokeratin-1) (CK-1) (Keratin-1) (K1) (67 kDa cytokeratin) (Hair alpha protein)	3836	65847	88	38	54.1	643	8.16	5953	1	1	1	697.368	1392.72	2	1392.72	-0.0038	277	288	1	90.14	35	3.7e-08	R	TNAENEFVTIKK	D
FANCC-CGSrhino PD1	2	P04264	P04264	K2C1_HUMAN Keratin, type II cytoskeletal 1 (Cytokeratin-1) (CK-1) (Keratin-1) (K1) (67 kDa cytokeratin) (Hair alpha protein)	3836	65847	88	38	54.1	643	8.16	6166	1	1	1	474.583	1420.73	3	1420.73	-0.0033	276	287	1	52.77	35	0.00021	K	RTNAENEFVTIK	K
FANCC-CGSrhino PD1	2	P04264	P04264	K2C1_HUMAN Keratin, type II cytoskeletal 1 (Cytokeratin-1) (CK-1) (Keratin-1) (K1) (67 kDa cytokeratin) (Hair alpha protein)	3836	65847	88	38	54.1	643	8.16	6167	1	1	1	474.584	1420.73	3	1420.73	0.0004	276	287	1	52.91	36	0.00021	K	RTNAENEFVTIK	K
FANCC-CGSrhino PD1	2	P04264	P04264	K2C1_HUMAN Keratin, type II cytoskeletal 1 (Cytokeratin-1) (CK-1) (Keratin-1) (K1) (67 kDa cytokeratin) (Hair alpha protein)	3836	65847	88	38	54.1	643	8.16	6168	1	1	1	711.374	1420.73	2	1420.73	0.0019	276	287	1	48.45	35	0.00056	K	RTNAENEFVTIK	K
FANCC-CGSrhino PD1	2	P04264	P04264	K2C1_HUMAN Keratin, type II cytoskeletal 1 (Cytokeratin-1) (CK-1) (Keratin-1) (K1) (67 kDa cytokeratin) (Hair alpha protein)	3836	65847	88	38	54.1	643	8.16	6485	1	1	0	490.619	1468.84	3	1468.84	-0.0002	395	406	1	46.47	32	0.00042	K	IEISELNRVIQR	L
FANCC-CGSrhino PD1	2	P04264	P04264	K2C1_HUMAN Keratin, type II cytoskeletal 1 (Cytokeratin-1) (CK-1) (Keratin-1) (K1) (67 kDa cytokeratin) (Hair alpha protein)	3836	65847	88	38	54.1	643	8.16	6542	1	1	1	738.378	1474.74	2	1474.74	-0.0006	211	222	0	78.76	35	5e-07	K	WELLQQVDTSTR	T
FANCC-CGSrhino PD1	2	P04264	P04264	K2C1_HUMAN Keratin, type II cytoskeletal 1 (Cytokeratin-1) (CK-1) (Keratin-1) (K1) (67 kDa cytokeratin) (Hair alpha protein)	3836	65847	88	38	54.1	643	8.16	6543	1	1	1	738.379	1474.74	2	1474.74	0.002	211	222	0	74.34	35	1.4e-06	K	WELLQQVDTSTR	T
FANCC-CGSrhino PD1	2	P04264	P04264	K2C1_HUMAN Keratin, type II cytoskeletal 1 (Cytokeratin-1) (CK-1) (Keratin-1) (K1) (67 kDa cytokeratin) (Hair alpha protein)	3836	65847	88	38	54.1	643	8.16	6544	1	1	0	738.394	1474.77	2	1474.78	-0.0056	199	210	0	74.75	35	1.2e-06	R	FLEQQNQVLQTK	W
FANCC-CGSrhino PD1	2	P04264	P04264	K2C1_HUMAN Keratin, type II cytoskeletal 1 (Cytokeratin-1) (CK-1) (Keratin-1) (K1) (67 kDa cytokeratin) (Hair alpha protein)	3836	65847	88	38	54.1	643	8.16	6545	1	1	0	738.396	1474.78	2	1474.78	0.0005	199	210	0	94.44	35	1.4e-08	R	FLEQQNQVLQTK	W
FANCC-CGSrhino PD1	2	P04264	P04264	K2C1_HUMAN Keratin, type II cytoskeletal 1 (Cytokeratin-1) (CK-1) (Keratin-1) (K1) (67 kDa cytokeratin) (Hair alpha protein)	3836	65847	88	38	54.1	643	8.16	7001	1	1	1	517.283	1548.83	3	1548.83	0.0009	276	288	2	48.46	35	0.00052	K	RTNAENEFVTIKK	D
FANCC-CGSrhino PD1	2	P04264	P04264	K2C1_HUMAN Keratin, type II cytoskeletal 1 (Cytokeratin-1) (CK-1) (Keratin-1) (K1) (67 kDa cytokeratin) (Hair alpha protein)	3836	65847	88	38	54.1	643	8.16	7265	1	1	1	533.949	1598.83	3	1598.83	-0.0002	441	454	1	73.92	34	1.2e-06	K	NKLNDLEDALQQAK	E
FANCC-CGSrhino PD1	2	P04264	P04264	K2C1_HUMAN Keratin, type II cytoskeletal 1 (Cytokeratin-1) (CK-1) (Keratin-1) (K1) (67 kDa cytokeratin) (Hair alpha protein)	3836	65847	88	38	54.1	643	8.16	7266	1	1	1	800.42	1598.83	2	1598.83	0	441	454	1	95.8	34	8e-09	K	NKLNDLEDALQQAK	E
FANCC-CGSrhino PD1	2	P04264	P04264	K2C1_HUMAN Keratin, type II cytoskeletal 1 (Cytokeratin-1) (CK-1) (Keratin-1) (K1) (67 kDa cytokeratin) (Hair alpha protein)	3836	65847	88	38	54.1	643	8.16	7530	1	1	1	819.93	1637.85	2	1637.85	-0.0066	185	198	1	117.55	35	6e-11	K	SLNNQFASFIDKVR	F
FANCC-CGSrhino PD1	2	P04264	P04264	K2C1_HUMAN Keratin, type II cytoskeletal 1 (Cytokeratin-1) (CK-1) (Keratin-1) (K1) (67 kDa cytokeratin) (Hair alpha protein)	3836	65847	88	38	54.1	643	8.16	7531	1	1	1	546.956	1637.85	3	1637.85	-0.0052	185	198	1	73.62	35	1.5e-06	K	SLNNQFASFIDKVR	F
FANCC-CGSrhino PD1	2	P04264	P04264	K2C1_HUMAN Keratin, type II cytoskeletal 1 (Cytokeratin-1) (CK-1) (Keratin-1) (K1) (67 kDa cytokeratin) (Hair alpha protein)	3836	65847	88	38	54.1	643	8.16	7957	1	1	1	858.93	1715.84	2	1715.84	0.0009	417	431	0	115.52	35	9.5e-11	K	QISNLQQSISDAEQR	G
FANCC-CGSrhino PD1	2	P04264	P04264	K2C1_HUMAN Keratin, type II cytoskeletal 1 (Cytokeratin-1) (CK-1) (Keratin-1) (K1) (67 kDa cytokeratin) (Hair alpha protein)	3836	65847	88	38	54.1	643	8.16	7958	1	1	1	572.956	1715.85	3	1715.84	0.0022	417	431	0	61.42	35	2.5e-05	K	QISNLQQSISDAEQR	G
FANCC-CGSrhino PD1	2	P04264	P04264	K2C1_HUMAN Keratin, type II cytoskeletal 1 (Cytokeratin-1) (CK-1) (Keratin-1) (K1) (67 kDa cytokeratin) (Hair alpha protein)	3836	65847	88	38	54.1	643	8.16	8564	1	1	1	922.975	1843.93	2	1843.94	-0.0039	416	431	1	159.16	34	3.8e-15	K	KQISNLQQSISDAEQR	G
FANCC-CGSrhino PD1	2	P04264	P04264	K2C1_HUMAN Keratin, type II cytoskeletal 1 (Cytokeratin-1) (CK-1) (Keratin-1) (K1) (67 kDa cytokeratin) (Hair alpha protein)	3836	65847	88	38	54.1	643	8.16	8565	1	1	1	615.653	1843.94	3	1843.94	-0.002	416	431	1	88.81	35	4.3e-08	K	KQISNLQQSISDAEQR	G
FANCC-CGSrhino PD1	2	P04264	P04264	K2C1_HUMAN Keratin, type II cytoskeletal 1 (Cytokeratin-1) (CK-1) (Keratin-1) (K1) (67 kDa cytokeratin) (Hair alpha protein)	3836	65847	88	38	54.1	643	8.16	9207	1	1	1	997.491	1992.97	2	1992.97	-0.0015	223	238	0	88.59	34	4.3e-08	R	THNLEPYFESFINNLR	R
FANCC-CGSrhino PD1	2	P04264	P04264	K2C1_HUMAN Keratin, type II cytoskeletal 1 (Cytokeratin-1) (CK-1) (Keratin-1) (K1) (67 kDa cytokeratin) (Hair alpha protein)	3836	65847	88	38	54.1	643	8.16	9208	1	1	1	499.249	1992.97	4	1992.97	-0.0012	223	238	0	81.03	35	2.5e-07	R	THNLEPYFESFINNLR	R
FANCC-CGSrhino PD1	2	P04264	P04264	K2C1_HUMAN Keratin, type II cytoskeletal 1 (Cytokeratin-1) (CK-1) (Keratin-1) (K1) (67 kDa cytokeratin) (Hair alpha protein)	3836	65847	88	38	54.1	643	8.16	9209	1	1	1	665.331	1992.97	3	1992.97	0.0016	223	238	0	86.47	35	7.4e-08	R	THNLEPYFESFINNLR	R
FANCC-CGSrhino PD1	2	P04264	P04264	K2C1_HUMAN Keratin, type II cytoskeletal 1 (Cytokeratin-1) (CK-1) (Keratin-1) (K1) (67 kDa cytokeratin) (Hair alpha protein)	3836	65847	88	38	54.1	643	8.16	9210	1	1	1	665.331	1992.97	3	1992.97	0.0016	223	238	0	78.01	35	5.2e-07	R	THNLEPYFESFINNLR	R
FANCC-CGSrhino PD1	2	P04264	P04264	K2C1_HUMAN Keratin, type II cytoskeletal 1 (Cytokeratin-1) (CK-1) (Keratin-1) (K1) (67 kDa cytokeratin) (Hair alpha protein)	3836	65847	88	38	54.1	643	8.16	9216	1	1	1	665.659	1993.95	3	1992.97	0.9844	223	238	0	43.35	34	0.0012	R	THNLEPYFESFINNLR	R
FANCC-CGSrhino PD1	2	P04264	P04264	K2C1_HUMAN Keratin, type II cytoskeletal 1 (Cytokeratin-1) (CK-1) (Keratin-1) (K1) (67 kDa cytokeratin) (Hair alpha protein)	3836	65847	88	38	54.1	643	8.16	9218	1	1	1	665.659	1993.95	3	1992.97	0.9847	223	238	0	58.26	34	4e-05	R	THNLEPYFESFINNLR	R
FANCC-CGSrhino PD1	2	P04264	P04264	K2C1_HUMAN Keratin, type II cytoskeletal 1 (Cytokeratin-1) (CK-1) (Keratin-1) (K1) (67 kDa cytokeratin) (Hair alpha protein)	3836	65847	88	38	54.1	643	8.16	9220	1	1	1	665.665	1993.97	3	1992.97	1.0043	223	238	0	40.36	34	0.0028	R	THNLEPYFESFINNLR	R
FANCC-CGSrhino PD1	2	P04264	P04264	K2C1_HUMAN Keratin, type II cytoskeletal 1 (Cytokeratin-1) (CK-1) (Keratin-1) (K1) (67 kDa cytokeratin) (Hair alpha protein)	3836	65847	88	38	54.1	643	8.16	9723	1	1	1	538.275	2149.07	4	2149.07	0.0015	223	239	1	50.83	35	0.00026	R	THNLEPYFESFINNLRR	R
FANCC-CGSrhino PD1	2	P04264	P04264	K2C1_HUMAN Keratin, type II cytoskeletal 1 (Cytokeratin-1) (CK-1) (Keratin-1) (K1) (67 kDa cytokeratin) (Hair alpha protein)	3836	65847	88	38	54.1	643	8.16	10457	1	1	1	795.32	2382.94	3	2382.94	-0.0076	518	548	0	85.12	20	3.1e-09	R	GGGGGGYGSGGSSYGSGGGSYGSGGGGGGGR	G
FANCC-CGSrhino PD1	2	P04264	P04264	K2C1_HUMAN Keratin, type II cytoskeletal 1 (Cytokeratin-1) (CK-1) (Keratin-1) (K1) (67 kDa cytokeratin) (Hair alpha protein)	3836	65847	88	38	54.1	643	8.16	10458	1	1	1	1192.48	2382.94	2	2382.94	-0.0026	518	548	0	209.59	20	1.1e-21	R	GGGGGGYGSGGSSYGSGGGSYGSGGGGGGGR	G
FANCC-CGSrhino PD1	2	P04264	P04264	K2C1_HUMAN Keratin, type II cytoskeletal 1 (Cytokeratin-1) (CK-1) (Keratin-1) (K1) (67 kDa cytokeratin) (Hair alpha protein)	3836	65847	88	38	54.1	643	8.16	12353	1	1	1	1104.77	3311.3	3	3311.3	-0.0058	549	587	0	168.88	20	1.3e-17	R	GSYGSGGSSYGSGGGSYGSGGGGGGHGSYGSGSSSGGYR	G
FANCC-CGSrhino PD1	2	P04264	P04264	K2C1_HUMAN Keratin, type II cytoskeletal 1 (Cytokeratin-1) (CK-1) (Keratin-1) (K1) (67 kDa cytokeratin) (Hair alpha protein)	3836	65847	88	38	54.1	643	8.16	13211	1	1	1	1136.55	4542.19	4	4542.19	-0.0013	304	342	0	108.7	30	1.6e-10	K	LDNLQQEIDFLTALYQAELSQMQTQISETNVILSMDNNR	S	Oxidation (M)	0.000000000000000000000000000000000020000.0
FANCC-CGSrhino PD1	2	P04264	P04264	K2C1_HUMAN Keratin, type II cytoskeletal 1 (Cytokeratin-1) (CK-1) (Keratin-1) (K1) (67 kDa cytokeratin) (Hair alpha protein)	3836	65847	88	38	54.1	643	8.16	13212	1	1	1	1136.56	4542.19	4	4542.19	0.0015	304	342	0	109.18	30	1.5e-10	K	LDNLQQEIDFLTALYQAELSQMQTQISETNVILSMDNNR	S	Oxidation (M)	0.000000000000000000000200000000000000000.0
FANCC-CGSrhino PD1	2	P04264	P04264	K2C1_HUMAN Keratin, type II cytoskeletal 1 (Cytokeratin-1) (CK-1) (Keratin-1) (K1) (67 kDa cytokeratin) (Hair alpha protein)	3836	65847	88	38	54.1	643	8.16	13224	1	1	1	1140.56	4558.19	4	4558.18	0.0066	304	342	0	111.12	30	9.5e-11	K	LDNLQQEIDFLTALYQAELSQMQTQISETNVILSMDNNR	S	2 Oxidation (M)	0.000000000000000000000200000000000020000.0
FANCC-CGSrhino PD1	3	AT4G01290.1	AT4G01290	Symbols: | unknown protein; FUNCTIONS IN: molecular_function unknown; INVOLVED IN: biological_process unknown; LOCATED IN: cellular_component unknown; EXPRESSED IN: 24 plant structures; EXPRESSED DURING: 15 growth stages; Has 1744 Blast hits to 13	3533	108485	71	49	60.5	991	6.36	342	1	1	1	418.237	834.46	2	834.46	0.0002	230	236	0	48.09	35	0.00052	R	ASFELLR	K
FANCC-CGSrhino PD1	3	AT4G01290.1	AT4G01290	Symbols: | unknown protein; FUNCTIONS IN: molecular_function unknown; INVOLVED IN: biological_process unknown; LOCATED IN: cellular_component unknown; EXPRESSED IN: 24 plant structures; EXPRESSED DURING: 15 growth stages; Has 1744 Blast hits to 13	3533	108485	71	49	60.5	991	6.36	528	1	1	1	426.727	851.439	2	851.439	0.0002	517	523	0	45.68	35	0.00092	K	LQTFDTK	A
FANCC-CGSrhino PD1	3	AT4G01290.1	AT4G01290	Symbols: | unknown protein; FUNCTIONS IN: molecular_function unknown; INVOLVED IN: biological_process unknown; LOCATED IN: cellular_component unknown; EXPRESSED IN: 24 plant structures; EXPRESSED DURING: 15 growth stages; Has 1744 Blast hits to 13	3533	108485	71	49	60.5	991	6.36	957	1	1	1	445.24	888.466	2	888.466	-0.0006	705	712	0	58.03	36	7e-05	R	SIGELSQR	N
FANCC-CGSrhino PD1	3	AT4G01290.1	AT4G01290	Symbols: | unknown protein; FUNCTIONS IN: molecular_function unknown; INVOLVED IN: biological_process unknown; LOCATED IN: cellular_component unknown; EXPRESSED IN: 24 plant structures; EXPRESSED DURING: 15 growth stages; Has 1744 Blast hits to 13	3533	108485	71	49	60.5	991	6.36	1040	1	1	1	449.759	897.503	2	897.503	-0.0002	766	774	0	62.72	32	8.9e-06	K	LAALNSGPR	N
FANCC-CGSrhino PD1	3	AT4G01290.1	AT4G01290	Symbols: | unknown protein; FUNCTIONS IN: molecular_function unknown; INVOLVED IN: biological_process unknown; LOCATED IN: cellular_component unknown; EXPRESSED IN: 24 plant structures; EXPRESSED DURING: 15 growth stages; Has 1744 Blast hits to 13	3533	108485	71	49	60.5	991	6.36	1176	1	1	1	455.252	908.489	2	908.49	-0.0008	636	643	1	47.34	33	0.00045	R	RPPPPSMK	T
FANCC-CGSrhino PD1	3	AT4G01290.1	AT4G01290	Symbols: | unknown protein; FUNCTIONS IN: molecular_function unknown; INVOLVED IN: biological_process unknown; LOCATED IN: cellular_component unknown; EXPRESSED IN: 24 plant structures; EXPRESSED DURING: 15 growth stages; Has 1744 Blast hits to 13	3533	108485	71	49	60.5	991	6.36	1177	1	1	1	455.253	908.491	2	908.49	0.001	636	643	1	53.26	33	0.00012	R	RPPPPSMK	T
FANCC-CGSrhino PD1	3	AT4G01290.1	AT4G01290	Symbols: | unknown protein; FUNCTIONS IN: molecular_function unknown; INVOLVED IN: biological_process unknown; LOCATED IN: cellular_component unknown; EXPRESSED IN: 24 plant structures; EXPRESSED DURING: 15 growth stages; Has 1744 Blast hits to 13	3533	108485	71	49	60.5	991	6.36	1333	1	1	1	463.25	924.484	2	924.485	-0.0008	636	643	1	36.89	33	0.005	R	RPPPPSMK	T	Oxidation (M)	0.00000020.0
FANCC-CGSrhino PD1	3	AT4G01290.1	AT4G01290	Symbols: | unknown protein; FUNCTIONS IN: molecular_function unknown; INVOLVED IN: biological_process unknown; LOCATED IN: cellular_component unknown; EXPRESSED IN: 24 plant structures; EXPRESSED DURING: 15 growth stages; Has 1744 Blast hits to 13	3533	108485	71	49	60.5	991	6.36	1336	1	1	1	463.25	924.486	2	924.485	0.0004	636	643	1	43	33	0.0012	R	RPPPPSMK	T	Oxidation (M)	0.00000020.0
FANCC-CGSrhino PD1	3	AT4G01290.1	AT4G01290	Symbols: | unknown protein; FUNCTIONS IN: molecular_function unknown; INVOLVED IN: biological_process unknown; LOCATED IN: cellular_component unknown; EXPRESSED IN: 24 plant structures; EXPRESSED DURING: 15 growth stages; Has 1744 Blast hits to 13	3533	108485	71	49	60.5	991	6.36	1370	1	1	1	464.261	926.508	2	926.507	0.0007	644	652	0	38.96	31	0.002	K	TTTPPPSVK	S
FANCC-CGSrhino PD1	3	AT4G01290.1	AT4G01290	Symbols: | unknown protein; FUNCTIONS IN: molecular_function unknown; INVOLVED IN: biological_process unknown; LOCATED IN: cellular_component unknown; EXPRESSED IN: 24 plant structures; EXPRESSED DURING: 15 growth stages; Has 1744 Blast hits to 13	3533	108485	71	49	60.5	991	6.36	1502	1	1	1	468.772	935.529	2	935.533	-0.004	34	41	0	62.92	33	1.2e-05	K	FLISLSEK	D
FANCC-CGSrhino PD1	3	AT4G01290.1	AT4G01290	Symbols: | unknown protein; FUNCTIONS IN: molecular_function unknown; INVOLVED IN: biological_process unknown; LOCATED IN: cellular_component unknown; EXPRESSED IN: 24 plant structures; EXPRESSED DURING: 15 growth stages; Has 1744 Blast hits to 13	3533	108485	71	49	60.5	991	6.36	2009	1	1	1	489.728	977.441	2	977.441	-0.0002	372	380	0	64.61	32	5.6e-06	R	VSSTDANER	A
FANCC-CGSrhino PD1	3	AT4G01290.1	AT4G01290	Symbols: | unknown protein; FUNCTIONS IN: molecular_function unknown; INVOLVED IN: biological_process unknown; LOCATED IN: cellular_component unknown; EXPRESSED IN: 24 plant structures; EXPRESSED DURING: 15 growth stages; Has 1744 Blast hits to 13	3533	108485	71	49	60.5	991	6.36	2617	1	1	1	517.243	1032.47	2	1032.47	-0.0008	653	663	0	61.12	31	1.2e-05	K	STTAGEADPGK	S
FANCC-CGSrhino PD1	3	AT4G01290.1	AT4G01290	Symbols: | unknown protein; FUNCTIONS IN: molecular_function unknown; INVOLVED IN: biological_process unknown; LOCATED IN: cellular_component unknown; EXPRESSED IN: 24 plant structures; EXPRESSED DURING: 15 growth stages; Has 1744 Blast hits to 13	3533	108485	71	49	60.5	991	6.36	3387	1	1	1	552.775	1103.54	2	1103.54	-0.0001	159	170	0	86.07	34	6.3e-08	K	PSGFGAGTSAPR	P
FANCC-CGSrhino PD1	3	AT4G01290.1	AT4G01290	Symbols: | unknown protein; FUNCTIONS IN: molecular_function unknown; INVOLVED IN: biological_process unknown; LOCATED IN: cellular_component unknown; EXPRESSED IN: 24 plant structures; EXPRESSED DURING: 15 growth stages; Has 1744 Blast hits to 13	3533	108485	71	49	60.5	991	6.36	3485	1	1	1	557.826	1113.64	2	1113.64	-0.0016	506	516	0	61.45	33	1.7e-05	R	GLLSLLQGADK	L
FANCC-CGSrhino PD1	3	AT4G01290.1	AT4G01290	Symbols: | unknown protein; FUNCTIONS IN: molecular_function unknown; INVOLVED IN: biological_process unknown; LOCATED IN: cellular_component unknown; EXPRESSED IN: 24 plant structures; EXPRESSED DURING: 15 growth stages; Has 1744 Blast hits to 13	3533	108485	71	49	60.5	991	6.36	3568	1	1	1	562.254	1122.49	2	1122.49	-0.0015	84	93	0	49.23	30	0.00013	R	NDYSSSPPTR	G
FANCC-CGSrhino PD1	3	AT4G01290.1	AT4G01290	Symbols: | unknown protein; FUNCTIONS IN: molecular_function unknown; INVOLVED IN: biological_process unknown; LOCATED IN: cellular_component unknown; EXPRESSED IN: 24 plant structures; EXPRESSED DURING: 15 growth stages; Has 1744 Blast hits to 13	3533	108485	71	49	60.5	991	6.36	3984	1	1	1	584.788	1167.56	2	1167.56	0.0003	542	552	0	77.48	33	4.2e-07	R	TDQLSSTSTTK	S
FANCC-CGSrhino PD1	3	AT4G01290.1	AT4G01290	Symbols: | unknown protein; FUNCTIONS IN: molecular_function unknown; INVOLVED IN: biological_process unknown; LOCATED IN: cellular_component unknown; EXPRESSED IN: 24 plant structures; EXPRESSED DURING: 15 growth stages; Has 1744 Blast hits to 13	3533	108485	71	49	60.5	991	6.36	4348	1	1	1	605.286	1208.56	2	1208.56	-0.0004	72	82	0	80.24	34	2.5e-07	R	ISGDFSSHGFR	R
FANCC-CGSrhino PD1	3	AT4G01290.1	AT4G01290	Symbols: | unknown protein; FUNCTIONS IN: molecular_function unknown; INVOLVED IN: biological_process unknown; LOCATED IN: cellular_component unknown; EXPRESSED IN: 24 plant structures; EXPRESSED DURING: 15 growth stages; Has 1744 Blast hits to 13	3533	108485	71	49	60.5	991	6.36	4373	1	1	1	606.824	1211.63	2	1211.63	0.0011	690	701	0	60.5	34	2.6e-05	R	AMVSDAPGVPLR	S
FANCC-CGSrhino PD1	3	AT4G01290.1	AT4G01290	Symbols: | unknown protein; FUNCTIONS IN: molecular_function unknown; INVOLVED IN: biological_process unknown; LOCATED IN: cellular_component unknown; EXPRESSED IN: 24 plant structures; EXPRESSED DURING: 15 growth stages; Has 1744 Blast hits to 13	3533	108485	71	49	60.5	991	6.36	4547	1	1	1	614.82	1227.62	2	1227.63	-0.0034	690	701	0	56.52	34	5.6e-05	R	AMVSDAPGVPLR	S	Oxidation (M)	0.020000000000.0
FANCC-CGSrhino PD1	3	AT4G01290.1	AT4G01290	Symbols: | unknown protein; FUNCTIONS IN: molecular_function unknown; INVOLVED IN: biological_process unknown; LOCATED IN: cellular_component unknown; EXPRESSED IN: 24 plant structures; EXPRESSED DURING: 15 growth stages; Has 1744 Blast hits to 13	3533	108485	71	49	60.5	991	6.36	4873	1	1	1	632.841	1263.67	2	1263.67	-0.0003	964	976	0	49.53	35	0.00041	K	QIPAVGQAGGPNR	Q
FANCC-CGSrhino PD1	3	AT4G01290.1	AT4G01290	Symbols: | unknown protein; FUNCTIONS IN: molecular_function unknown; INVOLVED IN: biological_process unknown; LOCATED IN: cellular_component unknown; EXPRESSED IN: 24 plant structures; EXPRESSED DURING: 15 growth stages; Has 1744 Blast hits to 13	3533	108485	71	49	60.5	991	6.36	4904	1	1	1	634.803	1267.59	2	1267.59	0.0001	171	181	0	91.73	33	1.5e-08	R	PQSNDSHQLSR	T
FANCC-CGSrhino PD1	3	AT4G01290.1	AT4G01290	Symbols: | unknown protein; FUNCTIONS IN: molecular_function unknown; INVOLVED IN: biological_process unknown; LOCATED IN: cellular_component unknown; EXPRESSED IN: 24 plant structures; EXPRESSED DURING: 15 growth stages; Has 1744 Blast hits to 13	3533	108485	71	49	60.5	991	6.36	4905	1	1	1	423.538	1267.59	3	1267.59	0.0013	171	181	0	97.17	33	4.3e-09	R	PQSNDSHQLSR	T
FANCC-CGSrhino PD1	3	AT4G01290.1	AT4G01290	Symbols: | unknown protein; FUNCTIONS IN: molecular_function unknown; INVOLVED IN: biological_process unknown; LOCATED IN: cellular_component unknown; EXPRESSED IN: 24 plant structures; EXPRESSED DURING: 15 growth stages; Has 1744 Blast hits to 13	3533	108485	71	49	60.5	991	6.36	5010	1	1	1	427.206	1278.6	3	1278.6	0	83	93	1	56.31	33	5.2e-05	R	RNDYSSSPPTR	G
FANCC-CGSrhino PD1	3	AT4G01290.1	AT4G01290	Symbols: | unknown protein; FUNCTIONS IN: molecular_function unknown; INVOLVED IN: biological_process unknown; LOCATED IN: cellular_component unknown; EXPRESSED IN: 24 plant structures; EXPRESSED DURING: 15 growth stages; Has 1744 Blast hits to 13	3533	108485	71	49	60.5	991	6.36	5011	1	1	1	640.306	1278.6	2	1278.6	0.0014	83	93	1	51.26	33	0.00018	R	RNDYSSSPPTR	G
FANCC-CGSrhino PD1	3	AT4G01290.1	AT4G01290	Symbols: | unknown protein; FUNCTIONS IN: molecular_function unknown; INVOLVED IN: biological_process unknown; LOCATED IN: cellular_component unknown; EXPRESSED IN: 24 plant structures; EXPRESSED DURING: 15 growth stages; Has 1744 Blast hits to 13	3533	108485	71	49	60.5	991	6.36	5414	1	1	1	662.838	1323.66	2	1323.66	-0.0006	541	552	1	73.96	35	1.5e-06	K	RTDQLSSTSTTK	S
FANCC-CGSrhino PD1	3	AT4G01290.1	AT4G01290	Symbols: | unknown protein; FUNCTIONS IN: molecular_function unknown; INVOLVED IN: biological_process unknown; LOCATED IN: cellular_component unknown; EXPRESSED IN: 24 plant structures; EXPRESSED DURING: 15 growth stages; Has 1744 Blast hits to 13	3533	108485	71	49	60.5	991	6.36	5415	1	1	1	442.228	1323.66	3	1323.66	0	541	552	1	59.68	35	4e-05	K	RTDQLSSTSTTK	S
FANCC-CGSrhino PD1	3	AT4G01290.1	AT4G01290	Symbols: | unknown protein; FUNCTIONS IN: molecular_function unknown; INVOLVED IN: biological_process unknown; LOCATED IN: cellular_component unknown; EXPRESSED IN: 24 plant structures; EXPRESSED DURING: 15 growth stages; Has 1744 Blast hits to 13	3533	108485	71	49	60.5	991	6.36	5607	1	1	1	674.837	1347.66	2	1347.66	-0.0035	624	635	0	82.45	35	1.8e-07	K	SQDTQLLSATER	R
FANCC-CGSrhino PD1	3	AT4G01290.1	AT4G01290	Symbols: | unknown protein; FUNCTIONS IN: molecular_function unknown; INVOLVED IN: biological_process unknown; LOCATED IN: cellular_component unknown; EXPRESSED IN: 24 plant structures; EXPRESSED DURING: 15 growth stages; Has 1744 Blast hits to 13	3533	108485	71	49	60.5	991	6.36	5974	1	1	1	466.566	1396.68	3	1396.68	-0.0065	432	444	0	65.34	34	9.1e-06	K	SLEHSDGPSILDK	I
FANCC-CGSrhino PD1	3	AT4G01290.1	AT4G01290	Symbols: | unknown protein; FUNCTIONS IN: molecular_function unknown; INVOLVED IN: biological_process unknown; LOCATED IN: cellular_component unknown; EXPRESSED IN: 24 plant structures; EXPRESSED DURING: 15 growth stages; Has 1744 Blast hits to 13	3533	108485	71	49	60.5	991	6.36	5975	1	1	1	699.346	1396.68	2	1396.68	-0.0063	432	444	0	87.69	34	5.3e-08	K	SLEHSDGPSILDK	I
FANCC-CGSrhino PD1	3	AT4G01290.1	AT4G01290	Symbols: | unknown protein; FUNCTIONS IN: molecular_function unknown; INVOLVED IN: biological_process unknown; LOCATED IN: cellular_component unknown; EXPRESSED IN: 24 plant structures; EXPRESSED DURING: 15 growth stages; Has 1744 Blast hits to 13	3533	108485	71	49	60.5	991	6.36	6297	1	1	1	719.36	1436.71	2	1436.7	0.0014	141	153	0	67.24	35	6.4e-06	R	SWQAPEHDGLLGK	G
FANCC-CGSrhino PD1	3	AT4G01290.1	AT4G01290	Symbols: | unknown protein; FUNCTIONS IN: molecular_function unknown; INVOLVED IN: biological_process unknown; LOCATED IN: cellular_component unknown; EXPRESSED IN: 24 plant structures; EXPRESSED DURING: 15 growth stages; Has 1744 Blast hits to 13	3533	108485	71	49	60.5	991	6.36	6480	1	1	1	734.923	1467.83	2	1467.83	-0.0022	303	316	0	100.61	32	1.5e-09	R	PLVPPGFASTILEK	K
FANCC-CGSrhino PD1	3	AT4G01290.1	AT4G01290	Symbols: | unknown protein; FUNCTIONS IN: molecular_function unknown; INVOLVED IN: biological_process unknown; LOCATED IN: cellular_component unknown; EXPRESSED IN: 24 plant structures; EXPRESSED DURING: 15 growth stages; Has 1744 Blast hits to 13	3533	108485	71	49	60.5	991	6.36	6697	1	1	1	749.875	1497.73	2	1497.74	-0.0014	182	193	1	47.02	34	0.00056	R	TNEPYHPPRPYK	A
FANCC-CGSrhino PD1	3	AT4G01290.1	AT4G01290	Symbols: | unknown protein; FUNCTIONS IN: molecular_function unknown; INVOLVED IN: biological_process unknown; LOCATED IN: cellular_component unknown; EXPRESSED IN: 24 plant structures; EXPRESSED DURING: 15 growth stages; Has 1744 Blast hits to 13	3533	108485	71	49	60.5	991	6.36	6770	1	1	1	757.854	1513.69	2	1513.69	-0.0002	256	268	0	78.2	32	2.6e-07	K	NDFDFTELLGESK	D
FANCC-CGSrhino PD1	3	AT4G01290.1	AT4G01290	Symbols: | unknown protein; FUNCTIONS IN: molecular_function unknown; INVOLVED IN: biological_process unknown; LOCATED IN: cellular_component unknown; EXPRESSED IN: 24 plant structures; EXPRESSED DURING: 15 growth stages; Has 1744 Blast hits to 13	3533	108485	71	49	60.5	991	6.36	6912	1	1	1	767.87	1533.73	2	1533.73	-0.0081	358	371	0	97.69	33	3.8e-09	K	IGSSEMLIEGEDVR	V
FANCC-CGSrhino PD1	3	AT4G01290.1	AT4G01290	Symbols: | unknown protein; FUNCTIONS IN: molecular_function unknown; INVOLVED IN: biological_process unknown; LOCATED IN: cellular_component unknown; EXPRESSED IN: 24 plant structures; EXPRESSED DURING: 15 growth stages; Has 1744 Blast hits to 13	3533	108485	71	49	60.5	991	6.36	7312	1	1	1	536.556	1606.64	3	1606.65	-0.0006	118	132	1	33.89	23	0.001	K	DSDSQSDRDSGEPGR	R
FANCC-CGSrhino PD1	3	AT4G01290.1	AT4G01290	Symbols: | unknown protein; FUNCTIONS IN: molecular_function unknown; INVOLVED IN: biological_process unknown; LOCATED IN: cellular_component unknown; EXPRESSED IN: 24 plant structures; EXPRESSED DURING: 15 growth stages; Has 1744 Blast hits to 13	3533	108485	71	49	60.5	991	6.36	7466	1	1	1	545.602	1633.78	3	1633.78	-0.0019	977	991	0	61.47	33	1.8e-05	R	QGSVGHELDLGFGYR	-
FANCC-CGSrhino PD1	3	AT4G01290.1	AT4G01290	Symbols: | unknown protein; FUNCTIONS IN: molecular_function unknown; INVOLVED IN: biological_process unknown; LOCATED IN: cellular_component unknown; EXPRESSED IN: 24 plant structures; EXPRESSED DURING: 15 growth stages; Has 1744 Blast hits to 13	3533	108485	71	49	60.5	991	6.36	7467	1	1	1	817.9	1633.79	2	1633.78	0.0003	977	991	0	86.6	34	5.8e-08	R	QGSVGHELDLGFGYR	-
FANCC-CGSrhino PD1	3	AT4G01290.1	AT4G01290	Symbols: | unknown protein; FUNCTIONS IN: molecular_function unknown; INVOLVED IN: biological_process unknown; LOCATED IN: cellular_component unknown; EXPRESSED IN: 24 plant structures; EXPRESSED DURING: 15 growth stages; Has 1744 Blast hits to 13	3533	108485	71	49	60.5	991	6.36	7546	1	1	1	821.39	1640.77	2	1640.77	-0.0075	928	942	0	78.47	33	3e-07	R	QPNYGMPPPGSQVNR	G
FANCC-CGSrhino PD1	3	AT4G01290.1	AT4G01290	Symbols: | unknown protein; FUNCTIONS IN: molecular_function unknown; INVOLVED IN: biological_process unknown; LOCATED IN: cellular_component unknown; EXPRESSED IN: 24 plant structures; EXPRESSED DURING: 15 growth stages; Has 1744 Blast hits to 13	3533	108485	71	49	60.5	991	6.36	7547	1	1	1	821.39	1640.77	2	1640.77	-0.0071	928	942	0	85.94	33	5.3e-08	R	QPNYGMPPPGSQVNR	G
FANCC-CGSrhino PD1	3	AT4G01290.1	AT4G01290	Symbols: | unknown protein; FUNCTIONS IN: molecular_function unknown; INVOLVED IN: biological_process unknown; LOCATED IN: cellular_component unknown; EXPRESSED IN: 24 plant structures; EXPRESSED DURING: 15 growth stages; Has 1744 Blast hits to 13	3533	108485	71	49	60.5	991	6.36	7555	1	1	1	821.901	1641.79	2	1641.79	-0.0018	255	268	1	100.68	33	2e-09	R	KNDFDFTELLGESK	D
FANCC-CGSrhino PD1	3	AT4G01290.1	AT4G01290	Symbols: | unknown protein; FUNCTIONS IN: molecular_function unknown; INVOLVED IN: biological_process unknown; LOCATED IN: cellular_component unknown; EXPRESSED IN: 24 plant structures; EXPRESSED DURING: 15 growth stages; Has 1744 Blast hits to 13	3533	108485	71	49	60.5	991	6.36	7556	1	1	1	548.27	1641.79	3	1641.79	0.0006	255	268	1	55.43	33	6.8e-05	R	KNDFDFTELLGESK	D
FANCC-CGSrhino PD1	3	AT4G01290.1	AT4G01290	Symbols: | unknown protein; FUNCTIONS IN: molecular_function unknown; INVOLVED IN: biological_process unknown; LOCATED IN: cellular_component unknown; EXPRESSED IN: 24 plant structures; EXPRESSED DURING: 15 growth stages; Has 1744 Blast hits to 13	3533	108485	71	49	60.5	991	6.36	7783	1	1	1	840.894	1679.77	2	1679.78	-0.0006	318	331	1	57.85	33	3.5e-05	K	QGEKPQTETSQYER	S
FANCC-CGSrhino PD1	3	AT4G01290.1	AT4G01290	Symbols: | unknown protein; FUNCTIONS IN: molecular_function unknown; INVOLVED IN: biological_process unknown; LOCATED IN: cellular_component unknown; EXPRESSED IN: 24 plant structures; EXPRESSED DURING: 15 growth stages; Has 1744 Blast hits to 13	3533	108485	71	49	60.5	991	6.36	7784	1	1	1	560.932	1679.78	3	1679.78	0.0002	318	331	1	67.97	33	3.4e-06	K	QGEKPQTETSQYER	S
FANCC-CGSrhino PD1	3	AT4G01290.1	AT4G01290	Symbols: | unknown protein; FUNCTIONS IN: molecular_function unknown; INVOLVED IN: biological_process unknown; LOCATED IN: cellular_component unknown; EXPRESSED IN: 24 plant structures; EXPRESSED DURING: 15 growth stages; Has 1744 Blast hits to 13	3533	108485	71	49	60.5	991	6.36	8031	1	1	1	577.988	1730.94	3	1730.94	-0.0004	381	397	0	91.29	34	2.2e-08	R	AVNISSLLGISTDTVNK	D
FANCC-CGSrhino PD1	3	AT4G01290.1	AT4G01290	Symbols: | unknown protein; FUNCTIONS IN: molecular_function unknown; INVOLVED IN: biological_process unknown; LOCATED IN: cellular_component unknown; EXPRESSED IN: 24 plant structures; EXPRESSED DURING: 15 growth stages; Has 1744 Blast hits to 13	3533	108485	71	49	60.5	991	6.36	8032	1	1	1	866.478	1730.94	2	1730.94	0	381	397	0	118.61	34	4e-11	R	AVNISSLLGISTDTVNK	D
FANCC-CGSrhino PD1	3	AT4G01290.1	AT4G01290	Symbols: | unknown protein; FUNCTIONS IN: molecular_function unknown; INVOLVED IN: biological_process unknown; LOCATED IN: cellular_component unknown; EXPRESSED IN: 24 plant structures; EXPRESSED DURING: 15 growth stages; Has 1744 Blast hits to 13	3533	108485	71	49	60.5	991	6.36	8038	1	1	1	867.47	1732.92	2	1732.92	0.0003	404	419	0	83.25	35	1.6e-07	K	LSSISTPTEIQGYPIK	S
FANCC-CGSrhino PD1	3	AT4G01290.1	AT4G01290	Symbols: | unknown protein; FUNCTIONS IN: molecular_function unknown; INVOLVED IN: biological_process unknown; LOCATED IN: cellular_component unknown; EXPRESSED IN: 24 plant structures; EXPRESSED DURING: 15 growth stages; Has 1744 Blast hits to 13	3533	108485	71	49	60.5	991	6.36	8107	1	1	1	874.474	1746.93	2	1746.94	-0.0036	943	958	0	103.22	35	1.6e-09	R	GEHPASLQTLLGIQQR	M
FANCC-CGSrhino PD1	3	AT4G01290.1	AT4G01290	Symbols: | unknown protein; FUNCTIONS IN: molecular_function unknown; INVOLVED IN: biological_process unknown; LOCATED IN: cellular_component unknown; EXPRESSED IN: 24 plant structures; EXPRESSED DURING: 15 growth stages; Has 1744 Blast hits to 13	3533	108485	71	49	60.5	991	6.36	8108	1	1	1	583.32	1746.94	3	1746.94	-0.0008	943	958	0	74.52	35	1.1e-06	R	GEHPASLQTLLGIQQR	M
FANCC-CGSrhino PD1	3	AT4G01290.1	AT4G01290	Symbols: | unknown protein; FUNCTIONS IN: molecular_function unknown; INVOLVED IN: biological_process unknown; LOCATED IN: cellular_component unknown; EXPRESSED IN: 24 plant structures; EXPRESSED DURING: 15 growth stages; Has 1744 Blast hits to 13	3533	108485	71	49	60.5	991	6.36	8170	1	1	1	588.59	1762.75	3	1762.75	0.0009	118	133	2	28.14	26	0.0062	K	DSDSQSDRDSGEPGRR	S
FANCC-CGSrhino PD1	3	AT4G01290.1	AT4G01290	Symbols: | unknown protein; FUNCTIONS IN: molecular_function unknown; INVOLVED IN: biological_process unknown; LOCATED IN: cellular_component unknown; EXPRESSED IN: 24 plant structures; EXPRESSED DURING: 15 growth stages; Has 1744 Blast hits to 13	3533	108485	71	49	60.5	991	6.36	8386	1	1	1	904.941	1807.87	2	1807.87	-0.0025	317	331	2	69.6	35	3.5e-06	K	KQGEKPQTETSQYER	S
FANCC-CGSrhino PD1	3	AT4G01290.1	AT4G01290	Symbols: | unknown protein; FUNCTIONS IN: molecular_function unknown; INVOLVED IN: biological_process unknown; LOCATED IN: cellular_component unknown; EXPRESSED IN: 24 plant structures; EXPRESSED DURING: 15 growth stages; Has 1744 Blast hits to 13	3533	108485	71	49	60.5	991	6.36	8570	1	1	1	923.441	1844.87	2	1844.87	-0.0028	524	540	0	97.52	34	4.5e-09	K	ANPDLSTDFPFQGHATK	R
FANCC-CGSrhino PD1	3	AT4G01290.1	AT4G01290	Symbols: | unknown protein; FUNCTIONS IN: molecular_function unknown; INVOLVED IN: biological_process unknown; LOCATED IN: cellular_component unknown; EXPRESSED IN: 24 plant structures; EXPRESSED DURING: 15 growth stages; Has 1744 Blast hits to 13	3533	108485	71	49	60.5	991	6.36	8571	1	1	1	615.964	1844.87	3	1844.87	0.0003	524	540	0	63.82	34	1.1e-05	K	ANPDLSTDFPFQGHATK	R
FANCC-CGSrhino PD1	3	AT4G01290.1	AT4G01290	Symbols: | unknown protein; FUNCTIONS IN: molecular_function unknown; INVOLVED IN: biological_process unknown; LOCATED IN: cellular_component unknown; EXPRESSED IN: 24 plant structures; EXPRESSED DURING: 15 growth stages; Has 1744 Blast hits to 13	3533	108485	71	49	60.5	991	6.36	8885	1	1	1	955.999	1909.98	2	1909.99	-0.0025	602	618	0	132.23	35	2.1e-12	K	TSVDDQASQHLLSLLQR	S
FANCC-CGSrhino PD1	3	AT4G01290.1	AT4G01290	Symbols: | unknown protein; FUNCTIONS IN: molecular_function unknown; INVOLVED IN: biological_process unknown; LOCATED IN: cellular_component unknown; EXPRESSED IN: 24 plant structures; EXPRESSED DURING: 15 growth stages; Has 1744 Blast hits to 13	3533	108485	71	49	60.5	991	6.36	8886	1	1	1	637.67	1909.99	3	1909.99	0.0022	602	618	0	101.04	35	2.5e-09	K	TSVDDQASQHLLSLLQR	S
FANCC-CGSrhino PD1	3	AT4G01290.1	AT4G01290	Symbols: | unknown protein; FUNCTIONS IN: molecular_function unknown; INVOLVED IN: biological_process unknown; LOCATED IN: cellular_component unknown; EXPRESSED IN: 24 plant structures; EXPRESSED DURING: 15 growth stages; Has 1744 Blast hits to 13	3533	108485	71	49	60.5	991	6.36	9020	1	1	1	970.461	1938.91	2	1938.91	-0.0031	445	462	0	121.85	33	1.6e-11	K	IFNTAINLNSGDSSNMNK	K
FANCC-CGSrhino PD1	3	AT4G01290.1	AT4G01290	Symbols: | unknown protein; FUNCTIONS IN: molecular_function unknown; INVOLVED IN: biological_process unknown; LOCATED IN: cellular_component unknown; EXPRESSED IN: 24 plant structures; EXPRESSED DURING: 15 growth stages; Has 1744 Blast hits to 13	3533	108485	71	49	60.5	991	6.36	9156	1	1	1	659.029	1974.06	3	1974.06	0.0005	381	399	1	85.82	34	6.7e-08	R	AVNISSLLGISTDTVNKDK	S
FANCC-CGSrhino PD1	3	AT4G01290.1	AT4G01290	Symbols: | unknown protein; FUNCTIONS IN: molecular_function unknown; INVOLVED IN: biological_process unknown; LOCATED IN: cellular_component unknown; EXPRESSED IN: 24 plant structures; EXPRESSED DURING: 15 growth stages; Has 1744 Blast hits to 13	3533	108485	71	49	60.5	991	6.36	9222	1	1	1	998.387	1994.76	2	1994.76	-0.0027	204	221	0	118.18	20	1.5e-12	R	DSFNDETFGSSDSTSEDR	A
FANCC-CGSrhino PD1	3	AT4G01290.1	AT4G01290	Symbols: | unknown protein; FUNCTIONS IN: molecular_function unknown; INVOLVED IN: biological_process unknown; LOCATED IN: cellular_component unknown; EXPRESSED IN: 24 plant structures; EXPRESSED DURING: 15 growth stages; Has 1744 Blast hits to 13	3533	108485	71	49	60.5	991	6.36	10364	1	1	1	589.287	2353.12	4	2353.12	0.0013	159	181	1	46.79	34	0.00058	K	PSGFGAGTSAPRPQSNDSHQLSR	T
FANCC-CGSrhino PD1	3	AT4G01290.1	AT4G01290	Symbols: | unknown protein; FUNCTIONS IN: molecular_function unknown; INVOLVED IN: biological_process unknown; LOCATED IN: cellular_component unknown; EXPRESSED IN: 24 plant structures; EXPRESSED DURING: 15 growth stages; Has 1744 Blast hits to 13	3533	108485	71	49	60.5	991	6.36	10488	1	1	1	1199.04	2396.06	2	2396.07	-0.0128	745	765	0	83.92	29	4e-08	K	YMSFPGSHNQEPEVAFNISDK	L
FANCC-CGSrhino PD1	3	AT4G01290.1	AT4G01290	Symbols: | unknown protein; FUNCTIONS IN: molecular_function unknown; INVOLVED IN: biological_process unknown; LOCATED IN: cellular_component unknown; EXPRESSED IN: 24 plant structures; EXPRESSED DURING: 15 growth stages; Has 1744 Blast hits to 13	3533	108485	71	49	60.5	991	6.36	10489	1	1	1	799.695	2396.06	3	2396.07	-0.012	745	765	0	78.91	29	1.3e-07	K	YMSFPGSHNQEPEVAFNISDK	L
FANCC-CGSrhino PD1	3	AT4G01290.1	AT4G01290	Symbols: | unknown protein; FUNCTIONS IN: molecular_function unknown; INVOLVED IN: biological_process unknown; LOCATED IN: cellular_component unknown; EXPRESSED IN: 24 plant structures; EXPRESSED DURING: 15 growth stages; Has 1744 Blast hits to 13	3533	108485	71	49	60.5	991	6.36	11165	1	1	1	884.121	2649.34	3	2649.34	-0.002	483	505	1	77.04	34	5.7e-07	K	FAHLFLEEDNKPVEVLPSSEPPR	G
FANCC-CGSrhino PD1	3	AT4G01290.1	AT4G01290	Symbols: | unknown protein; FUNCTIONS IN: molecular_function unknown; INVOLVED IN: biological_process unknown; LOCATED IN: cellular_component unknown; EXPRESSED IN: 24 plant structures; EXPRESSED DURING: 15 growth stages; Has 1744 Blast hits to 13	3533	108485	71	49	60.5	991	6.36	11166	1	1	1	1325.68	2649.34	2	2649.34	-0.002	483	505	1	111.43	34	2.1e-10	K	FAHLFLEEDNKPVEVLPSSEPPR	G
FANCC-CGSrhino PD1	3	AT4G01290.1	AT4G01290	Symbols: | unknown protein; FUNCTIONS IN: molecular_function unknown; INVOLVED IN: biological_process unknown; LOCATED IN: cellular_component unknown; EXPRESSED IN: 24 plant structures; EXPRESSED DURING: 15 growth stages; Has 1744 Blast hits to 13	3533	108485	71	49	60.5	991	6.36	11167	1	1	1	663.343	2649.34	4	2649.34	0	483	505	1	65.96	34	7.3e-06	K	FAHLFLEEDNKPVEVLPSSEPPR	G
FANCC-CGSrhino PD1	3	AT4G01290.1	AT4G01290	Symbols: | unknown protein; FUNCTIONS IN: molecular_function unknown; INVOLVED IN: biological_process unknown; LOCATED IN: cellular_component unknown; EXPRESSED IN: 24 plant structures; EXPRESSED DURING: 15 growth stages; Has 1744 Blast hits to 13	3533	108485	71	49	60.5	991	6.36	11191	1	1	1	888.426	2662.26	3	2662.26	-0.0031	277	302	0	48.9	33	0.00028	R	SDEVNHAPTIPGSSNTSLPSQSNAPR	P
FANCC-CGSrhino PD1	3	AT4G01290.1	AT4G01290	Symbols: | unknown protein; FUNCTIONS IN: molecular_function unknown; INVOLVED IN: biological_process unknown; LOCATED IN: cellular_component unknown; EXPRESSED IN: 24 plant structures; EXPRESSED DURING: 15 growth stages; Has 1744 Blast hits to 13	3533	108485	71	49	60.5	991	6.36	11359	1	1	1	914.46	2740.36	3	2740.36	-0.0018	46	69	1	84.8	34	9.3e-08	K	KLPNLPGEFDEALLLDFEDPSPER	A
FANCC-CGSrhino PD1	3	AT4G01290.1	AT4G01290	Symbols: | unknown protein; FUNCTIONS IN: molecular_function unknown; INVOLVED IN: biological_process unknown; LOCATED IN: cellular_component unknown; EXPRESSED IN: 24 plant structures; EXPRESSED DURING: 15 growth stages; Has 1744 Blast hits to 13	3533	108485	71	49	60.5	991	6.36	11360	1	1	1	1371.19	2740.36	2	2740.36	-0.0015	46	69	1	90.9	34	2.3e-08	K	KLPNLPGEFDEALLLDFEDPSPER	A
FANCC-CGSrhino PD1	3	AT4G01290.1	AT4G01290	Symbols: | unknown protein; FUNCTIONS IN: molecular_function unknown; INVOLVED IN: biological_process unknown; LOCATED IN: cellular_component unknown; EXPRESSED IN: 24 plant structures; EXPRESSED DURING: 15 growth stages; Has 1744 Blast hits to 13	3533	108485	71	49	60.5	991	6.36	11492	1	1	1	1398.7	2795.38	2	2795.38	-0.0023	664	689	0	159.76	34	3.2e-15	K	SLTLENLFGSAFMNELQSIGEPVSGR	A
FANCC-CGSrhino PD1	3	AT4G01290.1	AT4G01290	Symbols: | unknown protein; FUNCTIONS IN: molecular_function unknown; INVOLVED IN: biological_process unknown; LOCATED IN: cellular_component unknown; EXPRESSED IN: 24 plant structures; EXPRESSED DURING: 15 growth stages; Has 1744 Blast hits to 13	3533	108485	71	49	60.5	991	6.36	11493	1	1	1	932.801	2795.38	3	2795.38	0.0025	664	689	0	103.13	34	1.5e-09	K	SLTLENLFGSAFMNELQSIGEPVSGR	A
FANCC-CGSrhino PD1	3	AT4G01290.1	AT4G01290	Symbols: | unknown protein; FUNCTIONS IN: molecular_function unknown; INVOLVED IN: biological_process unknown; LOCATED IN: cellular_component unknown; EXPRESSED IN: 24 plant structures; EXPRESSED DURING: 15 growth stages; Has 1744 Blast hits to 13	3533	108485	71	49	60.5	991	6.36	11709	1	1	1	718.35	2869.37	4	2869.39	-0.0136	154	181	2	58.77	33	3.1e-05	K	GSFPKPSGFGAGTSAPRPQSNDSHQLSR	T
FANCC-CGSrhino PD1	3	AT4G01290.1	AT4G01290	Symbols: | unknown protein; FUNCTIONS IN: molecular_function unknown; INVOLVED IN: biological_process unknown; LOCATED IN: cellular_component unknown; EXPRESSED IN: 24 plant structures; EXPRESSED DURING: 15 growth stages; Has 1744 Blast hits to 13	3533	108485	71	49	60.5	991	6.36	12193	1	1	1	1054.22	3159.64	3	3159.64	-0.0019	713	744	1	121.88	32	1.2e-11	R	NQIRPDGPPGGVLALPEDGNLLAVGGHANPSK	Y
FANCC-CGSrhino PD1	3	AT4G01290.1	AT4G01290	Symbols: | unknown protein; FUNCTIONS IN: molecular_function unknown; INVOLVED IN: biological_process unknown; LOCATED IN: cellular_component unknown; EXPRESSED IN: 24 plant structures; EXPRESSED DURING: 15 growth stages; Has 1744 Blast hits to 13	3533	108485	71	49	60.5	991	6.36	12194	1	1	1	790.918	3159.64	4	3159.64	0.0003	713	744	1	118.7	32	2.3e-11	R	NQIRPDGPPGGVLALPEDGNLLAVGGHANPSK	Y
FANCC-CGSrhino PD1	4	AT5G02500.1	AT5G02500	Symbols: HSC70-1, HSP70-1, AT-HSC70-1, HSC70 | heat shock cognate protein 70-1 | chr5:554055-556334 REVERSE LENGTH=651	3130	71313	49	29	64.1	651	5.03	85	1	1	0	402.727	803.439	2	803.439	0.0001	507	513	0	48.23	37	0.00079	K	ITITNDK	G
FANCC-CGSrhino PD1	4	AT5G02500.1	AT5G02500	Symbols: HSC70-1, HSP70-1, AT-HSC70-1, HSC70 | heat shock cognate protein 70-1 | chr5:554055-556334 REVERSE LENGTH=651	3130	71313	49	29	64.1	651	5.03	327	1	1	0	417.705	833.395	2	833.395	-0.0001	524	530	0	39.76	33	0.0026	K	MVQEAEK	Y
FANCC-CGSrhino PD1	4	AT5G02500.1	AT5G02500	Symbols: HSC70-1, HSP70-1, AT-HSC70-1, HSC70 | heat shock cognate protein 70-1 | chr5:554055-556334 REVERSE LENGTH=651	3130	71313	49	29	64.1	651	5.03	1088	1	1	0	450.749	899.483	2	899.482	0.0001	257	264	1	60.32	33	2e-05	K	KDITGNPR	A
FANCC-CGSrhino PD1	4	AT5G02500.1	AT5G02500	Symbols: HSC70-1, HSP70-1, AT-HSC70-1, HSC70 | heat shock cognate protein 70-1 | chr5:554055-556334 REVERSE LENGTH=651	3130	71313	49	29	64.1	651	5.03	1122	1	1	0	451.769	901.523	2	901.523	0.0001	423	430	1	46.92	36	0.00081	R	NTTIPTKK	E
FANCC-CGSrhino PD1	4	AT5G02500.1	AT5G02500	Symbols: HSC70-1, HSP70-1, AT-HSC70-1, HSC70 | heat shock cognate protein 70-1 | chr5:554055-556334 REVERSE LENGTH=651	3130	71313	49	29	64.1	651	5.03	4414	1	1	0	608.329	1214.64	2	1214.64	0.0001	164	175	0	72.29	35	2.2e-06	K	DAGVIAGLNVMR	I
FANCC-CGSrhino PD1	4	AT5G02500.1	AT5G02500	Symbols: HSC70-1, HSP70-1, AT-HSC70-1, HSC70 | heat shock cognate protein 70-1 | chr5:554055-556334 REVERSE LENGTH=651	3130	71313	49	29	64.1	651	5.03	4546	1	1	0	614.818	1227.62	2	1227.62	-0.0001	29	39	0	73.62	33	1.1e-06	R	VEIIANDQGNR	T
FANCC-CGSrhino PD1	4	AT5G02500.1	AT5G02500	Symbols: HSC70-1, HSP70-1, AT-HSC70-1, HSC70 | heat shock cognate protein 70-1 | chr5:554055-556334 REVERSE LENGTH=651	3130	71313	49	29	64.1	651	5.03	4561	1	1	1	615.769	1229.52	2	1229.52	0	81	91	0	89.24	28	8.7e-09	R	FSDSSVQSDMK	L
FANCC-CGSrhino PD1	4	AT5G02500.1	AT5G02500	Symbols: HSC70-1, HSP70-1, AT-HSC70-1, HSC70 | heat shock cognate protein 70-1 | chr5:554055-556334 REVERSE LENGTH=651	3130	71313	49	29	64.1	651	5.03	5000	1	1	0	426.881	1277.62	3	1277.62	-0.0002	243	252	0	46.05	35	0.00082	R	MVNHFVQEFK	R
FANCC-CGSrhino PD1	4	AT5G02500.1	AT5G02500	Symbols: HSC70-1, HSP70-1, AT-HSC70-1, HSC70 | heat shock cognate protein 70-1 | chr5:554055-556334 REVERSE LENGTH=651	3130	71313	49	29	64.1	651	5.03	5001	1	1	0	639.819	1277.62	2	1277.62	0.0015	243	252	0	55.23	35	0.00011	R	MVNHFVQEFK	R
FANCC-CGSrhino PD1	4	AT5G02500.1	AT5G02500	Symbols: HSC70-1, HSP70-1, AT-HSC70-1, HSC70 | heat shock cognate protein 70-1 | chr5:554055-556334 REVERSE LENGTH=651	3130	71313	49	29	64.1	651	5.03	5260	1	1	1	653.865	1305.71	2	1305.72	-0.0033	133	144	0	63.51	35	1.5e-05	R	EIAEAYLGVTIK	N
FANCC-CGSrhino PD1	4	AT5G02500.1	AT5G02500	Symbols: HSC70-1, HSP70-1, AT-HSC70-1, HSC70 | heat shock cognate protein 70-1 | chr5:554055-556334 REVERSE LENGTH=651	3130	71313	49	29	64.1	651	5.03	5262	1	1	1	653.867	1305.72	2	1305.72	0.0021	133	144	0	40.87	34	0.0024	R	EIAEAYLGVTIK	N
FANCC-CGSrhino PD1	4	AT5G02500.1	AT5G02500	Symbols: HSC70-1, HSP70-1, AT-HSC70-1, HSC70 | heat shock cognate protein 70-1 | chr5:554055-556334 REVERSE LENGTH=651	3130	71313	49	29	64.1	651	5.03	5324	1	1	0	657.312	1312.61	2	1312.61	-0.0024	308	317	0	80.52	33	1.8e-07	R	FEELNMDLFR	K
FANCC-CGSrhino PD1	4	AT5G02500.1	AT5G02500	Symbols: HSC70-1, HSP70-1, AT-HSC70-1, HSC70 | heat shock cognate protein 70-1 | chr5:554055-556334 REVERSE LENGTH=651	3130	71313	49	29	64.1	651	5.03	5678	1	1	0	679.812	1357.61	2	1357.61	0.0004	546	556	0	71.95	30	7.3e-07	K	NALENYAYNMR	N
FANCC-CGSrhino PD1	4	AT5G02500.1	AT5G02500	Symbols: HSC70-1, HSP70-1, AT-HSC70-1, HSC70 | heat shock cognate protein 70-1 | chr5:554055-556334 REVERSE LENGTH=651	3130	71313	49	29	64.1	651	5.03	5820	1	1	0	687.809	1373.6	2	1373.6	-0.0003	546	556	0	44.66	29	0.00034	K	NALENYAYNMR	N	Oxidation (M)	0.00000000020.0
FANCC-CGSrhino PD1	4	AT5G02500.1	AT5G02500	Symbols: HSC70-1, HSP70-1, AT-HSC70-1, HSC70 | heat shock cognate protein 70-1 | chr5:554055-556334 REVERSE LENGTH=651	3130	71313	49	29	64.1	651	5.03	6204	1	1	1	713.883	1425.75	2	1425.76	-0.0058	335	348	0	76.4	34	6.8e-07	K	STVHDVVLVGGSTR	I
FANCC-CGSrhino PD1	4	AT5G02500.1	AT5G02500	Symbols: HSC70-1, HSP70-1, AT-HSC70-1, HSC70 | heat shock cognate protein 70-1 | chr5:554055-556334 REVERSE LENGTH=651	3130	71313	49	29	64.1	651	5.03	6208	1	1	1	713.887	1425.76	2	1425.76	0.0021	335	348	0	71.61	34	2e-06	K	STVHDVVLVGGSTR	I
FANCC-CGSrhino PD1	4	AT5G02500.1	AT5G02500	Symbols: HSC70-1, HSP70-1, AT-HSC70-1, HSC70 | heat shock cognate protein 70-1 | chr5:554055-556334 REVERSE LENGTH=651	3130	71313	49	29	64.1	651	5.03	6286	1	1	0	718.88	1435.75	2	1435.75	-0.0004	352	363	0	86.61	35	8.3e-08	K	VQQLLQDFFNGK	E
FANCC-CGSrhino PD1	4	AT5G02500.1	AT5G02500	Symbols: HSC70-1, HSP70-1, AT-HSC70-1, HSC70 | heat shock cognate protein 70-1 | chr5:554055-556334 REVERSE LENGTH=651	3130	71313	49	29	64.1	651	5.03	6518	1	1	0	737.346	1472.68	2	1472.68	-0.001	40	52	0	61.68	32	1.2e-05	R	TTPSYVAFTDSER	L
FANCC-CGSrhino PD1	4	AT5G02500.1	AT5G02500	Symbols: HSC70-1, HSP70-1, AT-HSC70-1, HSC70 | heat shock cognate protein 70-1 | chr5:554055-556334 REVERSE LENGTH=651	3130	71313	49	29	64.1	651	5.03	6949	1	1	0	770.879	1539.74	2	1539.75	-0.007	306	317	1	82.86	35	1.7e-07	R	ARFEELNMDLFR	K
FANCC-CGSrhino PD1	4	AT5G02500.1	AT5G02500	Symbols: HSC70-1, HSP70-1, AT-HSC70-1, HSC70 | heat shock cognate protein 70-1 | chr5:554055-556334 REVERSE LENGTH=651	3130	71313	49	29	64.1	651	5.03	6951	1	1	0	514.255	1539.74	3	1539.75	-0.0058	306	317	1	50.45	34	0.00028	R	ARFEELNMDLFR	K
FANCC-CGSrhino PD1	4	AT5G02500.1	AT5G02500	Symbols: HSC70-1, HSP70-1, AT-HSC70-1, HSC70 | heat shock cognate protein 70-1 | chr5:554055-556334 REVERSE LENGTH=651	3130	71313	49	29	64.1	651	5.03	7585	1	1	0	824.409	1646.8	2	1646.81	-0.0061	60	74	0	111.64	34	2e-10	K	NQVAMNPVNTVFDAK	R
FANCC-CGSrhino PD1	4	AT5G02500.1	AT5G02500	Symbols: HSC70-1, HSP70-1, AT-HSC70-1, HSC70 | heat shock cognate protein 70-1 | chr5:554055-556334 REVERSE LENGTH=651	3130	71313	49	29	64.1	651	5.03	7656	1	1	0	553.97	1658.89	3	1658.89	0.0006	176	191	0	76.83	35	6.6e-07	R	IINEPTAAAIAYGLDK	K
FANCC-CGSrhino PD1	4	AT5G02500.1	AT5G02500	Symbols: HSC70-1, HSP70-1, AT-HSC70-1, HSC70 | heat shock cognate protein 70-1 | chr5:554055-556334 REVERSE LENGTH=651	3130	71313	49	29	64.1	651	5.03	7657	1	1	0	830.452	1658.89	2	1658.89	0.0011	176	191	0	104.5	35	1.1e-09	R	IINEPTAAAIAYGLDK	K
FANCC-CGSrhino PD1	4	AT5G02500.1	AT5G02500	Symbols: HSC70-1, HSP70-1, AT-HSC70-1, HSC70 | heat shock cognate protein 70-1 | chr5:554055-556334 REVERSE LENGTH=651	3130	71313	49	29	64.1	651	5.03	7747	1	1	0	838.368	1674.72	2	1674.72	-0.0015	227	242	0	111.94	28	4.9e-11	K	ATAGDTHLGGEDFDNR	M
FANCC-CGSrhino PD1	4	AT5G02500.1	AT5G02500	Symbols: HSC70-1, HSP70-1, AT-HSC70-1, HSC70 | heat shock cognate protein 70-1 | chr5:554055-556334 REVERSE LENGTH=651	3130	71313	49	29	64.1	651	5.03	7748	1	1	0	559.248	1674.72	3	1674.72	-0.0001	227	242	0	68.27	28	1.1e-06	K	ATAGDTHLGGEDFDNR	M
FANCC-CGSrhino PD1	4	AT5G02500.1	AT5G02500	Symbols: HSC70-1, HSP70-1, AT-HSC70-1, HSC70 | heat shock cognate protein 70-1 | chr5:554055-556334 REVERSE LENGTH=651	3130	71313	49	29	64.1	651	5.03	7749	1	1	0	559.249	1674.72	3	1674.72	0.0006	227	242	0	31.61	28	0.0055	K	ATAGDTHLGGEDFDNR	M
FANCC-CGSrhino PD1	4	AT5G02500.1	AT5G02500	Symbols: HSC70-1, HSP70-1, AT-HSC70-1, HSC70 | heat shock cognate protein 70-1 | chr5:554055-556334 REVERSE LENGTH=651	3130	71313	49	29	64.1	651	5.03	7785	1	1	0	840.919	1679.82	2	1679.83	-0.0032	145	159	0	89.94	35	3.2e-08	K	NAVVTVPAYFNDSQR	Q
FANCC-CGSrhino PD1	4	AT5G02500.1	AT5G02500	Symbols: HSC70-1, HSP70-1, AT-HSC70-1, HSC70 | heat shock cognate protein 70-1 | chr5:554055-556334 REVERSE LENGTH=651	3130	71313	49	29	64.1	651	5.03	8284	1	1	0	894.498	1786.98	2	1786.98	-0.0019	176	192	1	99.29	34	3e-09	R	IINEPTAAAIAYGLDKK	A
FANCC-CGSrhino PD1	4	AT5G02500.1	AT5G02500	Symbols: HSC70-1, HSP70-1, AT-HSC70-1, HSC70 | heat shock cognate protein 70-1 | chr5:554055-556334 REVERSE LENGTH=651	3130	71313	49	29	64.1	651	5.03	8285	1	1	0	596.668	1786.98	3	1786.98	-0.0002	176	192	1	87.39	34	4.6e-08	R	IINEPTAAAIAYGLDKK	A
FANCC-CGSrhino PD1	4	AT5G02500.1	AT5G02500	Symbols: HSC70-1, HSP70-1, AT-HSC70-1, HSC70 | heat shock cognate protein 70-1 | chr5:554055-556334 REVERSE LENGTH=651	3130	71313	49	29	64.1	651	5.03	8443	1	1	1	911.973	1821.93	2	1821.93	-0.002	97	112	1	113.91	35	1.5e-10	K	IQAGPADKPMIYVEYK	G
FANCC-CGSrhino PD1	4	AT5G02500.1	AT5G02500	Symbols: HSC70-1, HSP70-1, AT-HSC70-1, HSC70 | heat shock cognate protein 70-1 | chr5:554055-556334 REVERSE LENGTH=651	3130	71313	49	29	64.1	651	5.03	8444	1	1	1	608.318	1821.93	3	1821.93	-0.0002	97	112	1	83.66	35	1.6e-07	K	IQAGPADKPMIYVEYK	G
FANCC-CGSrhino PD1	4	AT5G02500.1	AT5G02500	Symbols: HSC70-1, HSP70-1, AT-HSC70-1, HSC70 | heat shock cognate protein 70-1 | chr5:554055-556334 REVERSE LENGTH=651	3130	71313	49	29	64.1	651	5.03	10943	1	1	1	1280.63	2559.24	2	2559.25	-0.0074	368	393	0	142.28	33	1.5e-13	K	SINPDEAVAYGAAVQGAILSGEGNEK	V
FANCC-CGSrhino PD1	4	AT5G02500.1	AT5G02500	Symbols: HSC70-1, HSP70-1, AT-HSC70-1, HSC70 | heat shock cognate protein 70-1 | chr5:554055-556334 REVERSE LENGTH=651	3130	71313	49	29	64.1	651	5.03	10944	1	1	1	854.087	2559.24	3	2559.25	-0.0069	368	393	0	93.43	33	1.1e-08	K	SINPDEAVAYGAAVQGAILSGEGNEK	V
FANCC-CGSrhino PD1	4	AT5G02500.1	AT5G02500	Symbols: HSC70-1, HSP70-1, AT-HSC70-1, HSC70 | heat shock cognate protein 70-1 | chr5:554055-556334 REVERSE LENGTH=651	3130	71313	49	29	64.1	651	5.03	11343	1	1	1	911.717	2732.13	3	2732.14	-0.0136	616	646	0	99.58	22	1.8e-10	K	MYQGAGGEAGGPGASGMDDDAPPASGGAGPK	I
FANCC-CGSrhino PD1	4	AT5G02500.1	AT5G02500	Symbols: HSC70-1, HSP70-1, AT-HSC70-1, HSC70 | heat shock cognate protein 70-1 | chr5:554055-556334 REVERSE LENGTH=651	3130	71313	49	29	64.1	651	5.03	11344	1	1	1	1367.07	2732.14	2	2732.14	-0.009	616	646	0	187.24	23	3.9e-19	K	MYQGAGGEAGGPGASGMDDDAPPASGGAGPK	I
FANCC-CGSrhino PD1	4	AT5G02500.1	AT5G02500	Symbols: HSC70-1, HSP70-1, AT-HSC70-1, HSC70 | heat shock cognate protein 70-1 | chr5:554055-556334 REVERSE LENGTH=651	3130	71313	49	29	64.1	651	5.03	11464	1	1	0	1393.68	2785.36	2	2785.36	-0.0004	430	453	1	157.44	34	5.3e-15	K	KEQVFSTYSDNQPGVLIQVYEGER	A
FANCC-CGSrhino PD1	4	AT5G02500.1	AT5G02500	Symbols: HSC70-1, HSP70-1, AT-HSC70-1, HSC70 | heat shock cognate protein 70-1 | chr5:554055-556334 REVERSE LENGTH=651	3130	71313	49	29	64.1	651	5.03	11465	1	1	0	929.46	2785.36	3	2785.36	0.0015	430	453	1	113.16	34	1.4e-10	K	KEQVFSTYSDNQPGVLIQVYEGER	A
FANCC-CGSrhino PD1	4	AT5G02500.1	AT5G02500	Symbols: HSC70-1, HSP70-1, AT-HSC70-1, HSC70 | heat shock cognate protein 70-1 | chr5:554055-556334 REVERSE LENGTH=651	3130	71313	49	29	64.1	651	5.03	11466	1	1	0	929.46	2785.36	3	2785.36	0.002	430	453	1	69.81	34	3.1e-06	K	KEQVFSTYSDNQPGVLIQVYEGER	A
FANCC-CGSrhino PD1	4	AT5G02500.1	AT5G02500	Symbols: HSC70-1, HSP70-1, AT-HSC70-1, HSC70 | heat shock cognate protein 70-1 | chr5:554055-556334 REVERSE LENGTH=651	3130	71313	49	29	64.1	651	5.03	11855	1	1	0	1463.28	2924.54	2	2924.54	-0.0015	200	226	0	157.65	32	3.4e-15	K	NVLIFDLGGGTFDVSLLTIEEGIFEVK	A
FANCC-CGSrhino PD1	4	AT5G02500.1	AT5G02500	Symbols: HSC70-1, HSP70-1, AT-HSC70-1, HSC70 | heat shock cognate protein 70-1 | chr5:554055-556334 REVERSE LENGTH=651	3130	71313	49	29	64.1	651	5.03	11856	1	1	0	975.854	2924.54	3	2924.54	-0.0012	200	226	0	49.81	33	0.00021	K	NVLIFDLGGGTFDVSLLTIEEGIFEVK	A
FANCC-CGSrhino PD1	4	AT5G02500.1	AT5G02500	Symbols: HSC70-1, HSP70-1, AT-HSC70-1, HSC70 | heat shock cognate protein 70-1 | chr5:554055-556334 REVERSE LENGTH=651	3130	71313	49	29	64.1	651	5.03	11857	1	1	0	975.855	2924.54	3	2924.54	-0.0001	200	226	0	137.81	32	3.3e-13	K	NVLIFDLGGGTFDVSLLTIEEGIFEVK	A
FANCC-CGSrhino PD1	4	AT5G02500.1	AT5G02500	Symbols: HSC70-1, HSP70-1, AT-HSC70-1, HSC70 | heat shock cognate protein 70-1 | chr5:554055-556334 REVERSE LENGTH=651	3130	71313	49	29	64.1	651	5.03	11858	1	1	0	975.856	2924.55	3	2924.54	0.0043	200	226	0	124.93	32	6.2e-12	K	NVLIFDLGGGTFDVSLLTIEEGIFEVK	A
FANCC-CGSrhino PD1	4	AT5G02500.1	AT5G02500	Symbols: HSC70-1, HSP70-1, AT-HSC70-1, HSC70 | heat shock cognate protein 70-1 | chr5:554055-556334 REVERSE LENGTH=651	3130	71313	49	29	64.1	651	5.03	11859	1	1	0	975.859	2924.55	3	2924.54	0.0116	200	226	0	59.79	32	2e-05	K	NVLIFDLGGGTFDVSLLTIEEGIFEVK	A
FANCC-CGSrhino PD1	4	AT5G02500.1	AT5G02500	Symbols: HSC70-1, HSP70-1, AT-HSC70-1, HSC70 | heat shock cognate protein 70-1 | chr5:554055-556334 REVERSE LENGTH=651	3130	71313	49	29	64.1	651	5.03	12003	1	1	1	1007.47	3019.39	3	3019.39	-0.0007	576	601	0	146.75	32	3.4e-14	K	IEDSIEQAIQWLEGNQLAEADEFEDK	M
FANCC-CGSrhino PD1	4	AT5G02500.1	AT5G02500	Symbols: HSC70-1, HSP70-1, AT-HSC70-1, HSC70 | heat shock cognate protein 70-1 | chr5:554055-556334 REVERSE LENGTH=651	3130	71313	49	29	64.1	651	5.03	12013	1	1	1	1009.5	3025.48	3	3024.48	1.0014	279	305	0	42.97	34	0.0013	R	TLSSTAQTTIEIDSLYEGIDFYSTITR	A
FANCC-CGSrhino PD1	4	AT5G02500.1	AT5G02500	Symbols: HSC70-1, HSP70-1, AT-HSC70-1, HSC70 | heat shock cognate protein 70-1 | chr5:554055-556334 REVERSE LENGTH=651	3130	71313	49	29	64.1	651	5.03	12038	1	1	1	1518.36	3034.7	2	3034.7	-0.003	394	422	0	139.44	27	6.8e-14	K	VQDLLLLDVTPLSLGLETAGGVMTTLIPR	N
FANCC-CGSrhino PD1	4	AT5G02500.1	AT5G02500	Symbols: HSC70-1, HSP70-1, AT-HSC70-1, HSC70 | heat shock cognate protein 70-1 | chr5:554055-556334 REVERSE LENGTH=651	3130	71313	49	29	64.1	651	5.03	12039	1	1	1	1012.57	3034.7	3	3034.7	-0.0001	394	422	0	159.34	27	6.8e-16	K	VQDLLLLDVTPLSLGLETAGGVMTTLIPR	N
FANCC-CGSrhino PD1	4	AT5G02500.1	AT5G02500	Symbols: HSC70-1, HSP70-1, AT-HSC70-1, HSC70 | heat shock cognate protein 70-1 | chr5:554055-556334 REVERSE LENGTH=651	3130	71313	49	29	64.1	651	5.03	12180	1	1	1	1574.75	3147.48	2	3147.49	-0.0047	575	601	1	120.06	33	2.1e-11	K	KIEDSIEQAIQWLEGNQLAEADEFEDK	M
FANCC-CGSrhino PD1	4	AT5G02500.1	AT5G02500	Symbols: HSC70-1, HSP70-1, AT-HSC70-1, HSC70 | heat shock cognate protein 70-1 | chr5:554055-556334 REVERSE LENGTH=651	3130	71313	49	29	64.1	651	5.03	12181	1	1	1	1050.17	3147.49	3	3147.49	-0.002	575	601	1	156.51	33	4.8e-15	K	KIEDSIEQAIQWLEGNQLAEADEFEDK	M
FANCC-CGSrhino PD1	5	P35527	P35527	K1C9_HUMAN Keratin, type I cytoskeletal 9 (Cytokeratin-9) (CK-9) (Keratin-9) (K9)	2836	62092	48	26	56.2	623	5.19	109	1	0	0	405.224	808.433	2	808.433	-0.0005	164	170	0	48.05	34	0.00044	R	LASYLDK	V
FANCC-CGSrhino PD1	5	P35527	P35527	K1C9_HUMAN Keratin, type I cytoskeletal 9 (Cytokeratin-9) (CK-9) (Keratin-9) (K9)	2836	62092	48	26	56.2	623	5.19	149	1	1	1	406.753	811.492	2	811.492	0.0006	192	199	1	56.73	30	2.3e-05	K	KGPAAIQK	N
FANCC-CGSrhino PD1	5	P35527	P35527	K1C9_HUMAN Keratin, type I cytoskeletal 9 (Cytokeratin-9) (CK-9) (Keratin-9) (K9)	2836	62092	48	26	56.2	623	5.19	1028	1	1	1	449.21	896.406	2	896.406	0.0001	234	240	0	47.65	31	0.00025	R	MTLDDFR	I
FANCC-CGSrhino PD1	5	P35527	P35527	K1C9_HUMAN Keratin, type I cytoskeletal 9 (Cytokeratin-9) (CK-9) (Keratin-9) (K9)	2836	62092	48	26	56.2	623	5.19	1218	1	1	1	457.207	912.399	2	912.401	-0.0024	234	240	0	33.14	29	0.0048	R	MTLDDFR	I	Oxidation (M)	0.2000000.0
FANCC-CGSrhino PD1	5	P35527	P35527	K1C9_HUMAN Keratin, type I cytoskeletal 9 (Cytokeratin-9) (CK-9) (Keratin-9) (K9)	2836	62092	48	26	56.2	623	5.19	1870	1	1	1	484.229	966.443	2	966.445	-0.002	185	191	0	45.87	33	0.00052	K	IQDWYDK	K
FANCC-CGSrhino PD1	5	P35527	P35527	K1C9_HUMAN Keratin, type I cytoskeletal 9 (Cytokeratin-9) (CK-9) (Keratin-9) (K9)	2836	62092	48	26	56.2	623	5.19	1871	1	1	1	484.229	966.443	2	966.445	-0.0015	185	191	0	45.41	33	0.00058	K	IQDWYDK	K
FANCC-CGSrhino PD1	5	P35527	P35527	K1C9_HUMAN Keratin, type I cytoskeletal 9 (Cytokeratin-9) (CK-9) (Keratin-9) (K9)	2836	62092	48	26	56.2	623	5.19	2929	1	1	1	530.785	1059.56	2	1059.56	0.0005	225	233	0	59.22	35	4.7e-05	K	TLLDIDNTR	M
FANCC-CGSrhino PD1	5	P35527	P35527	K1C9_HUMAN Keratin, type I cytoskeletal 9 (Cytokeratin-9) (CK-9) (Keratin-9) (K9)	2836	62092	48	26	56.2	623	5.19	2930	1	1	1	530.786	1059.56	2	1059.56	0.001	225	233	0	66.51	35	8.8e-06	K	TLLDIDNTR	M
FANCC-CGSrhino PD1	5	P35527	P35527	K1C9_HUMAN Keratin, type I cytoskeletal 9 (Cytokeratin-9) (CK-9) (Keratin-9) (K9)	2836	62092	48	26	56.2	623	5.19	2994	1	1	1	533.254	1064.49	2	1064.49	0.0005	155	163	0	50.71	33	0.00018	K	STMQELNSR	L
FANCC-CGSrhino PD1	5	P35527	P35527	K1C9_HUMAN Keratin, type I cytoskeletal 9 (Cytokeratin-9) (CK-9) (Keratin-9) (K9)	2836	62092	48	26	56.2	623	5.19	3012	1	1	1	533.752	1065.49	2	1065.49	-0.0026	243	250	0	50.1	33	0.0002	K	FEMEQNLR	Q
FANCC-CGSrhino PD1	5	P35527	P35527	K1C9_HUMAN Keratin, type I cytoskeletal 9 (Cytokeratin-9) (CK-9) (Keratin-9) (K9)	2836	62092	48	26	56.2	623	5.19	3077	1	1	1	537.762	1073.51	2	1073.51	-0.0038	5	13	0	62.67	32	9.4e-06	R	QFSSSYLSR	S
FANCC-CGSrhino PD1	5	P35527	P35527	K1C9_HUMAN Keratin, type I cytoskeletal 9 (Cytokeratin-9) (CK-9) (Keratin-9) (K9)	2836	62092	48	26	56.2	623	5.19	3175	1	1	1	541.251	1080.49	2	1080.49	0	155	163	0	41.71	32	0.0011	K	STMQELNSR	L	Oxidation (M)	0.002000000.0
FANCC-CGSrhino PD1	5	P35527	P35527	K1C9_HUMAN Keratin, type I cytoskeletal 9 (Cytokeratin-9) (CK-9) (Keratin-9) (K9)	2836	62092	48	26	56.2	623	5.19	3176	1	1	1	541.251	1080.49	2	1080.49	0.0013	155	163	0	57.75	31	2.7e-05	K	STMQELNSR	L	Oxidation (M)	0.002000000.0
FANCC-CGSrhino PD1	5	P35527	P35527	K1C9_HUMAN Keratin, type I cytoskeletal 9 (Cytokeratin-9) (CK-9) (Keratin-9) (K9)	2836	62092	48	26	56.2	623	5.19	3545	1	1	1	561.294	1120.57	2	1120.58	-0.0022	328	336	0	81.18	36	3.1e-07	R	QEYEQLIAK	N
FANCC-CGSrhino PD1	5	P35527	P35527	K1C9_HUMAN Keratin, type I cytoskeletal 9 (Cytokeratin-9) (CK-9) (Keratin-9) (K9)	2836	62092	48	26	56.2	623	5.19	3884	1	1	1	579.299	1156.58	2	1156.58	-0.0001	251	261	0	90.82	33	1.9e-08	R	QGVDADINGLR	Q
FANCC-CGSrhino PD1	5	P35527	P35527	K1C9_HUMAN Keratin, type I cytoskeletal 9 (Cytokeratin-9) (CK-9) (Keratin-9) (K9)	2836	62092	48	26	56.2	623	5.19	4181	1	1	1	595.809	1189.6	2	1189.6	0.0023	262	271	0	59.3	35	4.6e-05	R	QVLDNLTMEK	S
FANCC-CGSrhino PD1	5	P35527	P35527	K1C9_HUMAN Keratin, type I cytoskeletal 9 (Cytokeratin-9) (CK-9) (Keratin-9) (K9)	2836	62092	48	26	56.2	623	5.19	4327	1	1	1	603.805	1205.59	2	1205.6	-0.0014	262	271	0	45.77	35	0.0009	R	QVLDNLTMEK	S	Oxidation (M)	0.0000000200.0
FANCC-CGSrhino PD1	5	P35527	P35527	K1C9_HUMAN Keratin, type I cytoskeletal 9 (Cytokeratin-9) (CK-9) (Keratin-9) (K9)	2836	62092	48	26	56.2	623	5.19	4580	1	1	1	616.803	1231.59	2	1231.59	0.0005	14	29	0	86.11	34	6.2e-08	R	SGGGGGGGLGSGGSIR	S
FANCC-CGSrhino PD1	5	P35527	P35527	K1C9_HUMAN Keratin, type I cytoskeletal 9 (Cytokeratin-9) (CK-9) (Keratin-9) (K9)	2836	62092	48	26	56.2	623	5.19	4610	1	1	1	618.266	1234.52	2	1234.52	-0.0031	47	59	0	59.98	27	5.1e-06	R	FSSSSGYGGGSSR	V
FANCC-CGSrhino PD1	5	P35527	P35527	K1C9_HUMAN Keratin, type I cytoskeletal 9 (Cytokeratin-9) (CK-9) (Keratin-9) (K9)	2836	62092	48	26	56.2	623	5.19	4611	1	1	1	618.268	1234.52	2	1234.52	-0.0008	47	59	0	90.28	27	5.3e-09	R	FSSSSGYGGGSSR	V
FANCC-CGSrhino PD1	5	P35527	P35527	K1C9_HUMAN Keratin, type I cytoskeletal 9 (Cytokeratin-9) (CK-9) (Keratin-9) (K9)	2836	62092	48	26	56.2	623	5.19	5337	1	1	1	658.346	1314.68	2	1314.68	-0.0006	213	224	0	67.06	34	6.1e-06	K	DQIVDLTVGNNK	T
FANCC-CGSrhino PD1	5	P35527	P35527	K1C9_HUMAN Keratin, type I cytoskeletal 9 (Cytokeratin-9) (CK-9) (Keratin-9) (K9)	2836	62092	48	26	56.2	623	5.19	5338	1	1	1	658.347	1314.68	2	1314.68	0.0018	213	224	0	73.92	34	1.2e-06	K	DQIVDLTVGNNK	T
FANCC-CGSrhino PD1	5	P35527	P35527	K1C9_HUMAN Keratin, type I cytoskeletal 9 (Cytokeratin-9) (CK-9) (Keratin-9) (K9)	2836	62092	48	26	56.2	623	5.19	7205	1	1	1	529.593	1585.76	3	1585.76	-0.0009	171	184	0	46.03	34	0.00066	K	VQALEEANNDLENK	I
FANCC-CGSrhino PD1	5	P35527	P35527	K1C9_HUMAN Keratin, type I cytoskeletal 9 (Cytokeratin-9) (CK-9) (Keratin-9) (K9)	2836	62092	48	26	56.2	623	5.19	7206	1	1	1	793.886	1585.76	2	1585.76	-0.0009	171	184	0	93.93	34	1.1e-08	K	VQALEEANNDLENK	I
FANCC-CGSrhino PD1	5	P35527	P35527	K1C9_HUMAN Keratin, type I cytoskeletal 9 (Cytokeratin-9) (CK-9) (Keratin-9) (K9)	2836	62092	48	26	56.2	623	5.19	7296	1	1	1	803.375	1604.73	2	1604.74	-0.0009	200	212	0	75.88	31	3.8e-07	K	NYSPYYNTIDDLK	D
FANCC-CGSrhino PD1	5	P35527	P35527	K1C9_HUMAN Keratin, type I cytoskeletal 9 (Cytokeratin-9) (CK-9) (Keratin-9) (K9)	2836	62092	48	26	56.2	623	5.19	8300	1	1	1	896.366	1790.72	2	1790.72	-0.0034	491	513	0	178.5	21	1.9e-18	R	GGSGGSYGGGGSGGGYGGGSGSR	G
FANCC-CGSrhino PD1	5	P35527	P35527	K1C9_HUMAN Keratin, type I cytoskeletal 9 (Cytokeratin-9) (CK-9) (Keratin-9) (K9)	2836	62092	48	26	56.2	623	5.19	8514	1	1	1	919.486	1836.96	2	1836.96	-0.0004	375	390	0	126.43	35	7.4e-12	R	HGVQELEIELQSQLSK	K
FANCC-CGSrhino PD1	5	P35527	P35527	K1C9_HUMAN Keratin, type I cytoskeletal 9 (Cytokeratin-9) (CK-9) (Keratin-9) (K9)	2836	62092	48	26	56.2	623	5.19	8515	1	1	1	613.327	1836.96	3	1836.96	-0.0002	375	390	0	60.6	35	2.8e-05	R	HGVQELEIELQSQLSK	K
FANCC-CGSrhino PD1	5	P35527	P35527	K1C9_HUMAN Keratin, type I cytoskeletal 9 (Cytokeratin-9) (CK-9) (Keratin-9) (K9)	2836	62092	48	26	56.2	623	5.19	8516	1	1	1	613.327	1836.96	3	1836.96	0.0017	375	390	0	69.84	34	3.2e-06	R	HGVQELEIELQSQLSK	K
FANCC-CGSrhino PD1	5	P35527	P35527	K1C9_HUMAN Keratin, type I cytoskeletal 9 (Cytokeratin-9) (CK-9) (Keratin-9) (K9)	2836	62092	48	26	56.2	623	5.19	8517	1	1	1	613.327	1836.96	3	1836.96	0.0027	375	390	0	67.93	34	4.9e-06	R	HGVQELEIELQSQLSK	K
FANCC-CGSrhino PD1	5	P35527	P35527	K1C9_HUMAN Keratin, type I cytoskeletal 9 (Cytokeratin-9) (CK-9) (Keratin-9) (K9)	2836	62092	48	26	56.2	623	5.19	8518	1	1	1	919.489	1836.96	2	1836.96	0.0044	375	390	0	149.82	34	3.2e-14	R	HGVQELEIELQSQLSK	K
FANCC-CGSrhino PD1	5	P35527	P35527	K1C9_HUMAN Keratin, type I cytoskeletal 9 (Cytokeratin-9) (CK-9) (Keratin-9) (K9)	2836	62092	48	26	56.2	623	5.19	8519	1	1	1	613.328	1836.96	3	1836.96	0.0049	375	390	0	60.44	34	2.7e-05	R	HGVQELEIELQSQLSK	K
FANCC-CGSrhino PD1	5	P35527	P35527	K1C9_HUMAN Keratin, type I cytoskeletal 9 (Cytokeratin-9) (CK-9) (Keratin-9) (K9)	2836	62092	48	26	56.2	623	5.19	8604	1	1	1	926.463	1850.91	2	1850.92	-0.0082	322	336	1	66.53	35	8.2e-06	K	TLNDMRQEYEQLIAK	N
FANCC-CGSrhino PD1	5	P35527	P35527	K1C9_HUMAN Keratin, type I cytoskeletal 9 (Cytokeratin-9) (CK-9) (Keratin-9) (K9)	2836	62092	48	26	56.2	623	5.19	9777	1	1	1	1086.02	2170.02	2	2170.02	-0.0009	272	289	0	104.08	33	8.6e-10	K	SDLEMQYETLQEELMALK	K
FANCC-CGSrhino PD1	5	P35527	P35527	K1C9_HUMAN Keratin, type I cytoskeletal 9 (Cytokeratin-9) (CK-9) (Keratin-9) (K9)	2836	62092	48	26	56.2	623	5.19	9778	1	1	1	724.347	2170.02	3	2170.02	0.0012	272	289	0	92.73	33	1.2e-08	K	SDLEMQYETLQEELMALK	K
FANCC-CGSrhino PD1	5	P35527	P35527	K1C9_HUMAN Keratin, type I cytoskeletal 9 (Cytokeratin-9) (CK-9) (Keratin-9) (K9)	2836	62092	48	26	56.2	623	5.19	9819	1	1	1	1094.01	2186.01	2	2186.01	-0.0058	272	289	0	107.83	32	3e-10	K	SDLEMQYETLQEELMALK	K	Oxidation (M)	0.000020000000000000.0
FANCC-CGSrhino PD1	5	P35527	P35527	K1C9_HUMAN Keratin, type I cytoskeletal 9 (Cytokeratin-9) (CK-9) (Keratin-9) (K9)	2836	62092	48	26	56.2	623	5.19	9820	1	1	1	1094.01	2186.01	2	2186.01	-0.0008	272	289	0	91.54	32	1.4e-08	K	SDLEMQYETLQEELMALK	K	Oxidation (M)	0.000000000000002000.0
FANCC-CGSrhino PD1	5	P35527	P35527	K1C9_HUMAN Keratin, type I cytoskeletal 9 (Cytokeratin-9) (CK-9) (Keratin-9) (K9)	2836	62092	48	26	56.2	623	5.19	10225	1	1	1	1150.06	2298.1	2	2298.11	-0.0124	272	290	1	131.25	33	1.9e-12	K	SDLEMQYETLQEELMALKK	N
FANCC-CGSrhino PD1	5	P35527	P35527	K1C9_HUMAN Keratin, type I cytoskeletal 9 (Cytokeratin-9) (CK-9) (Keratin-9) (K9)	2836	62092	48	26	56.2	623	5.19	10226	1	1	1	767.043	2298.11	3	2298.11	-0.0064	272	290	1	86.06	33	6.1e-08	K	SDLEMQYETLQEELMALKK	N
FANCC-CGSrhino PD1	5	P35527	P35527	K1C9_HUMAN Keratin, type I cytoskeletal 9 (Cytokeratin-9) (CK-9) (Keratin-9) (K9)	2836	62092	48	26	56.2	623	5.19	10267	1	1	1	772.376	2314.11	3	2314.11	-0.0007	272	290	1	55.23	34	8.5e-05	K	SDLEMQYETLQEELMALKK	N	Oxidation (M)	0.0000000000000020000.0
FANCC-CGSrhino PD1	5	P35527	P35527	K1C9_HUMAN Keratin, type I cytoskeletal 9 (Cytokeratin-9) (CK-9) (Keratin-9) (K9)	2836	62092	48	26	56.2	623	5.19	10307	1	1	1	777.066	2328.18	3	2328.17	0.0016	251	271	1	78.57	34	4.3e-07	R	QGVDADINGLRQVLDNLTMEK	S
FANCC-CGSrhino PD1	5	P35527	P35527	K1C9_HUMAN Keratin, type I cytoskeletal 9 (Cytokeratin-9) (CK-9) (Keratin-9) (K9)	2836	62092	48	26	56.2	623	5.19	10837	1	1	1	1255.57	2509.12	2	2509.12	-0.0004	450	472	0	163.07	31	6.3e-16	K	EIETYHNLLEGGQEDFESSGAGK	I
FANCC-CGSrhino PD1	5	P35527	P35527	K1C9_HUMAN Keratin, type I cytoskeletal 9 (Cytokeratin-9) (CK-9) (Keratin-9) (K9)	2836	62092	48	26	56.2	623	5.19	10838	1	1	1	837.382	2509.12	3	2509.12	-0.0004	450	472	0	106.76	31	2.7e-10	K	EIETYHNLLEGGQEDFESSGAGK	I
FANCC-CGSrhino PD1	5	P35527	P35527	K1C9_HUMAN Keratin, type I cytoskeletal 9 (Cytokeratin-9) (CK-9) (Keratin-9) (K9)	2836	62092	48	26	56.2	623	5.19	11296	1	1	1	902.391	2704.15	3	2704.15	-0.0014	64	95	0	86.86	24	6.1e-09	R	GGGGSFGYSYGGGSGGGFSASSLGGGFGGGSR	G
FANCC-CGSrhino PD1	5	P35527	P35527	K1C9_HUMAN Keratin, type I cytoskeletal 9 (Cytokeratin-9) (CK-9) (Keratin-9) (K9)	2836	62092	48	26	56.2	623	5.19	11297	1	1	1	1353.08	2704.15	2	2704.15	-0.0013	64	95	0	241.11	24	2.3e-24	R	GGGGSFGYSYGGGSGGGFSASSLGGGFGGGSR	G
FANCC-CGSrhino PD1	5	P35527	P35527	K1C9_HUMAN Keratin, type I cytoskeletal 9 (Cytokeratin-9) (CK-9) (Keratin-9) (K9)	2836	62092	48	26	56.2	623	5.19	12261	1	1	1	1075.1	3222.27	3	3222.27	-0.0007	580	619	0	181.94	20	6.4e-19	R	GGSGGSHGGGSGFGGESGGSYGGGEEASGSGGGYGGGSGK	S
FANCC-CGSrhino PD1	5	P35527	P35527	K1C9_HUMAN Keratin, type I cytoskeletal 9 (Cytokeratin-9) (CK-9) (Keratin-9) (K9)	2836	62092	48	26	56.2	623	5.19	12305	1	1	1	1088.84	3263.5	3	3263.51	-0.0054	340	368	0	127.7	31	2.3e-12	K	DIENQYETQITQIEHEVSSSGQEVQSSAK	E
FANCC-CGSrhino PD1	5	P35527	P35527	K1C9_HUMAN Keratin, type I cytoskeletal 9 (Cytokeratin-9) (CK-9) (Keratin-9) (K9)	2836	62092	48	26	56.2	623	5.19	12306	1	1	1	816.883	3263.5	4	3263.51	-0.0021	340	368	0	109.57	31	1.6e-10	K	DIENQYETQITQIEHEVSSSGQEVQSSAK	E
FANCC-CGSrhino PD1	6	P35908	P35908	K22E_HUMAN Keratin, type II cytoskeletal 2 epidermal (Cytokeratin-2e) (K2e) (CK 2e)	2686	65825	53	37	69.1	645	8.07	261	1	1	1	414.219	826.423	2	826.423	0.0001	195	201	0	43.5	32	0.00085	K	FASFIDK	V
FANCC-CGSrhino PD1	6	P35908	P35908	K22E_HUMAN Keratin, type II cytoskeletal 2 epidermal (Cytokeratin-2e) (K2e) (CK 2e)	2686	65825	53	37	69.1	645	8.07	1183	1	0	0	455.711	909.408	2	909.408	0.0003	274	280	0	37.98	31	0.0024	K	YEDEINK	R
FANCC-CGSrhino PD1	6	P35908	P35908	K22E_HUMAN Keratin, type II cytoskeletal 2 epidermal (Cytokeratin-2e) (K2e) (CK 2e)	2686	65825	53	37	69.1	645	8.07	1953	1	0	0	487.269	972.523	2	972.524	-0.0012	400	407	0	38.32	35	0.0052	K	IEISELNR	V
FANCC-CGSrhino PD1	6	P35908	P35908	K22E_HUMAN Keratin, type II cytoskeletal 2 epidermal (Cytokeratin-2e) (K2e) (CK 2e)	2686	65825	53	37	69.1	645	8.07	1954	1	0	0	487.269	972.524	2	972.524	0.0001	400	407	0	70.23	35	3.3e-06	K	IEISELNR	V
FANCC-CGSrhino PD1	6	P35908	P35908	K22E_HUMAN Keratin, type II cytoskeletal 2 epidermal (Cytokeratin-2e) (K2e) (CK 2e)	2686	65825	53	37	69.1	645	8.07	2213	1	1	1	497.787	993.56	2	993.561	-0.0009	412	420	0	61.77	32	1.2e-05	R	LQGEIAHVK	K
FANCC-CGSrhino PD1	6	P35908	P35908	K22E_HUMAN Keratin, type II cytoskeletal 2 epidermal (Cytokeratin-2e) (K2e) (CK 2e)	2686	65825	53	37	69.1	645	8.07	2671	1	1	1	519.268	1036.52	2	1036.52	0.0016	245	253	0	72.92	35	1.8e-06	R	YLDGLTAER	T
FANCC-CGSrhino PD1	6	P35908	P35908	K22E_HUMAN Keratin, type II cytoskeletal 2 epidermal (Cytokeratin-2e) (K2e) (CK 2e)	2686	65825	53	37	69.1	645	8.07	2680	1	1	1	519.759	1037.5	2	1037.5	-0.0002	273	280	1	55.09	34	9.4e-05	K	KYEDEINK	R
FANCC-CGSrhino PD1	6	P35908	P35908	K22E_HUMAN Keratin, type II cytoskeletal 2 epidermal (Cytokeratin-2e) (K2e) (CK 2e)	2686	65825	53	37	69.1	645	8.07	2718	1	1	1	521.282	1040.55	2	1040.55	0	173	181	0	52.39	33	0.00014	K	VDPEIQNVK	A
FANCC-CGSrhino PD1	6	P35908	P35908	K22E_HUMAN Keratin, type II cytoskeletal 2 epidermal (Cytokeratin-2e) (K2e) (CK 2e)	2686	65825	53	37	69.1	645	8.07	3014	1	0	0	533.762	1065.51	2	1065.51	0.0012	274	281	1	57.33	34	4.9e-05	K	YEDEINKR	T
FANCC-CGSrhino PD1	6	P35908	P35908	K22E_HUMAN Keratin, type II cytoskeletal 2 epidermal (Cytokeratin-2e) (K2e) (CK 2e)	2686	65825	53	37	69.1	645	8.07	3733	1	1	1	570.274	1138.53	2	1138.53	-0.0004	468	476	0	47.78	32	0.00032	R	DYQELMNVK	L
FANCC-CGSrhino PD1	6	P35908	P35908	K22E_HUMAN Keratin, type II cytoskeletal 2 epidermal (Cytokeratin-2e) (K2e) (CK 2e)	2686	65825	53	37	69.1	645	8.07	4047	1	1	1	588.78	1175.55	2	1175.55	0.0001	371	380	0	50.98	33	0.00016	K	EEAEALYHSK	Y
FANCC-CGSrhino PD1	6	P35908	P35908	K22E_HUMAN Keratin, type II cytoskeletal 2 epidermal (Cytokeratin-2e) (K2e) (CK 2e)	2686	65825	53	37	69.1	645	8.07	4205	1	1	1	597.31	1192.6	2	1192.61	-0.0042	381	390	0	36.68	35	0.0081	K	YEELQVTVGR	H
FANCC-CGSrhino PD1	6	P35908	P35908	K22E_HUMAN Keratin, type II cytoskeletal 2 epidermal (Cytokeratin-2e) (K2e) (CK 2e)	2686	65825	53	37	69.1	645	8.07	4207	1	1	1	597.313	1192.61	2	1192.61	0.0024	381	390	0	37.34	35	0.0071	K	YEELQVTVGR	H
FANCC-CGSrhino PD1	6	P35908	P35908	K22E_HUMAN Keratin, type II cytoskeletal 2 epidermal (Cytokeratin-2e) (K2e) (CK 2e)	2686	65825	53	37	69.1	645	8.07	4210	1	1	1	597.319	1192.62	2	1192.62	0.0028	244	253	1	51.08	35	0.0003	K	RYLDGLTAER	T
FANCC-CGSrhino PD1	6	P35908	P35908	K22E_HUMAN Keratin, type II cytoskeletal 2 epidermal (Cytokeratin-2e) (K2e) (CK 2e)	2686	65825	53	37	69.1	645	8.07	4228	1	1	1	598.803	1195.59	2	1195.59	0.0007	293	302	1	71.44	35	2.3e-06	K	KDVDNAYMIK	V
FANCC-CGSrhino PD1	6	P35908	P35908	K22E_HUMAN Keratin, type II cytoskeletal 2 epidermal (Cytokeratin-2e) (K2e) (CK 2e)	2686	65825	53	37	69.1	645	8.07	4233	1	1	1	599.278	1196.54	2	1196.54	0.0001	587	601	0	74.91	32	5.2e-07	K	GGSISGGGYGSGGGK	H
FANCC-CGSrhino PD1	6	P35908	P35908	K22E_HUMAN Keratin, type II cytoskeletal 2 epidermal (Cytokeratin-2e) (K2e) (CK 2e)	2686	65825	53	37	69.1	645	8.07	4343	1	1	1	604.811	1207.61	2	1207.61	-0.0016	282	292	0	75.38	35	1.1e-06	R	TAAENDFVTLK	K
FANCC-CGSrhino PD1	6	P35908	P35908	K22E_HUMAN Keratin, type II cytoskeletal 2 epidermal (Cytokeratin-2e) (K2e) (CK 2e)	2686	65825	53	37	69.1	645	8.07	4780	1	1	1	627.806	1253.6	2	1253.6	-0.0027	21	34	0	89.3	33	2.9e-08	R	GFSSGSAVVSGGSR	R
FANCC-CGSrhino PD1	6	P35908	P35908	K22E_HUMAN Keratin, type II cytoskeletal 2 epidermal (Cytokeratin-2e) (K2e) (CK 2e)	2686	65825	53	37	69.1	645	8.07	4864	1	1	1	632.349	1262.68	2	1262.69	-0.0037	477	487	0	75.84	35	9.2e-07	K	LALDVEIATYR	K
FANCC-CGSrhino PD1	6	P35908	P35908	K22E_HUMAN Keratin, type II cytoskeletal 2 epidermal (Cytokeratin-2e) (K2e) (CK 2e)	2686	65825	53	37	69.1	645	8.07	4865	1	1	1	632.35	1262.69	2	1262.69	-0.0008	477	487	0	70.99	35	2.7e-06	K	LALDVEIATYR	K
FANCC-CGSrhino PD1	6	P35908	P35908	K22E_HUMAN Keratin, type II cytoskeletal 2 epidermal (Cytokeratin-2e) (K2e) (CK 2e)	2686	65825	53	37	69.1	645	8.07	4866	1	1	1	632.351	1262.69	2	1262.69	0.0005	477	487	0	64.92	35	1.1e-05	K	LALDVEIATYR	K
FANCC-CGSrhino PD1	6	P35908	P35908	K22E_HUMAN Keratin, type II cytoskeletal 2 epidermal (Cytokeratin-2e) (K2e) (CK 2e)	2686	65825	53	37	69.1	645	8.07	4867	1	1	1	632.351	1262.69	2	1262.69	0.0006	477	487	0	70.44	35	3.1e-06	K	LALDVEIATYR	K
FANCC-CGSrhino PD1	6	P35908	P35908	K22E_HUMAN Keratin, type II cytoskeletal 2 epidermal (Cytokeratin-2e) (K2e) (CK 2e)	2686	65825	53	37	69.1	645	8.07	5371	1	1	1	660.793	1319.57	2	1319.58	-0.0031	46	61	0	101.28	29	6.3e-10	R	HGGGGGGFGGGGFGSR	S
FANCC-CGSrhino PD1	6	P35908	P35908	K22E_HUMAN Keratin, type II cytoskeletal 2 epidermal (Cytokeratin-2e) (K2e) (CK 2e)	2686	65825	53	37	69.1	645	8.07	5372	1	1	1	440.866	1319.58	3	1319.58	-0.0002	46	61	0	49.49	29	9.4e-05	R	HGGGGGGFGGGGFGSR	S
FANCC-CGSrhino PD1	6	P35908	P35908	K22E_HUMAN Keratin, type II cytoskeletal 2 epidermal (Cytokeratin-2e) (K2e) (CK 2e)	2686	65825	53	37	69.1	645	8.07	5452	1	1	1	665.323	1328.63	2	1328.63	-0.0013	425	436	0	77.14	33	4.5e-07	K	NVQDAIADAEQR	G
FANCC-CGSrhino PD1	6	P35908	P35908	K22E_HUMAN Keratin, type II cytoskeletal 2 epidermal (Cytokeratin-2e) (K2e) (CK 2e)	2686	65825	53	37	69.1	645	8.07	5453	1	1	1	443.885	1328.63	3	1328.63	0	425	436	0	67.47	33	4.2e-06	K	NVQDAIADAEQR	G
FANCC-CGSrhino PD1	6	P35908	P35908	K22E_HUMAN Keratin, type II cytoskeletal 2 epidermal (Cytokeratin-2e) (K2e) (CK 2e)	2686	65825	53	37	69.1	645	8.07	5457	1	1	1	665.366	1328.72	2	1328.72	-0.0003	348	359	0	86.5	35	7.6e-08	R	NLDLDSIIAEVK	A
FANCC-CGSrhino PD1	6	P35908	P35908	K22E_HUMAN Keratin, type II cytoskeletal 2 epidermal (Cytokeratin-2e) (K2e) (CK 2e)	2686	65825	53	37	69.1	645	8.07	5458	1	1	1	443.914	1328.72	3	1328.72	0.0003	348	359	0	61.56	35	2.4e-05	R	NLDLDSIIAEVK	A
FANCC-CGSrhino PD1	6	P35908	P35908	K22E_HUMAN Keratin, type II cytoskeletal 2 epidermal (Cytokeratin-2e) (K2e) (CK 2e)	2686	65825	53	37	69.1	645	8.07	5747	1	1	1	682.86	1363.71	2	1363.71	-0.004	281	292	1	49.95	36	0.00043	K	RTAAENDFVTLK	K
FANCC-CGSrhino PD1	6	P35908	P35908	K22E_HUMAN Keratin, type II cytoskeletal 2 epidermal (Cytokeratin-2e) (K2e) (CK 2e)	2686	65825	53	37	69.1	645	8.07	5748	1	1	1	455.576	1363.71	3	1363.71	-0.0027	281	292	1	61.42	36	2.9e-05	K	RTAAENDFVTLK	K
FANCC-CGSrhino PD1	6	P35908	P35908	K22E_HUMAN Keratin, type II cytoskeletal 2 epidermal (Cytokeratin-2e) (K2e) (CK 2e)	2686	65825	53	37	69.1	645	8.07	5797	1	1	1	686.359	1370.7	2	1370.7	-0.0007	448	459	0	87.04	35	6.7e-08	K	LNDLEEALQQAK	E
FANCC-CGSrhino PD1	6	P35908	P35908	K22E_HUMAN Keratin, type II cytoskeletal 2 epidermal (Cytokeratin-2e) (K2e) (CK 2e)	2686	65825	53	37	69.1	645	8.07	6442	1	1	1	730.903	1459.79	2	1459.79	-0.0015	309	320	0	87.04	34	6.1e-08	K	VDLLNQEIEFLK	V
FANCC-CGSrhino PD1	6	P35908	P35908	K22E_HUMAN Keratin, type II cytoskeletal 2 epidermal (Cytokeratin-2e) (K2e) (CK 2e)	2686	65825	53	37	69.1	645	8.07	6485	1	0	0	490.619	1468.84	3	1468.84	-0.0002	400	411	1	46.47	32	0.00042	K	IEISELNRVIQR	L
FANCC-CGSrhino PD1	6	P35908	P35908	K22E_HUMAN Keratin, type II cytoskeletal 2 epidermal (Cytokeratin-2e) (K2e) (CK 2e)	2686	65825	53	37	69.1	645	8.07	6544	1	0	0	738.394	1474.77	2	1474.78	-0.0056	204	215	0	74.75	35	1.2e-06	R	FLEQQNQVLQTK	W
FANCC-CGSrhino PD1	6	P35908	P35908	K22E_HUMAN Keratin, type II cytoskeletal 2 epidermal (Cytokeratin-2e) (K2e) (CK 2e)	2686	65825	53	37	69.1	645	8.07	6545	1	0	0	738.396	1474.78	2	1474.78	0.0005	204	215	0	94.44	35	1.4e-08	R	FLEQQNQVLQTK	W
FANCC-CGSrhino PD1	6	P35908	P35908	K22E_HUMAN Keratin, type II cytoskeletal 2 epidermal (Cytokeratin-2e) (K2e) (CK 2e)	2686	65825	53	37	69.1	645	8.07	7218	1	1	1	794.845	1587.67	2	1587.68	-0.0011	610	629	0	77.66	27	9.5e-08	R	GGSSSGGGYGSGGGGSSSVK	G
FANCC-CGSrhino PD1	6	P35908	P35908	K22E_HUMAN Keratin, type II cytoskeletal 2 epidermal (Cytokeratin-2e) (K2e) (CK 2e)	2686	65825	53	37	69.1	645	8.07	8067	1	1	1	870.855	1739.7	2	1739.7	-0.0024	531	550	0	91.46	22	1.1e-09	R	GSSSGGGYSSGSSSYGSGGR	Q
FANCC-CGSrhino PD1	6	P35908	P35908	K22E_HUMAN Keratin, type II cytoskeletal 2 epidermal (Cytokeratin-2e) (K2e) (CK 2e)	2686	65825	53	37	69.1	645	8.07	8523	1	1	1	919.96	1837.91	2	1837.91	-0.002	71	92	0	127.8	35	5.3e-12	K	SISISVAGGGGGFGAAGGFGGR	G
FANCC-CGSrhino PD1	6	P35908	P35908	K22E_HUMAN Keratin, type II cytoskeletal 2 epidermal (Cytokeratin-2e) (K2e) (CK 2e)	2686	65825	53	37	69.1	645	8.07	8578	1	1	1	616.337	1845.99	3	1845.99	0.0008	228	243	0	57.27	34	5.7e-05	R	PINLEPIFQGYIDSLK	R
FANCC-CGSrhino PD1	6	P35908	P35908	K22E_HUMAN Keratin, type II cytoskeletal 2 epidermal (Cytokeratin-2e) (K2e) (CK 2e)	2686	65825	53	37	69.1	645	8.07	8579	1	1	1	924.002	1845.99	2	1845.99	0.0011	228	243	0	87.35	34	5.7e-08	R	PINLEPIFQGYIDSLK	R
FANCC-CGSrhino PD1	6	P35908	P35908	K22E_HUMAN Keratin, type II cytoskeletal 2 epidermal (Cytokeratin-2e) (K2e) (CK 2e)	2686	65825	53	37	69.1	645	8.07	9255	1	1	1	668.371	2002.09	3	2002.09	0.0039	228	244	1	74.2	32	7.4e-07	R	PINLEPIFQGYIDSLKR	Y
FANCC-CGSrhino PD1	6	P35908	P35908	K22E_HUMAN Keratin, type II cytoskeletal 2 epidermal (Cytokeratin-2e) (K2e) (CK 2e)	2686	65825	53	37	69.1	645	8.07	9638	1	1	1	1064.48	2126.94	2	2126.94	-0.0021	254	271	0	172.46	29	5.4e-17	R	TSQNSELNNMQDLVEDYK	K
FANCC-CGSrhino PD1	6	P35908	P35908	K22E_HUMAN Keratin, type II cytoskeletal 2 epidermal (Cytokeratin-2e) (K2e) (CK 2e)	2686	65825	53	37	69.1	645	8.07	10041	1	1	1	1128.52	2255.03	2	2255.04	-0.0035	254	272	1	131.44	32	1.2e-12	R	TSQNSELNNMQDLVEDYKK	K
FANCC-CGSrhino PD1	6	P35908	P35908	K22E_HUMAN Keratin, type II cytoskeletal 2 epidermal (Cytokeratin-2e) (K2e) (CK 2e)	2686	65825	53	37	69.1	645	8.07	10042	1	1	1	752.687	2255.04	3	2255.04	0.0017	254	272	1	106.97	32	3.8e-10	R	TSQNSELNNMQDLVEDYKK	K
FANCC-CGSrhino PD1	6	P35908	P35908	K22E_HUMAN Keratin, type II cytoskeletal 2 epidermal (Cytokeratin-2e) (K2e) (CK 2e)	2686	65825	53	37	69.1	645	8.07	10265	1	1	1	772.334	2313.98	3	2313	0.9824	602	629	1	77.99	25	6.2e-08	K	HSSGGGSRGGSSSGGGYGSGGGGSSSVK	G
FANCC-CGSrhino PD1	6	P35908	P35908	K22E_HUMAN Keratin, type II cytoskeletal 2 epidermal (Cytokeratin-2e) (K2e) (CK 2e)	2686	65825	53	37	69.1	645	8.07	10266	1	1	1	1158	2313.98	2	2313	0.9828	602	629	1	88.39	25	5.7e-09	K	HSSGGGSRGGSSSGGGYGSGGGGSSSVK	G
FANCC-CGSrhino PD1	6	P35908	P35908	K22E_HUMAN Keratin, type II cytoskeletal 2 epidermal (Cytokeratin-2e) (K2e) (CK 2e)	2686	65825	53	37	69.1	645	8.07	11557	1	1	1	1416.1	2830.18	2	2830.19	-0.0058	93	128	0	218.14	24	4.2e-22	R	GGGFGGGSGFGGGSGFGGGSGFSGGGFGGGGFGGGR	F
FANCC-CGSrhino PD1	6	P35908	P35908	K22E_HUMAN Keratin, type II cytoskeletal 2 epidermal (Cytokeratin-2e) (K2e) (CK 2e)	2686	65825	53	37	69.1	645	8.07	11558	1	1	1	944.402	2830.18	3	2830.19	-0.0038	93	128	0	120.59	24	2.7e-12	R	GGGFGGGSGFGGGSGFGGGSGFSGGGFGGGGFGGGR	F
FANCC-CGSrhino PD1	6	P35908	P35908	K22E_HUMAN Keratin, type II cytoskeletal 2 epidermal (Cytokeratin-2e) (K2e) (CK 2e)	2686	65825	53	37	69.1	645	8.07	12058	1	1	1	1016.84	3047.48	3	3047.49	-0.0038	321	347	0	111.92	33	1.5e-10	K	VLYDAEISQIHQSVTDTNVILSMDNSR	N
FANCC-CGSrhino PD1	6	P35908	P35908	K22E_HUMAN Keratin, type II cytoskeletal 2 epidermal (Cytokeratin-2e) (K2e) (CK 2e)	2686	65825	53	37	69.1	645	8.07	12059	1	1	1	1524.75	3047.49	2	3047.49	-0.0017	321	347	0	148.58	33	3.4e-14	K	VLYDAEISQIHQSVTDTNVILSMDNSR	N
FANCC-CGSrhino PD1	6	P35908	P35908	K22E_HUMAN Keratin, type II cytoskeletal 2 epidermal (Cytokeratin-2e) (K2e) (CK 2e)	2686	65825	53	37	69.1	645	8.07	12060	1	1	1	762.879	3047.49	4	3047.49	0.001	321	347	0	43.43	34	0.0011	K	VLYDAEISQIHQSVTDTNVILSMDNSR	N
FANCC-CGSrhino PD1	6	P35908	P35908	K22E_HUMAN Keratin, type II cytoskeletal 2 epidermal (Cytokeratin-2e) (K2e) (CK 2e)	2686	65825	53	37	69.1	645	8.07	12498	1	1	1	865.463	3457.82	4	3457.82	0.0037	216	244	2	50.02	31	0.00015	K	WELLQQMNVGTRPINLEPIFQGYIDSLKR	Y
FANCC-CGSrhino PD1	6	P35908	P35908	K22E_HUMAN Keratin, type II cytoskeletal 2 epidermal (Cytokeratin-2e) (K2e) (CK 2e)	2686	65825	53	37	69.1	645	8.07	13000	1	1	1	1023.77	4091.06	4	4091.07	-0.0009	129	172	0	72.43	31	7.3e-07	R	FGGFGGPGGVGGLGGPGGFGPGGYPGGIHEVSVNQSLLQPLNVK	V
FANCC-CGSrhino PD1	7	AT3G09440.1;AT3G09440.2	AT3G09440	Symbols: | Heat shock protein 70 (Hsp 70) family protein | chr3:2903434-2905632 REVERSE LENGTH=649	2504	71103	43	26	55.9	649	4.97	85	1	0	0	402.727	803.439	2	803.439	0.0001	507	513	0	48.23	37	0.00079	K	ITITNDK	G
FANCC-CGSrhino PD1	7	AT3G09440.1;AT3G09440.2	AT3G09440	Symbols: | Heat shock protein 70 (Hsp 70) family protein | chr3:2903434-2905632 REVERSE LENGTH=649	2504	71103	43	26	55.9	649	4.97	327	1	0	0	417.705	833.395	2	833.395	-0.0001	524	530	0	39.76	33	0.0026	K	MVQEAEK	Y
FANCC-CGSrhino PD1	7	AT3G09440.1;AT3G09440.2	AT3G09440	Symbols: | Heat shock protein 70 (Hsp 70) family protein | chr3:2903434-2905632 REVERSE LENGTH=649	2504	71103	43	26	55.9	649	4.97	1122	1	0	0	451.769	901.523	2	901.523	0.0001	423	430	1	46.92	36	0.00081	R	NTTIPTKK	E
FANCC-CGSrhino PD1	7	AT3G09440.1;AT3G09440.2	AT3G09440	Symbols: | Heat shock protein 70 (Hsp 70) family protein | chr3:2903434-2905632 REVERSE LENGTH=649	2504	71103	43	26	55.9	649	4.97	4414	1	0	0	608.329	1214.64	2	1214.64	0.0001	164	175	0	72.29	35	2.2e-06	K	DAGVIAGLNVMR	I
FANCC-CGSrhino PD1	7	AT3G09440.1;AT3G09440.2	AT3G09440	Symbols: | Heat shock protein 70 (Hsp 70) family protein | chr3:2903434-2905632 REVERSE LENGTH=649	2504	71103	43	26	55.9	649	4.97	4521	1	1	1	613.799	1225.58	2	1225.58	0.0002	81	91	0	79.42	33	2.4e-07	R	FTDSSVQSDIK	L
FANCC-CGSrhino PD1	7	AT3G09440.1;AT3G09440.2	AT3G09440	Symbols: | Heat shock protein 70 (Hsp 70) family protein | chr3:2903434-2905632 REVERSE LENGTH=649	2504	71103	43	26	55.9	649	4.97	4546	1	0	0	614.818	1227.62	2	1227.62	-0.0001	29	39	0	73.62	33	1.1e-06	R	VEIIANDQGNR	T
FANCC-CGSrhino PD1	7	AT3G09440.1;AT3G09440.2	AT3G09440	Symbols: | Heat shock protein 70 (Hsp 70) family protein | chr3:2903434-2905632 REVERSE LENGTH=649	2504	71103	43	26	55.9	649	4.97	5000	1	0	0	426.881	1277.62	3	1277.62	-0.0002	243	252	0	46.05	35	0.00082	R	MVNHFVQEFK	R
FANCC-CGSrhino PD1	7	AT3G09440.1;AT3G09440.2	AT3G09440	Symbols: | Heat shock protein 70 (Hsp 70) family protein | chr3:2903434-2905632 REVERSE LENGTH=649	2504	71103	43	26	55.9	649	4.97	5001	1	0	0	639.819	1277.62	2	1277.62	0.0015	243	252	0	55.23	35	0.00011	R	MVNHFVQEFK	R
FANCC-CGSrhino PD1	7	AT3G09440.1;AT3G09440.2	AT3G09440	Symbols: | Heat shock protein 70 (Hsp 70) family protein | chr3:2903434-2905632 REVERSE LENGTH=649	2504	71103	43	26	55.9	649	4.97	5158	1	1	1	648.335	1294.66	2	1294.66	-0.0001	308	317	0	82.34	35	2e-07	R	FEELNIDLFR	K
FANCC-CGSrhino PD1	7	AT3G09440.1;AT3G09440.2	AT3G09440	Symbols: | Heat shock protein 70 (Hsp 70) family protein | chr3:2903434-2905632 REVERSE LENGTH=649	2504	71103	43	26	55.9	649	4.97	5283	1	1	1	654.856	1307.7	2	1307.7	0.001	133	144	0	74.01	35	1.3e-06	R	EIAEAYLGTTIK	N
FANCC-CGSrhino PD1	7	AT3G09440.1;AT3G09440.2	AT3G09440	Symbols: | Heat shock protein 70 (Hsp 70) family protein | chr3:2903434-2905632 REVERSE LENGTH=649	2504	71103	43	26	55.9	649	4.97	5678	1	0	0	679.812	1357.61	2	1357.61	0.0004	546	556	0	71.95	30	7.3e-07	K	NALENYAYNMR	N
FANCC-CGSrhino PD1	7	AT3G09440.1;AT3G09440.2	AT3G09440	Symbols: | Heat shock protein 70 (Hsp 70) family protein | chr3:2903434-2905632 REVERSE LENGTH=649	2504	71103	43	26	55.9	649	4.97	5820	1	0	0	687.809	1373.6	2	1373.6	-0.0003	546	556	0	44.66	29	0.00034	K	NALENYAYNMR	N	Oxidation (M)	0.00000000020.0
FANCC-CGSrhino PD1	7	AT3G09440.1;AT3G09440.2	AT3G09440	Symbols: | Heat shock protein 70 (Hsp 70) family protein | chr3:2903434-2905632 REVERSE LENGTH=649	2504	71103	43	26	55.9	649	4.97	6061	1	1	1	704.386	1406.76	2	1406.76	0.0011	352	363	0	86.82	34	5.9e-08	K	VQQLLVDFFNGK	E
FANCC-CGSrhino PD1	7	AT3G09440.1;AT3G09440.2	AT3G09440	Symbols: | Heat shock protein 70 (Hsp 70) family protein | chr3:2903434-2905632 REVERSE LENGTH=649	2504	71103	43	26	55.9	649	4.97	6247	1	1	1	716.375	1430.74	2	1430.74	-0.0012	335	348	0	59.23	35	3.9e-05	K	NSIDDVVLVGGSTR	I
FANCC-CGSrhino PD1	7	AT3G09440.1;AT3G09440.2	AT3G09440	Symbols: | Heat shock protein 70 (Hsp 70) family protein | chr3:2903434-2905632 REVERSE LENGTH=649	2504	71103	43	26	55.9	649	4.97	6518	1	0	0	737.346	1472.68	2	1472.68	-0.001	40	52	0	61.68	32	1.2e-05	R	TTPSYVAFTDSER	L
FANCC-CGSrhino PD1	7	AT3G09440.1;AT3G09440.2	AT3G09440	Symbols: | Heat shock protein 70 (Hsp 70) family protein | chr3:2903434-2905632 REVERSE LENGTH=649	2504	71103	43	26	55.9	649	4.97	6846	1	1	1	508.272	1521.79	3	1521.79	-0.0009	306	317	1	52.97	35	0.00019	R	ARFEELNIDLFR	K
FANCC-CGSrhino PD1	7	AT3G09440.1;AT3G09440.2	AT3G09440	Symbols: | Heat shock protein 70 (Hsp 70) family protein | chr3:2903434-2905632 REVERSE LENGTH=649	2504	71103	43	26	55.9	649	4.97	6847	1	1	1	761.904	1521.79	2	1521.79	-0.0004	306	317	1	42.2	35	0.0023	R	ARFEELNIDLFR	K
FANCC-CGSrhino PD1	7	AT3G09440.1;AT3G09440.2	AT3G09440	Symbols: | Heat shock protein 70 (Hsp 70) family protein | chr3:2903434-2905632 REVERSE LENGTH=649	2504	71103	43	26	55.9	649	4.97	6902	1	1	1	511.61	1531.81	3	1531.81	-0.0003	99	112	1	56.06	35	8.7e-05	K	SGPAEKPMIVVNYK	G
FANCC-CGSrhino PD1	7	AT3G09440.1;AT3G09440.2	AT3G09440	Symbols: | Heat shock protein 70 (Hsp 70) family protein | chr3:2903434-2905632 REVERSE LENGTH=649	2504	71103	43	26	55.9	649	4.97	7245	1	1	1	532.945	1595.81	3	1595.81	0.0013	117	130	0	80.75	35	3e-07	K	EFSAEEISSMILIK	M
FANCC-CGSrhino PD1	7	AT3G09440.1;AT3G09440.2	AT3G09440	Symbols: | Heat shock protein 70 (Hsp 70) family protein | chr3:2903434-2905632 REVERSE LENGTH=649	2504	71103	43	26	55.9	649	4.97	7246	1	1	1	798.914	1595.81	2	1595.81	0.0017	117	130	0	80.08	35	3.6e-07	K	EFSAEEISSMILIK	M
FANCC-CGSrhino PD1	7	AT3G09440.1;AT3G09440.2	AT3G09440	Symbols: | Heat shock protein 70 (Hsp 70) family protein | chr3:2903434-2905632 REVERSE LENGTH=649	2504	71103	43	26	55.9	649	4.97	7656	1	0	0	553.97	1658.89	3	1658.89	0.0006	176	191	0	76.83	35	6.6e-07	R	IINEPTAAAIAYGLDK	K
FANCC-CGSrhino PD1	7	AT3G09440.1;AT3G09440.2	AT3G09440	Symbols: | Heat shock protein 70 (Hsp 70) family protein | chr3:2903434-2905632 REVERSE LENGTH=649	2504	71103	43	26	55.9	649	4.97	7657	1	0	0	830.452	1658.89	2	1658.89	0.0011	176	191	0	104.5	35	1.1e-09	R	IINEPTAAAIAYGLDK	K
FANCC-CGSrhino PD1	7	AT3G09440.1;AT3G09440.2	AT3G09440	Symbols: | Heat shock protein 70 (Hsp 70) family protein | chr3:2903434-2905632 REVERSE LENGTH=649	2504	71103	43	26	55.9	649	4.97	7665	1	1	1	831.417	1660.82	2	1660.82	-0.0059	60	74	0	100.66	35	2.8e-09	K	NQVAMNPINTVFDAK	R
FANCC-CGSrhino PD1	7	AT3G09440.1;AT3G09440.2	AT3G09440	Symbols: | Heat shock protein 70 (Hsp 70) family protein | chr3:2903434-2905632 REVERSE LENGTH=649	2504	71103	43	26	55.9	649	4.97	7747	1	0	0	838.368	1674.72	2	1674.72	-0.0015	227	242	0	111.94	28	4.9e-11	K	ATAGDTHLGGEDFDNR	M
FANCC-CGSrhino PD1	7	AT3G09440.1;AT3G09440.2	AT3G09440	Symbols: | Heat shock protein 70 (Hsp 70) family protein | chr3:2903434-2905632 REVERSE LENGTH=649	2504	71103	43	26	55.9	649	4.97	7748	1	0	0	559.248	1674.72	3	1674.72	-0.0001	227	242	0	68.27	28	1.1e-06	K	ATAGDTHLGGEDFDNR	M
FANCC-CGSrhino PD1	7	AT3G09440.1;AT3G09440.2	AT3G09440	Symbols: | Heat shock protein 70 (Hsp 70) family protein | chr3:2903434-2905632 REVERSE LENGTH=649	2504	71103	43	26	55.9	649	4.97	7749	1	0	0	559.249	1674.72	3	1674.72	0.0006	227	242	0	31.61	28	0.0055	K	ATAGDTHLGGEDFDNR	M
FANCC-CGSrhino PD1	7	AT3G09440.1;AT3G09440.2	AT3G09440	Symbols: | Heat shock protein 70 (Hsp 70) family protein | chr3:2903434-2905632 REVERSE LENGTH=649	2504	71103	43	26	55.9	649	4.97	7785	1	0	0	840.919	1679.82	2	1679.83	-0.0032	145	159	0	89.94	35	3.2e-08	K	NAVVTVPAYFNDSQR	Q
FANCC-CGSrhino PD1	7	AT3G09440.1;AT3G09440.2	AT3G09440	Symbols: | Heat shock protein 70 (Hsp 70) family protein | chr3:2903434-2905632 REVERSE LENGTH=649	2504	71103	43	26	55.9	649	4.97	8284	1	0	0	894.498	1786.98	2	1786.98	-0.0019	176	192	1	99.29	34	3e-09	R	IINEPTAAAIAYGLDKK	A
FANCC-CGSrhino PD1	7	AT3G09440.1;AT3G09440.2	AT3G09440	Symbols: | Heat shock protein 70 (Hsp 70) family protein | chr3:2903434-2905632 REVERSE LENGTH=649	2504	71103	43	26	55.9	649	4.97	8285	1	0	0	596.668	1786.98	3	1786.98	-0.0002	176	192	1	87.39	34	4.6e-08	R	IINEPTAAAIAYGLDKK	A
FANCC-CGSrhino PD1	7	AT3G09440.1;AT3G09440.2	AT3G09440	Symbols: | Heat shock protein 70 (Hsp 70) family protein | chr3:2903434-2905632 REVERSE LENGTH=649	2504	71103	43	26	55.9	649	4.97	10966	1	1	0	858.76	2573.26	3	2573.26	-0.004	368	393	0	95.35	34	7.5e-09	K	SINPDEAVAYGAAVQAAILSGEGNEK	V
FANCC-CGSrhino PD1	7	AT3G09440.1;AT3G09440.2	AT3G09440	Symbols: | Heat shock protein 70 (Hsp 70) family protein | chr3:2903434-2905632 REVERSE LENGTH=649	2504	71103	43	26	55.9	649	4.97	10967	1	1	0	1287.64	2573.26	2	2573.26	0	368	393	0	145.58	34	7.3e-14	K	SINPDEAVAYGAAVQAAILSGEGNEK	V
FANCC-CGSrhino PD1	7	AT3G09440.1;AT3G09440.2	AT3G09440	Symbols: | Heat shock protein 70 (Hsp 70) family protein | chr3:2903434-2905632 REVERSE LENGTH=649	2504	71103	43	26	55.9	649	4.97	11464	1	0	0	1393.68	2785.36	2	2785.36	-0.0004	430	453	1	157.44	34	5.3e-15	K	KEQVFSTYSDNQPGVLIQVYEGER	A
FANCC-CGSrhino PD1	7	AT3G09440.1;AT3G09440.2	AT3G09440	Symbols: | Heat shock protein 70 (Hsp 70) family protein | chr3:2903434-2905632 REVERSE LENGTH=649	2504	71103	43	26	55.9	649	4.97	11465	1	0	0	929.46	2785.36	3	2785.36	0.0015	430	453	1	113.16	34	1.4e-10	K	KEQVFSTYSDNQPGVLIQVYEGER	A
FANCC-CGSrhino PD1	7	AT3G09440.1;AT3G09440.2	AT3G09440	Symbols: | Heat shock protein 70 (Hsp 70) family protein | chr3:2903434-2905632 REVERSE LENGTH=649	2504	71103	43	26	55.9	649	4.97	11466	1	0	0	929.46	2785.36	3	2785.36	0.002	430	453	1	69.81	34	3.1e-06	K	KEQVFSTYSDNQPGVLIQVYEGER	A
FANCC-CGSrhino PD1	7	AT3G09440.1;AT3G09440.2	AT3G09440	Symbols: | Heat shock protein 70 (Hsp 70) family protein | chr3:2903434-2905632 REVERSE LENGTH=649	2504	71103	43	26	55.9	649	4.97	11855	1	0	0	1463.28	2924.54	2	2924.54	-0.0015	200	226	0	157.65	32	3.4e-15	K	NVLIFDLGGGTFDVSLLTIEEGIFEVK	A
FANCC-CGSrhino PD1	7	AT3G09440.1;AT3G09440.2	AT3G09440	Symbols: | Heat shock protein 70 (Hsp 70) family protein | chr3:2903434-2905632 REVERSE LENGTH=649	2504	71103	43	26	55.9	649	4.97	11856	1	0	0	975.854	2924.54	3	2924.54	-0.0012	200	226	0	49.81	33	0.00021	K	NVLIFDLGGGTFDVSLLTIEEGIFEVK	A
FANCC-CGSrhino PD1	7	AT3G09440.1;AT3G09440.2	AT3G09440	Symbols: | Heat shock protein 70 (Hsp 70) family protein | chr3:2903434-2905632 REVERSE LENGTH=649	2504	71103	43	26	55.9	649	4.97	11857	1	0	0	975.855	2924.54	3	2924.54	-0.0001	200	226	0	137.81	32	3.3e-13	K	NVLIFDLGGGTFDVSLLTIEEGIFEVK	A
FANCC-CGSrhino PD1	7	AT3G09440.1;AT3G09440.2	AT3G09440	Symbols: | Heat shock protein 70 (Hsp 70) family protein | chr3:2903434-2905632 REVERSE LENGTH=649	2504	71103	43	26	55.9	649	4.97	11858	1	0	0	975.856	2924.55	3	2924.54	0.0043	200	226	0	124.93	32	6.2e-12	K	NVLIFDLGGGTFDVSLLTIEEGIFEVK	A
FANCC-CGSrhino PD1	7	AT3G09440.1;AT3G09440.2	AT3G09440	Symbols: | Heat shock protein 70 (Hsp 70) family protein | chr3:2903434-2905632 REVERSE LENGTH=649	2504	71103	43	26	55.9	649	4.97	11859	1	0	0	975.859	2924.55	3	2924.54	0.0116	200	226	0	59.79	32	2e-05	K	NVLIFDLGGGTFDVSLLTIEEGIFEVK	A
FANCC-CGSrhino PD1	7	AT3G09440.1;AT3G09440.2	AT3G09440	Symbols: | Heat shock protein 70 (Hsp 70) family protein | chr3:2903434-2905632 REVERSE LENGTH=649	2504	71103	43	26	55.9	649	4.97	11948	1	1	1	1488.25	2974.48	2	2974.48	-0.0011	279	305	0	117.02	34	5e-11	R	TLSSTAQTTIEIDSLFDGIDFYAPITR	A
FANCC-CGSrhino PD1	7	AT3G09440.1;AT3G09440.2	AT3G09440	Symbols: | Heat shock protein 70 (Hsp 70) family protein | chr3:2903434-2905632 REVERSE LENGTH=649	2504	71103	43	26	55.9	649	4.97	11949	1	1	1	992.502	2974.48	3	2974.48	0.0036	279	305	0	88.76	34	3.4e-08	R	TLSSTAQTTIEIDSLFDGIDFYAPITR	A
FANCC-CGSrhino PD1	7	AT3G09440.1;AT3G09440.2	AT3G09440	Symbols: | Heat shock protein 70 (Hsp 70) family protein | chr3:2903434-2905632 REVERSE LENGTH=649	2504	71103	43	26	55.9	649	4.97	12077	1	1	1	1532.87	3063.72	2	3063.73	-0.0049	394	422	0	41.31	26	0.00032	K	VQDLLLLDVTPLSLGLETAGGVMTVLIQR	N
FANCC-CGSrhino PD1	7	AT3G09440.1;AT3G09440.2	AT3G09440	Symbols: | Heat shock protein 70 (Hsp 70) family protein | chr3:2903434-2905632 REVERSE LENGTH=649	2504	71103	43	26	55.9	649	4.97	12078	1	1	1	1022.25	3063.72	3	3063.73	-0.0008	394	422	0	191.77	26	2.9e-19	K	VQDLLLLDVTPLSLGLETAGGVMTVLIQR	N
FANCC-CGSrhino PD1	8	AT3G12580.1	AT3G12580	Symbols: HSP70, ATHSP70 | heat shock protein 70 | chr3:3991487-3993689 REVERSE LENGTH=650	2202	71057	39	25	51.2	650	5.14	85	1	0	0	402.727	803.439	2	803.439	0.0001	507	513	0	48.23	37	0.00079	K	ITITNDK	G
FANCC-CGSrhino PD1	8	AT3G12580.1	AT3G12580	Symbols: HSP70, ATHSP70 | heat shock protein 70 | chr3:3991487-3993689 REVERSE LENGTH=650	2202	71057	39	25	51.2	650	5.14	327	1	0	0	417.705	833.395	2	833.395	-0.0001	524	530	0	39.76	33	0.0026	K	MVQEAEK	Y
FANCC-CGSrhino PD1	8	AT3G12580.1	AT3G12580	Symbols: HSP70, ATHSP70 | heat shock protein 70 | chr3:3991487-3993689 REVERSE LENGTH=650	2202	71057	39	25	51.2	650	5.14	1088	1	0	0	450.749	899.483	2	899.482	0.0001	257	264	1	60.32	33	2e-05	K	KDITGNPR	A
FANCC-CGSrhino PD1	8	AT3G12580.1	AT3G12580	Symbols: HSP70, ATHSP70 | heat shock protein 70 | chr3:3991487-3993689 REVERSE LENGTH=650	2202	71057	39	25	51.2	650	5.14	1122	1	0	0	451.769	901.523	2	901.523	0.0001	423	430	1	46.92	36	0.00081	R	NTTIPTKK	E
FANCC-CGSrhino PD1	8	AT3G12580.1	AT3G12580	Symbols: HSP70, ATHSP70 | heat shock protein 70 | chr3:3991487-3993689 REVERSE LENGTH=650	2202	71057	39	25	51.2	650	5.14	3436	1	1	1	555.259	1108.5	2	1108.5	-0.0008	81	90	0	73.06	32	7.8e-07	R	YSDPSVQADK	S
FANCC-CGSrhino PD1	8	AT3G12580.1	AT3G12580	Symbols: HSP70, ATHSP70 | heat shock protein 70 | chr3:3991487-3993689 REVERSE LENGTH=650	2202	71057	39	25	51.2	650	5.14	4546	1	0	0	614.818	1227.62	2	1227.62	-0.0001	29	39	0	73.62	33	1.1e-06	R	VEIIANDQGNR	T
FANCC-CGSrhino PD1	8	AT3G12580.1	AT3G12580	Symbols: HSP70, ATHSP70 | heat shock protein 70 | chr3:3991487-3993689 REVERSE LENGTH=650	2202	71057	39	25	51.2	650	5.14	4574	1	1	1	616.325	1230.64	2	1230.64	-0.0029	164	175	0	71.08	35	2.8e-06	K	DAGVISGLNVMR	I
FANCC-CGSrhino PD1	8	AT3G12580.1	AT3G12580	Symbols: HSP70, ATHSP70 | heat shock protein 70 | chr3:3991487-3993689 REVERSE LENGTH=650	2202	71057	39	25	51.2	650	5.14	4833	1	1	1	630.842	1259.67	2	1259.68	-0.0062	133	144	0	64.48	35	1.4e-05	R	EIAEAFLGSPVK	N
FANCC-CGSrhino PD1	8	AT3G12580.1	AT3G12580	Symbols: HSP70, ATHSP70 | heat shock protein 70 | chr3:3991487-3993689 REVERSE LENGTH=650	2202	71057	39	25	51.2	650	5.14	5000	1	0	0	426.881	1277.62	3	1277.62	-0.0002	243	252	0	46.05	35	0.00082	R	MVNHFVQEFK	R
FANCC-CGSrhino PD1	8	AT3G12580.1	AT3G12580	Symbols: HSP70, ATHSP70 | heat shock protein 70 | chr3:3991487-3993689 REVERSE LENGTH=650	2202	71057	39	25	51.2	650	5.14	5001	1	0	0	639.819	1277.62	2	1277.62	0.0015	243	252	0	55.23	35	0.00011	R	MVNHFVQEFK	R
FANCC-CGSrhino PD1	8	AT3G12580.1	AT3G12580	Symbols: HSP70, ATHSP70 | heat shock protein 70 | chr3:3991487-3993689 REVERSE LENGTH=650	2202	71057	39	25	51.2	650	5.14	5324	1	0	0	657.312	1312.61	2	1312.61	-0.0024	308	317	0	80.52	33	1.8e-07	R	FEELNMDLFR	K
FANCC-CGSrhino PD1	8	AT3G12580.1	AT3G12580	Symbols: HSP70, ATHSP70 | heat shock protein 70 | chr3:3991487-3993689 REVERSE LENGTH=650	2202	71057	39	25	51.2	650	5.14	5678	1	0	0	679.812	1357.61	2	1357.61	0.0004	546	556	0	71.95	30	7.3e-07	K	NALENYAYNMR	N
FANCC-CGSrhino PD1	8	AT3G12580.1	AT3G12580	Symbols: HSP70, ATHSP70 | heat shock protein 70 | chr3:3991487-3993689 REVERSE LENGTH=650	2202	71057	39	25	51.2	650	5.14	5820	1	0	0	687.809	1373.6	2	1373.6	-0.0003	546	556	0	44.66	29	0.00034	K	NALENYAYNMR	N	Oxidation (M)	0.00000000020.0
FANCC-CGSrhino PD1	8	AT3G12580.1	AT3G12580	Symbols: HSP70, ATHSP70 | heat shock protein 70 | chr3:3991487-3993689 REVERSE LENGTH=650	2202	71057	39	25	51.2	650	5.14	6094	1	1	1	471.586	1411.74	3	1411.74	-0.0065	335	348	0	42.7	34	0.0015	K	SSVHDVVLVGGSTR	I
FANCC-CGSrhino PD1	8	AT3G12580.1	AT3G12580	Symbols: HSP70, ATHSP70 | heat shock protein 70 | chr3:3991487-3993689 REVERSE LENGTH=650	2202	71057	39	25	51.2	650	5.14	6095	1	1	1	706.875	1411.74	2	1411.74	-0.0054	335	348	0	63.09	34	1.4e-05	K	SSVHDVVLVGGSTR	I
FANCC-CGSrhino PD1	8	AT3G12580.1	AT3G12580	Symbols: HSP70, ATHSP70 | heat shock protein 70 | chr3:3991487-3993689 REVERSE LENGTH=650	2202	71057	39	25	51.2	650	5.14	6286	1	0	0	718.88	1435.75	2	1435.75	-0.0004	352	363	0	86.61	35	8.3e-08	K	VQQLLQDFFNGK	E
FANCC-CGSrhino PD1	8	AT3G12580.1	AT3G12580	Symbols: HSP70, ATHSP70 | heat shock protein 70 | chr3:3991487-3993689 REVERSE LENGTH=650	2202	71057	39	25	51.2	650	5.14	6518	1	0	0	737.346	1472.68	2	1472.68	-0.001	40	52	0	61.68	32	1.2e-05	R	TTPSYVAFTDSER	L
FANCC-CGSrhino PD1	8	AT3G12580.1	AT3G12580	Symbols: HSP70, ATHSP70 | heat shock protein 70 | chr3:3991487-3993689 REVERSE LENGTH=650	2202	71057	39	25	51.2	650	5.14	6949	1	0	0	770.879	1539.74	2	1539.75	-0.007	306	317	1	82.86	35	1.7e-07	R	ARFEELNMDLFR	K
FANCC-CGSrhino PD1	8	AT3G12580.1	AT3G12580	Symbols: HSP70, ATHSP70 | heat shock protein 70 | chr3:3991487-3993689 REVERSE LENGTH=650	2202	71057	39	25	51.2	650	5.14	6951	1	0	0	514.255	1539.74	3	1539.75	-0.0058	306	317	1	50.45	34	0.00028	R	ARFEELNMDLFR	K
FANCC-CGSrhino PD1	8	AT3G12580.1	AT3G12580	Symbols: HSP70, ATHSP70 | heat shock protein 70 | chr3:3991487-3993689 REVERSE LENGTH=650	2202	71057	39	25	51.2	650	5.14	7186	1	1	1	791.41	1580.8	2	1580.81	-0.0072	117	130	0	96.75	35	7.3e-09	K	QFSAEEISSMVLIK	M
FANCC-CGSrhino PD1	8	AT3G12580.1	AT3G12580	Symbols: HSP70, ATHSP70 | heat shock protein 70 | chr3:3991487-3993689 REVERSE LENGTH=650	2202	71057	39	25	51.2	650	5.14	7603	1	1	1	825.401	1648.79	2	1648.79	-0.0011	60	74	0	103.1	34	1.3e-09	K	NQVAMNPTNTVFDAK	R
FANCC-CGSrhino PD1	8	AT3G12580.1	AT3G12580	Symbols: HSP70, ATHSP70 | heat shock protein 70 | chr3:3991487-3993689 REVERSE LENGTH=650	2202	71057	39	25	51.2	650	5.14	7656	1	0	0	553.97	1658.89	3	1658.89	0.0006	176	191	0	76.83	35	6.6e-07	R	IINEPTAAAIAYGLDK	K
FANCC-CGSrhino PD1	8	AT3G12580.1	AT3G12580	Symbols: HSP70, ATHSP70 | heat shock protein 70 | chr3:3991487-3993689 REVERSE LENGTH=650	2202	71057	39	25	51.2	650	5.14	7657	1	0	0	830.452	1658.89	2	1658.89	0.0011	176	191	0	104.5	35	1.1e-09	R	IINEPTAAAIAYGLDK	K
FANCC-CGSrhino PD1	8	AT3G12580.1	AT3G12580	Symbols: HSP70, ATHSP70 | heat shock protein 70 | chr3:3991487-3993689 REVERSE LENGTH=650	2202	71057	39	25	51.2	650	5.14	7747	1	0	0	838.368	1674.72	2	1674.72	-0.0015	227	242	0	111.94	28	4.9e-11	K	ATAGDTHLGGEDFDNR	M
FANCC-CGSrhino PD1	8	AT3G12580.1	AT3G12580	Symbols: HSP70, ATHSP70 | heat shock protein 70 | chr3:3991487-3993689 REVERSE LENGTH=650	2202	71057	39	25	51.2	650	5.14	7748	1	0	0	559.248	1674.72	3	1674.72	-0.0001	227	242	0	68.27	28	1.1e-06	K	ATAGDTHLGGEDFDNR	M
FANCC-CGSrhino PD1	8	AT3G12580.1	AT3G12580	Symbols: HSP70, ATHSP70 | heat shock protein 70 | chr3:3991487-3993689 REVERSE LENGTH=650	2202	71057	39	25	51.2	650	5.14	7749	1	0	0	559.249	1674.72	3	1674.72	0.0006	227	242	0	31.61	28	0.0055	K	ATAGDTHLGGEDFDNR	M
FANCC-CGSrhino PD1	8	AT3G12580.1	AT3G12580	Symbols: HSP70, ATHSP70 | heat shock protein 70 | chr3:3991487-3993689 REVERSE LENGTH=650	2202	71057	39	25	51.2	650	5.14	7785	1	0	0	840.919	1679.82	2	1679.83	-0.0032	145	159	0	89.94	35	3.2e-08	K	NAVVTVPAYFNDSQR	Q
FANCC-CGSrhino PD1	8	AT3G12580.1	AT3G12580	Symbols: HSP70, ATHSP70 | heat shock protein 70 | chr3:3991487-3993689 REVERSE LENGTH=650	2202	71057	39	25	51.2	650	5.14	8284	1	0	0	894.498	1786.98	2	1786.98	-0.0019	176	192	1	99.29	34	3e-09	R	IINEPTAAAIAYGLDKK	A
FANCC-CGSrhino PD1	8	AT3G12580.1	AT3G12580	Symbols: HSP70, ATHSP70 | heat shock protein 70 | chr3:3991487-3993689 REVERSE LENGTH=650	2202	71057	39	25	51.2	650	5.14	8285	1	0	0	596.668	1786.98	3	1786.98	-0.0002	176	192	1	87.39	34	4.6e-08	R	IINEPTAAAIAYGLDKK	A
FANCC-CGSrhino PD1	8	AT3G12580.1	AT3G12580	Symbols: HSP70, ATHSP70 | heat shock protein 70 | chr3:3991487-3993689 REVERSE LENGTH=650	2202	71057	39	25	51.2	650	5.14	10966	1	0	0	858.76	2573.26	3	2573.26	-0.004	368	393	0	95.35	34	7.5e-09	K	SINPDEAVAYGAAVQAAILSGEGNEK	V
FANCC-CGSrhino PD1	8	AT3G12580.1	AT3G12580	Symbols: HSP70, ATHSP70 | heat shock protein 70 | chr3:3991487-3993689 REVERSE LENGTH=650	2202	71057	39	25	51.2	650	5.14	10967	1	0	0	1287.64	2573.26	2	2573.26	0	368	393	0	145.58	34	7.3e-14	K	SINPDEAVAYGAAVQAAILSGEGNEK	V
FANCC-CGSrhino PD1	8	AT3G12580.1	AT3G12580	Symbols: HSP70, ATHSP70 | heat shock protein 70 | chr3:3991487-3993689 REVERSE LENGTH=650	2202	71057	39	25	51.2	650	5.14	11855	1	0	0	1463.28	2924.54	2	2924.54	-0.0015	200	226	0	157.65	32	3.4e-15	K	NVLIFDLGGGTFDVSLLTIEEGIFEVK	A
FANCC-CGSrhino PD1	8	AT3G12580.1	AT3G12580	Symbols: HSP70, ATHSP70 | heat shock protein 70 | chr3:3991487-3993689 REVERSE LENGTH=650	2202	71057	39	25	51.2	650	5.14	11856	1	0	0	975.854	2924.54	3	2924.54	-0.0012	200	226	0	49.81	33	0.00021	K	NVLIFDLGGGTFDVSLLTIEEGIFEVK	A
FANCC-CGSrhino PD1	8	AT3G12580.1	AT3G12580	Symbols: HSP70, ATHSP70 | heat shock protein 70 | chr3:3991487-3993689 REVERSE LENGTH=650	2202	71057	39	25	51.2	650	5.14	11857	1	0	0	975.855	2924.54	3	2924.54	-0.0001	200	226	0	137.81	32	3.3e-13	K	NVLIFDLGGGTFDVSLLTIEEGIFEVK	A
FANCC-CGSrhino PD1	8	AT3G12580.1	AT3G12580	Symbols: HSP70, ATHSP70 | heat shock protein 70 | chr3:3991487-3993689 REVERSE LENGTH=650	2202	71057	39	25	51.2	650	5.14	11858	1	0	0	975.856	2924.55	3	2924.54	0.0043	200	226	0	124.93	32	6.2e-12	K	NVLIFDLGGGTFDVSLLTIEEGIFEVK	A
FANCC-CGSrhino PD1	8	AT3G12580.1	AT3G12580	Symbols: HSP70, ATHSP70 | heat shock protein 70 | chr3:3991487-3993689 REVERSE LENGTH=650	2202	71057	39	25	51.2	650	5.14	11859	1	0	0	975.859	2924.55	3	2924.54	0.0116	200	226	0	59.79	32	2e-05	K	NVLIFDLGGGTFDVSLLTIEEGIFEVK	A
FANCC-CGSrhino PD1	8	AT3G12580.1	AT3G12580	Symbols: HSP70, ATHSP70 | heat shock protein 70 | chr3:3991487-3993689 REVERSE LENGTH=650	2202	71057	39	25	51.2	650	5.14	12033	1	1	1	1517.36	3032.72	2	3032.72	-0.0043	394	422	0	101.33	24	2e-10	K	VQDLLLLDVTPLSLGLETAGGVMTVLIPR	N
FANCC-CGSrhino PD1	8	AT3G12580.1	AT3G12580	Symbols: HSP70, ATHSP70 | heat shock protein 70 | chr3:3991487-3993689 REVERSE LENGTH=650	2202	71057	39	25	51.2	650	5.14	12034	1	1	1	1011.91	3032.72	3	3032.72	-0.0009	394	422	0	163.56	23	1.1e-16	K	VQDLLLLDVTPLSLGLETAGGVMTVLIPR	N
FANCC-CGSrhino PD1	8	AT3G12580.1	AT3G12580	Symbols: HSP70, ATHSP70 | heat shock protein 70 | chr3:3991487-3993689 REVERSE LENGTH=650	2202	71057	39	25	51.2	650	5.14	12131	1	1	1	1035.82	3104.45	3	3104.45	0.0007	575	601	1	149.06	31	1.9e-14	K	KIEDAIDQAIEWLDGNQLAEADEFEDK	M
FANCC-CGSrhino PD1	9	AT5G25060.1	AT5G25060	Symbols: | RNA recognition motif (RRM)-containing protein | chr5:8634219-8639984 REVERSE LENGTH=946	2116	108219	53	40	41.1	946	6.23	204	1	1	0	409.743	817.47	2	817.47	0.0006	202	209	0	44.54	36	0.0015	R	FGPIASVK	I
FANCC-CGSrhino PD1	9	AT5G25060.1	AT5G25060	Symbols: | RNA recognition motif (RRM)-containing protein | chr5:8634219-8639984 REVERSE LENGTH=946	2116	108219	53	40	41.1	946	6.23	289	1	1	1	415.722	829.429	2	829.429	0.0001	436	442	0	39.29	33	0.0027	R	TLTDPQR	D
FANCC-CGSrhino PD1	9	AT5G25060.1	AT5G25060	Symbols: | RNA recognition motif (RRM)-containing protein | chr5:8634219-8639984 REVERSE LENGTH=946	2116	108219	53	40	41.1	946	6.23	486	1	1	1	424.706	847.398	2	847.397	0.001	131	136	1	34.06	33	0.009	K	REQEMR	E
FANCC-CGSrhino PD1	9	AT5G25060.1	AT5G25060	Symbols: | RNA recognition motif (RRM)-containing protein | chr5:8634219-8639984 REVERSE LENGTH=946	2116	108219	53	40	41.1	946	6.23	919	1	1	1	443.717	885.419	2	885.419	0.0003	820	826	0	53.06	30	6e-05	K	NPEEIER	K
FANCC-CGSrhino PD1	9	AT5G25060.1	AT5G25060	Symbols: | RNA recognition motif (RRM)-containing protein | chr5:8634219-8639984 REVERSE LENGTH=946	2116	108219	53	40	41.1	946	6.23	1759	1	1	1	479.739	957.464	2	957.463	0.0011	360	367	0	49.18	31	0.00019	K	FMFELGSK	E
FANCC-CGSrhino PD1	9	AT5G25060.1	AT5G25060	Symbols: | RNA recognition motif (RRM)-containing protein | chr5:8634219-8639984 REVERSE LENGTH=946	2116	108219	53	40	41.1	946	6.23	1920	1	1	1	486.254	970.494	2	970.494	-0.0005	106	112	2	39.45	32	0.0022	K	REEERPR	E
FANCC-CGSrhino PD1	9	AT5G25060.1	AT5G25060	Symbols: | RNA recognition motif (RRM)-containing protein | chr5:8634219-8639984 REVERSE LENGTH=946	2116	108219	53	40	41.1	946	6.23	2226	1	1	1	499.244	996.474	2	996.474	0	889	896	1	50.63	32	0.00017	R	ERDHDLGR	D
FANCC-CGSrhino PD1	9	AT5G25060.1	AT5G25060	Symbols: | RNA recognition motif (RRM)-containing protein | chr5:8634219-8639984 REVERSE LENGTH=946	2116	108219	53	40	41.1	946	6.23	2379	1	1	1	506.739	1011.46	2	1011.46	0.0005	418	427	0	72.3	31	8.5e-07	K	ESASTYAAGR	T
FANCC-CGSrhino PD1	9	AT5G25060.1	AT5G25060	Symbols: | RNA recognition motif (RRM)-containing protein | chr5:8634219-8639984 REVERSE LENGTH=946	2116	108219	53	40	41.1	946	6.23	2786	1	1	1	524.282	1046.55	2	1046.55	0	661	669	0	72.12	36	2.7e-06	R	LLSLEDTEK	Q
FANCC-CGSrhino PD1	9	AT5G25060.1	AT5G25060	Symbols: | RNA recognition motif (RRM)-containing protein | chr5:8634219-8639984 REVERSE LENGTH=946	2116	108219	53	40	41.1	946	6.23	2849	1	1	0	527.73	1053.44	2	1053.44	0.0008	443	450	0	37.92	28	0.0012	R	DEFEDMLR	A
FANCC-CGSrhino PD1	9	AT5G25060.1	AT5G25060	Symbols: | RNA recognition motif (RRM)-containing protein | chr5:8634219-8639984 REVERSE LENGTH=946	2116	108219	53	40	41.1	946	6.23	2857	1	1	1	528.247	1054.48	2	1054.48	-0.0002	16	23	1	46.82	32	0.00033	K	HREEEEAR	K
FANCC-CGSrhino PD1	9	AT5G25060.1	AT5G25060	Symbols: | RNA recognition motif (RRM)-containing protein | chr5:8634219-8639984 REVERSE LENGTH=946	2116	108219	53	40	41.1	946	6.23	2973	1	1	1	532.75	1063.49	2	1063.49	-0.0004	811	819	0	40.98	32	0.0013	R	ETLEEQGMK	N
FANCC-CGSrhino PD1	9	AT5G25060.1	AT5G25060	Symbols: | RNA recognition motif (RRM)-containing protein | chr5:8634219-8639984 REVERSE LENGTH=946	2116	108219	53	40	41.1	946	6.23	3039	1	1	1	535.745	1069.48	2	1069.47	0.0006	701	709	0	51.86	30	8e-05	K	NSYAEVEMK	E
FANCC-CGSrhino PD1	9	AT5G25060.1	AT5G25060	Symbols: | RNA recognition motif (RRM)-containing protein | chr5:8634219-8639984 REVERSE LENGTH=946	2116	108219	53	40	41.1	946	6.23	3190	1	1	1	541.813	1081.61	2	1081.61	-0.0006	614	624	0	65.27	31	4.2e-06	K	INPDAALAIGK	G
FANCC-CGSrhino PD1	9	AT5G25060.1	AT5G25060	Symbols: | RNA recognition motif (RRM)-containing protein | chr5:8634219-8639984 REVERSE LENGTH=946	2116	108219	53	40	41.1	946	6.23	3195	1	1	1	542.293	1082.57	2	1082.57	-0.0008	55	65	1	42.87	34	0.0014	R	GGTINPGDKPK	V
FANCC-CGSrhino PD1	9	AT5G25060.1	AT5G25060	Symbols: | RNA recognition motif (RRM)-containing protein | chr5:8634219-8639984 REVERSE LENGTH=946	2116	108219	53	40	41.1	946	6.23	3412	1	1	1	553.316	1104.62	2	1104.62	0	802	810	0	80.43	34	2.6e-07	R	IEVALIEYR	E
FANCC-CGSrhino PD1	9	AT5G25060.1	AT5G25060	Symbols: | RNA recognition motif (RRM)-containing protein | chr5:8634219-8639984 REVERSE LENGTH=946	2116	108219	53	40	41.1	946	6.23	3541	1	1	1	560.78	1119.54	2	1119.54	0	672	681	0	46.4	34	0.00067	R	GYEAVDEIPK	H
FANCC-CGSrhino PD1	9	AT5G25060.1	AT5G25060	Symbols: | RNA recognition motif (RRM)-containing protein | chr5:8634219-8639984 REVERSE LENGTH=946	2116	108219	53	40	41.1	946	6.23	3858	1	1	0	577.274	1152.53	2	1152.54	-0.0024	368	375	0	44.37	32	0.00071	K	EHTYYVWR	L
FANCC-CGSrhino PD1	9	AT5G25060.1	AT5G25060	Symbols: | RNA recognition motif (RRM)-containing protein | chr5:8634219-8639984 REVERSE LENGTH=946	2116	108219	53	40	41.1	946	6.23	4273	1	1	1	600.762	1199.51	2	1199.51	-0.0042	603	613	0	63.3	27	2.9e-06	K	SYADNMSDIGK	I
FANCC-CGSrhino PD1	9	AT5G25060.1	AT5G25060	Symbols: | RNA recognition motif (RRM)-containing protein | chr5:8634219-8639984 REVERSE LENGTH=946	2116	108219	53	40	41.1	946	6.23	4752	1	1	1	626.797	1251.58	2	1251.58	-0.0006	121	130	0	56.89	33	4.2e-05	R	NIDNFMEELK	R
FANCC-CGSrhino PD1	9	AT5G25060.1	AT5G25060	Symbols: | RNA recognition motif (RRM)-containing protein | chr5:8634219-8639984 REVERSE LENGTH=946	2116	108219	53	40	41.1	946	6.23	4847	1	1	1	631.365	1260.71	2	1260.72	-0.0045	801	810	1	55.32	34	7.7e-05	R	RIEVALIEYR	E
FANCC-CGSrhino PD1	9	AT5G25060.1	AT5G25060	Symbols: | RNA recognition motif (RRM)-containing protein | chr5:8634219-8639984 REVERSE LENGTH=946	2116	108219	53	40	41.1	946	6.23	4848	1	1	1	421.245	1260.71	3	1260.72	-0.0044	801	810	1	57.48	34	4.5e-05	R	RIEVALIEYR	E
FANCC-CGSrhino PD1	9	AT5G25060.1	AT5G25060	Symbols: | RNA recognition motif (RRM)-containing protein | chr5:8634219-8639984 REVERSE LENGTH=946	2116	108219	53	40	41.1	946	6.23	5413	1	1	1	662.832	1323.65	2	1323.65	0.0004	390	401	0	44.13	34	0.0012	R	TEPYIMITGSGR	W
FANCC-CGSrhino PD1	9	AT5G25060.1	AT5G25060	Symbols: | RNA recognition motif (RRM)-containing protein | chr5:8634219-8639984 REVERSE LENGTH=946	2116	108219	53	40	41.1	946	6.23	5926	1	1	1	695.287	1388.56	2	1388.56	-0.0027	785	796	0	81.49	23	1.7e-08	R	AQPDNGMDEEQR	Q
FANCC-CGSrhino PD1	9	AT5G25060.1	AT5G25060	Symbols: | RNA recognition motif (RRM)-containing protein | chr5:8634219-8639984 REVERSE LENGTH=946	2116	108219	53	40	41.1	946	6.23	5986	1	1	0	699.854	1397.69	2	1397.69	-0.0003	376	387	0	70.47	34	2.8e-06	R	LYSFAQGDTLQR	W
FANCC-CGSrhino PD1	9	AT5G25060.1	AT5G25060	Symbols: | RNA recognition motif (RRM)-containing protein | chr5:8634219-8639984 REVERSE LENGTH=946	2116	108219	53	40	41.1	946	6.23	6067	1	1	1	704.848	1407.68	2	1407.68	0	121	131	1	61.12	35	2.4e-05	R	NIDNFMEELKR	E
FANCC-CGSrhino PD1	9	AT5G25060.1	AT5G25060	Symbols: | RNA recognition motif (RRM)-containing protein | chr5:8634219-8639984 REVERSE LENGTH=946	2116	108219	53	40	41.1	946	6.23	6068	1	1	1	470.235	1407.68	3	1407.68	0.0026	121	131	1	43.42	35	0.0015	R	NIDNFMEELKR	E
FANCC-CGSrhino PD1	9	AT5G25060.1	AT5G25060	Symbols: | RNA recognition motif (RRM)-containing protein | chr5:8634219-8639984 REVERSE LENGTH=946	2116	108219	53	40	41.1	946	6.23	6116	1	1	0	708.401	1414.79	2	1414.79	0.001	86	98	0	38.84	34	0.0038	R	YVPSFLPPPLASK	G
FANCC-CGSrhino PD1	9	AT5G25060.1	AT5G25060	Symbols: | RNA recognition motif (RRM)-containing protein | chr5:8634219-8639984 REVERSE LENGTH=946	2116	108219	53	40	41.1	946	6.23	6333	1	1	1	722.828	1443.64	2	1443.65	-0.0066	757	771	0	103.02	30	5.3e-10	R	SSSSGSDNTGGITFK	A
FANCC-CGSrhino PD1	9	AT5G25060.1	AT5G25060	Symbols: | RNA recognition motif (RRM)-containing protein | chr5:8634219-8639984 REVERSE LENGTH=946	2116	108219	53	40	41.1	946	6.23	6652	1	1	1	746.351	1490.69	2	1490.69	-0.0017	682	693	0	84.59	32	6.3e-08	K	HPQNHSTWEEVK	S
FANCC-CGSrhino PD1	9	AT5G25060.1	AT5G25060	Symbols: | RNA recognition motif (RRM)-containing protein | chr5:8634219-8639984 REVERSE LENGTH=946	2116	108219	53	40	41.1	946	6.23	6653	1	1	1	497.904	1490.69	3	1490.69	-0.0014	682	693	0	39.11	32	0.0023	K	HPQNHSTWEEVK	S
FANCC-CGSrhino PD1	9	AT5G25060.1	AT5G25060	Symbols: | RNA recognition motif (RRM)-containing protein | chr5:8634219-8639984 REVERSE LENGTH=946	2116	108219	53	40	41.1	946	6.23	7040	1	1	1	778.41	1554.8	2	1554.81	-0.0029	629	641	0	97.81	35	5.5e-09	R	QELMNLPIAELER	R
FANCC-CGSrhino PD1	9	AT5G25060.1	AT5G25060	Symbols: | RNA recognition motif (RRM)-containing protein | chr5:8634219-8639984 REVERSE LENGTH=946	2116	108219	53	40	41.1	946	6.23	7042	1	1	1	519.281	1554.82	3	1554.82	0.0011	498	511	0	68.86	34	4e-06	R	LMLVSDILHNSSAR	V
FANCC-CGSrhino PD1	9	AT5G25060.1	AT5G25060	Symbols: | RNA recognition motif (RRM)-containing protein | chr5:8634219-8639984 REVERSE LENGTH=946	2116	108219	53	40	41.1	946	6.23	7381	1	1	1	810.386	1618.76	2	1618.76	-0.0017	835	849	0	80.91	33	1.8e-07	R	LEVDYGLSGPNEGNR	N
FANCC-CGSrhino PD1	9	AT5G25060.1	AT5G25060	Symbols: | RNA recognition motif (RRM)-containing protein | chr5:8634219-8639984 REVERSE LENGTH=946	2116	108219	53	40	41.1	946	6.23	8009	1	1	1	865.422	1728.83	2	1728.83	0.001	241	254	0	37.17	34	0.0051	K	DEMQGIIVYEYELK	I
FANCC-CGSrhino PD1	9	AT5G25060.1	AT5G25060	Symbols: | RNA recognition motif (RRM)-containing protein | chr5:8634219-8639984 REVERSE LENGTH=946	2116	108219	53	40	41.1	946	6.23	8227	1	1	1	888.436	1774.86	2	1774.86	-0.0015	834	849	1	75.45	34	8.8e-07	K	RLEVDYGLSGPNEGNR	N
FANCC-CGSrhino PD1	9	AT5G25060.1	AT5G25060	Symbols: | RNA recognition motif (RRM)-containing protein | chr5:8634219-8639984 REVERSE LENGTH=946	2116	108219	53	40	41.1	946	6.23	8228	1	1	1	592.627	1774.86	3	1774.86	0.0005	834	849	1	49.9	34	0.00032	K	RLEVDYGLSGPNEGNR	N
FANCC-CGSrhino PD1	9	AT5G25060.1	AT5G25060	Symbols: | RNA recognition motif (RRM)-containing protein | chr5:8634219-8639984 REVERSE LENGTH=946	2116	108219	53	40	41.1	946	6.23	8689	1	1	1	933.436	1864.86	2	1864.86	-0.0048	436	450	1	40.23	32	0.0016	R	TLTDPQRDEFEDMLR	A
FANCC-CGSrhino PD1	9	AT5G25060.1	AT5G25060	Symbols: | RNA recognition motif (RRM)-containing protein | chr5:8634219-8639984 REVERSE LENGTH=946	2116	108219	53	40	41.1	946	6.23	8690	1	1	1	622.628	1864.86	3	1864.86	-0.0011	436	450	1	41.05	32	0.0014	R	TLTDPQRDEFEDMLR	A
FANCC-CGSrhino PD1	9	AT5G25060.1	AT5G25060	Symbols: | RNA recognition motif (RRM)-containing protein | chr5:8634219-8639984 REVERSE LENGTH=946	2116	108219	53	40	41.1	946	6.23	8978	1	1	1	966.449	1930.88	2	1930.89	-0.0097	811	826	1	107.22	32	3.2e-10	R	ETLEEQGMKNPEEIER	K
FANCC-CGSrhino PD1	9	AT5G25060.1	AT5G25060	Symbols: | RNA recognition motif (RRM)-containing protein | chr5:8634219-8639984 REVERSE LENGTH=946	2116	108219	53	40	41.1	946	6.23	8979	1	1	1	644.636	1930.89	3	1930.89	-0.0077	811	826	1	66.18	32	4.1e-06	R	ETLEEQGMKNPEEIER	K
FANCC-CGSrhino PD1	9	AT5G25060.1	AT5G25060	Symbols: | RNA recognition motif (RRM)-containing protein | chr5:8634219-8639984 REVERSE LENGTH=946	2116	108219	53	40	41.1	946	6.23	9158	1	1	1	988.965	1975.91	2	1975.92	-0.0018	34	50	0	93.48	32	8.2e-09	R	LYQEFVESFQGDNATTK	T
FANCC-CGSrhino PD1	9	AT5G25060.1	AT5G25060	Symbols: | RNA recognition motif (RRM)-containing protein | chr5:8634219-8639984 REVERSE LENGTH=946	2116	108219	53	40	41.1	946	6.23	9159	1	1	1	659.646	1975.92	3	1975.92	0	34	50	0	64.18	32	7.4e-06	R	LYQEFVESFQGDNATTK	T
FANCC-CGSrhino PD1	9	AT5G25060.1	AT5G25060	Symbols: | RNA recognition motif (RRM)-containing protein | chr5:8634219-8639984 REVERSE LENGTH=946	2116	108219	53	40	41.1	946	6.23	9276	1	1	1	1005.55	2009.09	2	2009.09	-0.0022	260	279	0	85.96	33	5.6e-08	K	AVSLPSQALPAPPPGHMAIR	S
FANCC-CGSrhino PD1	9	AT5G25060.1	AT5G25060	Symbols: | RNA recognition motif (RRM)-containing protein | chr5:8634219-8639984 REVERSE LENGTH=946	2116	108219	53	40	41.1	946	6.23	9277	1	1	1	503.28	2009.09	4	2009.09	0.0011	260	279	0	53.31	33	9.8e-05	K	AVSLPSQALPAPPPGHMAIR	S
FANCC-CGSrhino PD1	9	AT5G25060.1	AT5G25060	Symbols: | RNA recognition motif (RRM)-containing protein | chr5:8634219-8639984 REVERSE LENGTH=946	2116	108219	53	40	41.1	946	6.23	9278	1	1	1	670.704	2009.09	3	2009.09	0.0016	260	279	0	49.03	33	0.00026	K	AVSLPSQALPAPPPGHMAIR	S
FANCC-CGSrhino PD1	9	AT5G25060.1	AT5G25060	Symbols: | RNA recognition motif (RRM)-containing protein | chr5:8634219-8639984 REVERSE LENGTH=946	2116	108219	53	40	41.1	946	6.23	9444	1	1	1	1030.99	2059.96	2	2059.96	0.0008	522	538	0	79.02	33	2.6e-07	K	FEATLPDIMESFNDLYR	S
FANCC-CGSrhino PD1	9	AT5G25060.1	AT5G25060	Symbols: | RNA recognition motif (RRM)-containing protein | chr5:8634219-8639984 REVERSE LENGTH=946	2116	108219	53	40	41.1	946	6.23	9445	1	1	1	687.66	2059.96	3	2059.96	0.0013	522	538	0	85.19	33	6.2e-08	K	FEATLPDIMESFNDLYR	S
FANCC-CGSrhino PD1	9	AT5G25060.1	AT5G25060	Symbols: | RNA recognition motif (RRM)-containing protein | chr5:8634219-8639984 REVERSE LENGTH=946	2116	108219	53	40	41.1	946	6.23	11009	1	1	1	865.078	2592.21	3	2592.22	-0.0128	672	693	1	44.64	33	0.00071	R	GYEAVDEIPKHPQNHSTWEEVK	S
FANCC-CGSrhino PD1	9	AT5G25060.1	AT5G25060	Symbols: | RNA recognition motif (RRM)-containing protein | chr5:8634219-8639984 REVERSE LENGTH=946	2116	108219	53	40	41.1	946	6.23	11475	1	1	1	931.798	2792.37	3	2792.38	-0.0057	461	487	0	63.25	34	1.3e-05	K	EAMGFALDNADAAGEVVEVLTESLTLK	E
FANCC-CGSrhino PD1	9	AT5G25060.1	AT5G25060	Symbols: | RNA recognition motif (RRM)-containing protein | chr5:8634219-8639984 REVERSE LENGTH=946	2116	108219	53	40	41.1	946	6.23	11477	1	1	1	1397.2	2792.38	2	2792.38	-0.0005	461	487	0	185.63	34	7.5e-18	K	EAMGFALDNADAAGEVVEVLTESLTLK	E
FANCC-CGSrhino PD1	9	AT5G25060.1	AT5G25060	Symbols: | RNA recognition motif (RRM)-containing protein | chr5:8634219-8639984 REVERSE LENGTH=946	2116	108219	53	40	41.1	946	6.23	11478	1	1	1	931.802	2792.38	3	2792.38	0.0046	461	487	0	151.08	34	2.2e-14	K	EAMGFALDNADAAGEVVEVLTESLTLK	E
FANCC-CGSrhino PD1	9	AT5G25060.1	AT5G25060	Symbols: | RNA recognition motif (RRM)-containing protein | chr5:8634219-8639984 REVERSE LENGTH=946	2116	108219	53	40	41.1	946	6.23	11518	1	1	1	937.134	2808.38	3	2808.37	0.006	461	487	0	130.23	34	2.8e-12	K	EAMGFALDNADAAGEVVEVLTESLTLK	E	Oxidation (M)	0.002000000000000000000000000.0
FANCC-CGSrhino PD1	10	AT2G39090.1;AT2G39090.2	AT2G39090	Symbols: APC7, AtAPC7 | tetratricopeptide repeat (TPR)-containing protein | chr2:16312771-16317233 REVERSE LENGTH=558	2065	62307	46	7	20.1	558	6.34	2534	1	1	1	513.268	1024.52	2	1024.52	0.0003	68	75	0	44.29	35	0.0012	K	QALHHYTR	I
FANCC-CGSrhino PD1	10	AT2G39090.1;AT2G39090.2	AT2G39090	Symbols: APC7, AtAPC7 | tetratricopeptide repeat (TPR)-containing protein | chr2:16312771-16317233 REVERSE LENGTH=558	2065	62307	46	7	20.1	558	6.34	5696	1	1	1	453.926	1358.76	3	1358.76	-0.0003	230	241	0	90.32	34	2.6e-08	K	GALELFAELLQR	F
FANCC-CGSrhino PD1	10	AT2G39090.1;AT2G39090.2	AT2G39090	Symbols: APC7, AtAPC7 | tetratricopeptide repeat (TPR)-containing protein | chr2:16312771-16317233 REVERSE LENGTH=558	2065	62307	46	7	20.1	558	6.34	5697	1	1	1	680.385	1358.76	2	1358.76	0.0006	230	241	0	83.68	34	1.1e-07	K	GALELFAELLQR	F
FANCC-CGSrhino PD1	10	AT2G39090.1;AT2G39090.2	AT2G39090	Symbols: APC7, AtAPC7 | tetratricopeptide repeat (TPR)-containing protein | chr2:16312771-16317233 REVERSE LENGTH=558	2065	62307	46	7	20.1	558	6.34	6788	1	1	1	759.917	1517.82	2	1517.82	-0.0045	314	326	0	55.15	35	0.00011	R	AEVFVALSVLWER	K
FANCC-CGSrhino PD1	10	AT2G39090.1;AT2G39090.2	AT2G39090	Symbols: APC7, AtAPC7 | tetratricopeptide repeat (TPR)-containing protein | chr2:16312771-16317233 REVERSE LENGTH=558	2065	62307	46	7	20.1	558	6.34	6789	1	1	1	759.917	1517.82	2	1517.82	-0.0039	314	326	0	65.87	35	9.5e-06	R	AEVFVALSVLWER	K
FANCC-CGSrhino PD1	10	AT2G39090.1;AT2G39090.2	AT2G39090	Symbols: APC7, AtAPC7 | tetratricopeptide repeat (TPR)-containing protein | chr2:16312771-16317233 REVERSE LENGTH=558	2065	62307	46	7	20.1	558	6.34	6790	1	1	1	759.918	1517.82	2	1517.82	-0.0028	314	326	0	67.5	35	6.5e-06	R	AEVFVALSVLWER	K
FANCC-CGSrhino PD1	10	AT2G39090.1;AT2G39090.2	AT2G39090	Symbols: APC7, AtAPC7 | tetratricopeptide repeat (TPR)-containing protein | chr2:16312771-16317233 REVERSE LENGTH=558	2065	62307	46	7	20.1	558	6.34	6791	1	1	1	759.918	1517.82	2	1517.82	-0.0025	314	326	0	47.7	35	0.00058	R	AEVFVALSVLWER	K
FANCC-CGSrhino PD1	10	AT2G39090.1;AT2G39090.2	AT2G39090	Symbols: APC7, AtAPC7 | tetratricopeptide repeat (TPR)-containing protein | chr2:16312771-16317233 REVERSE LENGTH=558	2065	62307	46	7	20.1	558	6.34	6792	1	1	1	759.918	1517.82	2	1517.82	-0.0023	314	326	0	59.74	35	3.6e-05	R	AEVFVALSVLWER	K
FANCC-CGSrhino PD1	10	AT2G39090.1;AT2G39090.2	AT2G39090	Symbols: APC7, AtAPC7 | tetratricopeptide repeat (TPR)-containing protein | chr2:16312771-16317233 REVERSE LENGTH=558	2065	62307	46	7	20.1	558	6.34	6793	1	1	1	759.918	1517.82	2	1517.82	-0.0022	314	326	0	72.83	35	1.8e-06	R	AEVFVALSVLWER	K
FANCC-CGSrhino PD1	10	AT2G39090.1;AT2G39090.2	AT2G39090	Symbols: APC7, AtAPC7 | tetratricopeptide repeat (TPR)-containing protein | chr2:16312771-16317233 REVERSE LENGTH=558	2065	62307	46	7	20.1	558	6.34	6794	1	1	1	759.918	1517.82	2	1517.82	-0.0021	314	326	0	82.96	35	1.7e-07	R	AEVFVALSVLWER	K
FANCC-CGSrhino PD1	10	AT2G39090.1;AT2G39090.2	AT2G39090	Symbols: APC7, AtAPC7 | tetratricopeptide repeat (TPR)-containing protein | chr2:16312771-16317233 REVERSE LENGTH=558	2065	62307	46	7	20.1	558	6.34	6795	1	1	1	759.918	1517.82	2	1517.82	-0.002	314	326	0	78.72	35	4.6e-07	R	AEVFVALSVLWER	K
FANCC-CGSrhino PD1	10	AT2G39090.1;AT2G39090.2	AT2G39090	Symbols: APC7, AtAPC7 | tetratricopeptide repeat (TPR)-containing protein | chr2:16312771-16317233 REVERSE LENGTH=558	2065	62307	46	7	20.1	558	6.34	6796	1	1	1	759.918	1517.82	2	1517.82	-0.002	314	326	0	74.44	35	1.2e-06	R	AEVFVALSVLWER	K
FANCC-CGSrhino PD1	10	AT2G39090.1;AT2G39090.2	AT2G39090	Symbols: APC7, AtAPC7 | tetratricopeptide repeat (TPR)-containing protein | chr2:16312771-16317233 REVERSE LENGTH=558	2065	62307	46	7	20.1	558	6.34	6797	1	1	1	759.918	1517.82	2	1517.82	-0.0018	314	326	0	56.84	35	7e-05	R	AEVFVALSVLWER	K
FANCC-CGSrhino PD1	10	AT2G39090.1;AT2G39090.2	AT2G39090	Symbols: APC7, AtAPC7 | tetratricopeptide repeat (TPR)-containing protein | chr2:16312771-16317233 REVERSE LENGTH=558	2065	62307	46	7	20.1	558	6.34	6798	1	1	1	759.918	1517.82	2	1517.82	-0.0018	314	326	0	55.44	35	9.6e-05	R	AEVFVALSVLWER	K
FANCC-CGSrhino PD1	10	AT2G39090.1;AT2G39090.2	AT2G39090	Symbols: APC7, AtAPC7 | tetratricopeptide repeat (TPR)-containing protein | chr2:16312771-16317233 REVERSE LENGTH=558	2065	62307	46	7	20.1	558	6.34	6799	1	1	1	759.919	1517.82	2	1517.82	-0.0015	314	326	0	59.47	35	3.8e-05	R	AEVFVALSVLWER	K
FANCC-CGSrhino PD1	10	AT2G39090.1;AT2G39090.2	AT2G39090	Symbols: APC7, AtAPC7 | tetratricopeptide repeat (TPR)-containing protein | chr2:16312771-16317233 REVERSE LENGTH=558	2065	62307	46	7	20.1	558	6.34	6800	1	1	1	759.919	1517.82	2	1517.82	-0.001	314	326	0	59.78	35	3.6e-05	R	AEVFVALSVLWER	K
FANCC-CGSrhino PD1	10	AT2G39090.1;AT2G39090.2	AT2G39090	Symbols: APC7, AtAPC7 | tetratricopeptide repeat (TPR)-containing protein | chr2:16312771-16317233 REVERSE LENGTH=558	2065	62307	46	7	20.1	558	6.34	6801	1	1	1	759.919	1517.82	2	1517.82	-0.0007	314	326	0	62.2	35	2e-05	R	AEVFVALSVLWER	K
FANCC-CGSrhino PD1	10	AT2G39090.1;AT2G39090.2	AT2G39090	Symbols: APC7, AtAPC7 | tetratricopeptide repeat (TPR)-containing protein | chr2:16312771-16317233 REVERSE LENGTH=558	2065	62307	46	7	20.1	558	6.34	6802	1	1	1	759.919	1517.82	2	1517.82	-0.0006	314	326	0	62.35	35	2e-05	R	AEVFVALSVLWER	K
FANCC-CGSrhino PD1	10	AT2G39090.1;AT2G39090.2	AT2G39090	Symbols: APC7, AtAPC7 | tetratricopeptide repeat (TPR)-containing protein | chr2:16312771-16317233 REVERSE LENGTH=558	2065	62307	46	7	20.1	558	6.34	6803	1	1	1	759.919	1517.82	2	1517.82	-0.0001	314	326	0	79.84	35	3.6e-07	R	AEVFVALSVLWER	K
FANCC-CGSrhino PD1	10	AT2G39090.1;AT2G39090.2	AT2G39090	Symbols: APC7, AtAPC7 | tetratricopeptide repeat (TPR)-containing protein | chr2:16312771-16317233 REVERSE LENGTH=558	2065	62307	46	7	20.1	558	6.34	6804	1	1	1	759.919	1517.82	2	1517.82	0.0001	314	326	0	86.8	35	6.9e-08	R	AEVFVALSVLWER	K
FANCC-CGSrhino PD1	10	AT2G39090.1;AT2G39090.2	AT2G39090	Symbols: APC7, AtAPC7 | tetratricopeptide repeat (TPR)-containing protein | chr2:16312771-16317233 REVERSE LENGTH=558	2065	62307	46	7	20.1	558	6.34	6805	1	1	1	759.919	1517.82	2	1517.82	0.0001	314	326	0	79.8	35	3.6e-07	R	AEVFVALSVLWER	K
FANCC-CGSrhino PD1	10	AT2G39090.1;AT2G39090.2	AT2G39090	Symbols: APC7, AtAPC7 | tetratricopeptide repeat (TPR)-containing protein | chr2:16312771-16317233 REVERSE LENGTH=558	2065	62307	46	7	20.1	558	6.34	6807	1	1	1	759.919	1517.82	2	1517.82	0.0002	314	326	0	57.54	35	6.1e-05	R	AEVFVALSVLWER	K
FANCC-CGSrhino PD1	10	AT2G39090.1;AT2G39090.2	AT2G39090	Symbols: APC7, AtAPC7 | tetratricopeptide repeat (TPR)-containing protein | chr2:16312771-16317233 REVERSE LENGTH=558	2065	62307	46	7	20.1	558	6.34	6808	1	1	1	759.919	1517.82	2	1517.82	0.0002	314	326	0	93.21	35	1.7e-08	R	AEVFVALSVLWER	K
FANCC-CGSrhino PD1	10	AT2G39090.1;AT2G39090.2	AT2G39090	Symbols: APC7, AtAPC7 | tetratricopeptide repeat (TPR)-containing protein | chr2:16312771-16317233 REVERSE LENGTH=558	2065	62307	46	7	20.1	558	6.34	6809	1	1	1	759.919	1517.82	2	1517.82	0.0002	314	326	0	52.22	35	0.00021	R	AEVFVALSVLWER	K
FANCC-CGSrhino PD1	10	AT2G39090.1;AT2G39090.2	AT2G39090	Symbols: APC7, AtAPC7 | tetratricopeptide repeat (TPR)-containing protein | chr2:16312771-16317233 REVERSE LENGTH=558	2065	62307	46	7	20.1	558	6.34	6810	1	1	1	759.92	1517.82	2	1517.82	0.0006	314	326	0	54.37	35	0.00013	R	AEVFVALSVLWER	K
FANCC-CGSrhino PD1	10	AT2G39090.1;AT2G39090.2	AT2G39090	Symbols: APC7, AtAPC7 | tetratricopeptide repeat (TPR)-containing protein | chr2:16312771-16317233 REVERSE LENGTH=558	2065	62307	46	7	20.1	558	6.34	6811	1	1	1	759.92	1517.83	2	1517.82	0.0008	314	326	0	49.91	35	0.00035	R	AEVFVALSVLWER	K
FANCC-CGSrhino PD1	10	AT2G39090.1;AT2G39090.2	AT2G39090	Symbols: APC7, AtAPC7 | tetratricopeptide repeat (TPR)-containing protein | chr2:16312771-16317233 REVERSE LENGTH=558	2065	62307	46	7	20.1	558	6.34	6812	1	1	1	759.92	1517.83	2	1517.82	0.001	314	326	0	83.71	35	1.5e-07	R	AEVFVALSVLWER	K
FANCC-CGSrhino PD1	10	AT2G39090.1;AT2G39090.2	AT2G39090	Symbols: APC7, AtAPC7 | tetratricopeptide repeat (TPR)-containing protein | chr2:16312771-16317233 REVERSE LENGTH=558	2065	62307	46	7	20.1	558	6.34	6813	1	1	1	759.92	1517.83	2	1517.82	0.0012	314	326	0	49.78	35	0.00036	R	AEVFVALSVLWER	K
FANCC-CGSrhino PD1	10	AT2G39090.1;AT2G39090.2	AT2G39090	Symbols: APC7, AtAPC7 | tetratricopeptide repeat (TPR)-containing protein | chr2:16312771-16317233 REVERSE LENGTH=558	2065	62307	46	7	20.1	558	6.34	6814	1	1	1	759.92	1517.83	2	1517.82	0.0014	314	326	0	93.1	35	1.7e-08	R	AEVFVALSVLWER	K
FANCC-CGSrhino PD1	10	AT2G39090.1;AT2G39090.2	AT2G39090	Symbols: APC7, AtAPC7 | tetratricopeptide repeat (TPR)-containing protein | chr2:16312771-16317233 REVERSE LENGTH=558	2065	62307	46	7	20.1	558	6.34	6815	1	1	1	759.92	1517.83	2	1517.82	0.0016	314	326	0	92.94	35	1.6e-08	R	AEVFVALSVLWER	K
FANCC-CGSrhino PD1	10	AT2G39090.1;AT2G39090.2	AT2G39090	Symbols: APC7, AtAPC7 | tetratricopeptide repeat (TPR)-containing protein | chr2:16312771-16317233 REVERSE LENGTH=558	2065	62307	46	7	20.1	558	6.34	6816	1	1	1	759.92	1517.83	2	1517.82	0.0018	314	326	0	71.86	35	2.1e-06	R	AEVFVALSVLWER	K
FANCC-CGSrhino PD1	10	AT2G39090.1;AT2G39090.2	AT2G39090	Symbols: APC7, AtAPC7 | tetratricopeptide repeat (TPR)-containing protein | chr2:16312771-16317233 REVERSE LENGTH=558	2065	62307	46	7	20.1	558	6.34	6817	1	1	1	759.92	1517.83	2	1517.82	0.0019	314	326	0	74.41	35	1.2e-06	R	AEVFVALSVLWER	K
FANCC-CGSrhino PD1	10	AT2G39090.1;AT2G39090.2	AT2G39090	Symbols: APC7, AtAPC7 | tetratricopeptide repeat (TPR)-containing protein | chr2:16312771-16317233 REVERSE LENGTH=558	2065	62307	46	7	20.1	558	6.34	6818	1	1	1	759.921	1517.83	2	1517.82	0.0028	314	326	0	76.7	35	7e-07	R	AEVFVALSVLWER	K
FANCC-CGSrhino PD1	10	AT2G39090.1;AT2G39090.2	AT2G39090	Symbols: APC7, AtAPC7 | tetratricopeptide repeat (TPR)-containing protein | chr2:16312771-16317233 REVERSE LENGTH=558	2065	62307	46	7	20.1	558	6.34	6819	1	1	1	759.921	1517.83	2	1517.82	0.0032	314	326	0	85.55	35	9.1e-08	R	AEVFVALSVLWER	K
FANCC-CGSrhino PD1	10	AT2G39090.1;AT2G39090.2	AT2G39090	Symbols: APC7, AtAPC7 | tetratricopeptide repeat (TPR)-containing protein | chr2:16312771-16317233 REVERSE LENGTH=558	2065	62307	46	7	20.1	558	6.34	6820	1	1	1	759.921	1517.83	2	1517.82	0.0033	314	326	0	74.79	35	1.1e-06	R	AEVFVALSVLWER	K
FANCC-CGSrhino PD1	10	AT2G39090.1;AT2G39090.2	AT2G39090	Symbols: APC7, AtAPC7 | tetratricopeptide repeat (TPR)-containing protein | chr2:16312771-16317233 REVERSE LENGTH=558	2065	62307	46	7	20.1	558	6.34	6821	1	1	1	759.922	1517.83	2	1517.82	0.0058	314	326	0	41.57	34	0.002	R	AEVFVALSVLWER	K
FANCC-CGSrhino PD1	10	AT2G39090.1;AT2G39090.2	AT2G39090	Symbols: APC7, AtAPC7 | tetratricopeptide repeat (TPR)-containing protein | chr2:16312771-16317233 REVERSE LENGTH=558	2065	62307	46	7	20.1	558	6.34	6825	1	1	1	760.419	1518.82	2	1517.82	0.9985	314	326	0	58.1	35	5.3e-05	R	AEVFVALSVLWER	K
FANCC-CGSrhino PD1	10	AT2G39090.1;AT2G39090.2	AT2G39090	Symbols: APC7, AtAPC7 | tetratricopeptide repeat (TPR)-containing protein | chr2:16312771-16317233 REVERSE LENGTH=558	2065	62307	46	7	20.1	558	6.34	6826	1	1	1	760.419	1518.82	2	1517.82	1	314	326	0	59.26	35	3.8e-05	R	AEVFVALSVLWER	K
FANCC-CGSrhino PD1	10	AT2G39090.1;AT2G39090.2	AT2G39090	Symbols: APC7, AtAPC7 | tetratricopeptide repeat (TPR)-containing protein | chr2:16312771-16317233 REVERSE LENGTH=558	2065	62307	46	7	20.1	558	6.34	6827	1	1	1	760.42	1518.83	2	1517.82	1.0014	314	326	0	58.57	35	4.6e-05	R	AEVFVALSVLWER	K
FANCC-CGSrhino PD1	10	AT2G39090.1;AT2G39090.2	AT2G39090	Symbols: APC7, AtAPC7 | tetratricopeptide repeat (TPR)-containing protein | chr2:16312771-16317233 REVERSE LENGTH=558	2065	62307	46	7	20.1	558	6.34	6828	1	1	1	760.422	1518.83	2	1517.82	1.0047	314	326	0	41.74	34	0.0021	R	AEVFVALSVLWER	K
FANCC-CGSrhino PD1	10	AT2G39090.1;AT2G39090.2	AT2G39090	Symbols: APC7, AtAPC7 | tetratricopeptide repeat (TPR)-containing protein | chr2:16312771-16317233 REVERSE LENGTH=558	2065	62307	46	7	20.1	558	6.34	6829	1	1	1	760.422	1518.83	2	1517.82	1.0055	314	326	0	51.35	34	0.00023	R	AEVFVALSVLWER	K
FANCC-CGSrhino PD1	10	AT2G39090.1;AT2G39090.2	AT2G39090	Symbols: APC7, AtAPC7 | tetratricopeptide repeat (TPR)-containing protein | chr2:16312771-16317233 REVERSE LENGTH=558	2065	62307	46	7	20.1	558	6.34	7929	1	1	1	570.65	1708.93	3	1708.93	0.0014	43	57	0	71.37	33	1.8e-06	K	AENLILLGDALFHQR	E
FANCC-CGSrhino PD1	10	AT2G39090.1;AT2G39090.2	AT2G39090	Symbols: APC7, AtAPC7 | tetratricopeptide repeat (TPR)-containing protein | chr2:16312771-16317233 REVERSE LENGTH=558	2065	62307	46	7	20.1	558	6.34	10031	1	1	1	751.408	2251.2	3	2251.2	-0.0009	444	464	0	95.47	33	6.3e-09	R	LEPGYLGAVLALAELHLMEGR	N
FANCC-CGSrhino PD1	10	AT2G39090.1;AT2G39090.2	AT2G39090	Symbols: APC7, AtAPC7 | tetratricopeptide repeat (TPR)-containing protein | chr2:16312771-16317233 REVERSE LENGTH=558	2065	62307	46	7	20.1	558	6.34	10126	1	1	1	756.741	2267.2	3	2267.2	0.0024	444	464	0	72.69	33	1.2e-06	R	LEPGYLGAVLALAELHLMEGR	N	Oxidation (M)	0.000000000000000002000.0
FANCC-CGSrhino PD1	10	AT2G39090.1;AT2G39090.2	AT2G39090	Symbols: APC7, AtAPC7 | tetratricopeptide repeat (TPR)-containing protein | chr2:16312771-16317233 REVERSE LENGTH=558	2065	62307	46	7	20.1	558	6.34	10321	1	1	1	1166.58	2331.14	2	2331.14	-0.0015	274	293	0	92.94	34	1.6e-08	R	SIDPYTLTSMDEYAMLLQIK	C
FANCC-CGSrhino PD1	10	AT2G39090.1;AT2G39090.2	AT2G39090	Symbols: APC7, AtAPC7 | tetratricopeptide repeat (TPR)-containing protein | chr2:16312771-16317233 REVERSE LENGTH=558	2065	62307	46	7	20.1	558	6.34	10892	1	1	1	844.773	2531.3	3	2531.3	0.0007	488	510	0	120.19	34	3e-11	K	LAQVFAATNMLQDSLSHFQAALR	I
FANCC-CGSrhino PD1	11	AT5G02490.1	AT5G02490	Symbols: | Heat shock protein 70 (Hsp 70) family protein | chr5:550296-552565 REVERSE LENGTH=653	1713	71342	29	18	38	653	5.03	85	1	0	0	402.727	803.439	2	803.439	0.0001	507	513	0	48.23	37	0.00079	K	ITITNDK	G
FANCC-CGSrhino PD1	11	AT5G02490.1	AT5G02490	Symbols: | Heat shock protein 70 (Hsp 70) family protein | chr5:550296-552565 REVERSE LENGTH=653	1713	71342	29	18	38	653	5.03	327	1	0	0	417.705	833.395	2	833.395	-0.0001	524	530	0	39.76	33	0.0026	K	MVQEAEK	Y
FANCC-CGSrhino PD1	11	AT5G02490.1	AT5G02490	Symbols: | Heat shock protein 70 (Hsp 70) family protein | chr5:550296-552565 REVERSE LENGTH=653	1713	71342	29	18	38	653	5.03	1122	1	0	0	451.769	901.523	2	901.523	0.0001	423	430	1	46.92	36	0.00081	R	NTTIPTKK	E
FANCC-CGSrhino PD1	11	AT5G02490.1	AT5G02490	Symbols: | Heat shock protein 70 (Hsp 70) family protein | chr5:550296-552565 REVERSE LENGTH=653	1713	71342	29	18	38	653	5.03	4242	1	1	1	599.352	1196.69	2	1196.69	0.0017	164	175	0	64.18	32	6.4e-06	K	DAGVIAGLNVLR	I
FANCC-CGSrhino PD1	11	AT5G02490.1	AT5G02490	Symbols: | Heat shock protein 70 (Hsp 70) family protein | chr5:550296-552565 REVERSE LENGTH=653	1713	71342	29	18	38	653	5.03	4546	1	0	0	614.818	1227.62	2	1227.62	-0.0001	29	39	0	73.62	33	1.1e-06	R	VEIIANDQGNR	T
FANCC-CGSrhino PD1	11	AT5G02490.1	AT5G02490	Symbols: | Heat shock protein 70 (Hsp 70) family protein | chr5:550296-552565 REVERSE LENGTH=653	1713	71342	29	18	38	653	5.03	5000	1	0	0	426.881	1277.62	3	1277.62	-0.0002	243	252	0	46.05	35	0.00082	R	MVNHFVQEFK	R
FANCC-CGSrhino PD1	11	AT5G02490.1	AT5G02490	Symbols: | Heat shock protein 70 (Hsp 70) family protein | chr5:550296-552565 REVERSE LENGTH=653	1713	71342	29	18	38	653	5.03	5001	1	0	0	639.819	1277.62	2	1277.62	0.0015	243	252	0	55.23	35	0.00011	R	MVNHFVQEFK	R
FANCC-CGSrhino PD1	11	AT5G02490.1	AT5G02490	Symbols: | Heat shock protein 70 (Hsp 70) family protein | chr5:550296-552565 REVERSE LENGTH=653	1713	71342	29	18	38	653	5.03	5004	1	1	1	639.849	1277.68	2	1277.69	-0.004	133	144	0	48.08	35	0.00052	R	EIAEAFLGTTVK	N
FANCC-CGSrhino PD1	11	AT5G02490.1	AT5G02490	Symbols: | Heat shock protein 70 (Hsp 70) family protein | chr5:550296-552565 REVERSE LENGTH=653	1713	71342	29	18	38	653	5.03	5678	1	0	0	679.812	1357.61	2	1357.61	0.0004	546	556	0	71.95	30	7.3e-07	K	NALENYAYNMR	N
FANCC-CGSrhino PD1	11	AT5G02490.1	AT5G02490	Symbols: | Heat shock protein 70 (Hsp 70) family protein | chr5:550296-552565 REVERSE LENGTH=653	1713	71342	29	18	38	653	5.03	5820	1	0	0	687.809	1373.6	2	1373.6	-0.0003	546	556	0	44.66	29	0.00034	K	NALENYAYNMR	N	Oxidation (M)	0.00000000020.0
FANCC-CGSrhino PD1	11	AT5G02490.1	AT5G02490	Symbols: | Heat shock protein 70 (Hsp 70) family protein | chr5:550296-552565 REVERSE LENGTH=653	1713	71342	29	18	38	653	5.03	6286	1	0	0	718.88	1435.75	2	1435.75	-0.0004	352	363	0	86.61	35	8.3e-08	K	VQQLLQDFFNGK	E
FANCC-CGSrhino PD1	11	AT5G02490.1	AT5G02490	Symbols: | Heat shock protein 70 (Hsp 70) family protein | chr5:550296-552565 REVERSE LENGTH=653	1713	71342	29	18	38	653	5.03	6518	1	0	0	737.346	1472.68	2	1472.68	-0.001	40	52	0	61.68	32	1.2e-05	R	TTPSYVAFTDSER	L
FANCC-CGSrhino PD1	11	AT5G02490.1	AT5G02490	Symbols: | Heat shock protein 70 (Hsp 70) family protein | chr5:550296-552565 REVERSE LENGTH=653	1713	71342	29	18	38	653	5.03	7585	1	0	0	824.409	1646.8	2	1646.81	-0.0061	60	74	0	111.64	34	2e-10	K	NQVAMNPVNTVFDAK	R
FANCC-CGSrhino PD1	11	AT5G02490.1	AT5G02490	Symbols: | Heat shock protein 70 (Hsp 70) family protein | chr5:550296-552565 REVERSE LENGTH=653	1713	71342	29	18	38	653	5.03	7656	1	0	0	553.97	1658.89	3	1658.89	0.0006	176	191	0	76.83	35	6.6e-07	R	IINEPTAAAIAYGLDK	K
FANCC-CGSrhino PD1	11	AT5G02490.1	AT5G02490	Symbols: | Heat shock protein 70 (Hsp 70) family protein | chr5:550296-552565 REVERSE LENGTH=653	1713	71342	29	18	38	653	5.03	7657	1	0	0	830.452	1658.89	2	1658.89	0.0011	176	191	0	104.5	35	1.1e-09	R	IINEPTAAAIAYGLDK	K
FANCC-CGSrhino PD1	11	AT5G02490.1	AT5G02490	Symbols: | Heat shock protein 70 (Hsp 70) family protein | chr5:550296-552565 REVERSE LENGTH=653	1713	71342	29	18	38	653	5.03	7747	1	0	0	838.368	1674.72	2	1674.72	-0.0015	227	242	0	111.94	28	4.9e-11	K	ATAGDTHLGGEDFDNR	M
FANCC-CGSrhino PD1	11	AT5G02490.1	AT5G02490	Symbols: | Heat shock protein 70 (Hsp 70) family protein | chr5:550296-552565 REVERSE LENGTH=653	1713	71342	29	18	38	653	5.03	7748	1	0	0	559.248	1674.72	3	1674.72	-0.0001	227	242	0	68.27	28	1.1e-06	K	ATAGDTHLGGEDFDNR	M
FANCC-CGSrhino PD1	11	AT5G02490.1	AT5G02490	Symbols: | Heat shock protein 70 (Hsp 70) family protein | chr5:550296-552565 REVERSE LENGTH=653	1713	71342	29	18	38	653	5.03	7749	1	0	0	559.249	1674.72	3	1674.72	0.0006	227	242	0	31.61	28	0.0055	K	ATAGDTHLGGEDFDNR	M
FANCC-CGSrhino PD1	11	AT5G02490.1	AT5G02490	Symbols: | Heat shock protein 70 (Hsp 70) family protein | chr5:550296-552565 REVERSE LENGTH=653	1713	71342	29	18	38	653	5.03	7785	1	0	0	840.919	1679.82	2	1679.83	-0.0032	145	159	0	89.94	35	3.2e-08	K	NAVVTVPAYFNDSQR	Q
FANCC-CGSrhino PD1	11	AT5G02490.1	AT5G02490	Symbols: | Heat shock protein 70 (Hsp 70) family protein | chr5:550296-552565 REVERSE LENGTH=653	1713	71342	29	18	38	653	5.03	8284	1	0	0	894.498	1786.98	2	1786.98	-0.0019	176	192	1	99.29	34	3e-09	R	IINEPTAAAIAYGLDKK	A
FANCC-CGSrhino PD1	11	AT5G02490.1	AT5G02490	Symbols: | Heat shock protein 70 (Hsp 70) family protein | chr5:550296-552565 REVERSE LENGTH=653	1713	71342	29	18	38	653	5.03	8285	1	0	0	596.668	1786.98	3	1786.98	-0.0002	176	192	1	87.39	34	4.6e-08	R	IINEPTAAAIAYGLDKK	A
FANCC-CGSrhino PD1	11	AT5G02490.1	AT5G02490	Symbols: | Heat shock protein 70 (Hsp 70) family protein | chr5:550296-552565 REVERSE LENGTH=653	1713	71342	29	18	38	653	5.03	10966	1	0	0	858.76	2573.26	3	2573.26	-0.004	368	393	0	95.35	34	7.5e-09	K	SINPDEAVAYGAAVQAAILSGEGNEK	V
FANCC-CGSrhino PD1	11	AT5G02490.1	AT5G02490	Symbols: | Heat shock protein 70 (Hsp 70) family protein | chr5:550296-552565 REVERSE LENGTH=653	1713	71342	29	18	38	653	5.03	10967	1	0	0	1287.64	2573.26	2	2573.26	0	368	393	0	145.58	34	7.3e-14	K	SINPDEAVAYGAAVQAAILSGEGNEK	V
FANCC-CGSrhino PD1	11	AT5G02490.1	AT5G02490	Symbols: | Heat shock protein 70 (Hsp 70) family protein | chr5:550296-552565 REVERSE LENGTH=653	1713	71342	29	18	38	653	5.03	11855	1	0	0	1463.28	2924.54	2	2924.54	-0.0015	200	226	0	157.65	32	3.4e-15	K	NVLIFDLGGGTFDVSLLTIEEGIFEVK	A
FANCC-CGSrhino PD1	11	AT5G02490.1	AT5G02490	Symbols: | Heat shock protein 70 (Hsp 70) family protein | chr5:550296-552565 REVERSE LENGTH=653	1713	71342	29	18	38	653	5.03	11856	1	0	0	975.854	2924.54	3	2924.54	-0.0012	200	226	0	49.81	33	0.00021	K	NVLIFDLGGGTFDVSLLTIEEGIFEVK	A
FANCC-CGSrhino PD1	11	AT5G02490.1	AT5G02490	Symbols: | Heat shock protein 70 (Hsp 70) family protein | chr5:550296-552565 REVERSE LENGTH=653	1713	71342	29	18	38	653	5.03	11857	1	0	0	975.855	2924.54	3	2924.54	-0.0001	200	226	0	137.81	32	3.3e-13	K	NVLIFDLGGGTFDVSLLTIEEGIFEVK	A
FANCC-CGSrhino PD1	11	AT5G02490.1	AT5G02490	Symbols: | Heat shock protein 70 (Hsp 70) family protein | chr5:550296-552565 REVERSE LENGTH=653	1713	71342	29	18	38	653	5.03	11858	1	0	0	975.856	2924.55	3	2924.54	0.0043	200	226	0	124.93	32	6.2e-12	K	NVLIFDLGGGTFDVSLLTIEEGIFEVK	A
FANCC-CGSrhino PD1	11	AT5G02490.1	AT5G02490	Symbols: | Heat shock protein 70 (Hsp 70) family protein | chr5:550296-552565 REVERSE LENGTH=653	1713	71342	29	18	38	653	5.03	11859	1	0	0	975.859	2924.55	3	2924.54	0.0116	200	226	0	59.79	32	2e-05	K	NVLIFDLGGGTFDVSLLTIEEGIFEVK	A
FANCC-CGSrhino PD1	11	AT5G02490.1	AT5G02490	Symbols: | Heat shock protein 70 (Hsp 70) family protein | chr5:550296-552565 REVERSE LENGTH=653	1713	71342	29	18	38	653	5.03	12083	1	1	1	1022.91	3065.7	3	3065.7	-0.0019	394	422	0	186.75	27	1.2e-18	K	VQDLLLLDVTPLSLGLETAGGVMTTLIQR	N
FANCC-CGSrhino PD1	12	AT4G14960.2	AT4G14960	Symbols: TUA6 | Tubulin/FtsZ family protein | chr4:8548769-8550319 REVERSE LENGTH=450	1569	49506	26	12	40.2	450	4.93	930	1	1	0	444.22	886.426	2	886.426	-0.0003	395	401	0	35.66	31	0.0036	K	FDLMYAK	R
FANCC-CGSrhino PD1	12	AT4G14960.2	AT4G14960	Symbols: TUA6 | Tubulin/FtsZ family protein | chr4:8548769-8550319 REVERSE LENGTH=450	1569	49506	26	12	40.2	450	4.93	947	1	1	0	444.737	887.459	2	887.46	-0.0013	423	430	0	50.71	34	0.00024	R	EDLAALEK	D
FANCC-CGSrhino PD1	12	AT4G14960.2	AT4G14960	Symbols: TUA6 | Tubulin/FtsZ family protein | chr4:8548769-8550319 REVERSE LENGTH=450	1569	49506	26	12	40.2	450	4.93	2126	1	1	0	494.276	986.537	2	986.54	-0.0025	327	336	0	39.66	35	0.0035	K	DVNAAVGTIK	T
FANCC-CGSrhino PD1	12	AT4G14960.2	AT4G14960	Symbols: TUA6 | Tubulin/FtsZ family protein | chr4:8548769-8550319 REVERSE LENGTH=450	1569	49506	26	12	40.2	450	4.93	5969	1	1	0	698.88	1395.74	2	1395.75	-0.0061	85	96	0	66.26	34	6.3e-06	R	QLFHPEQLISGK	E
FANCC-CGSrhino PD1	12	AT4G14960.2	AT4G14960	Symbols: TUA6 | Tubulin/FtsZ family protein | chr4:8548769-8550319 REVERSE LENGTH=450	1569	49506	26	12	40.2	450	4.93	5970	1	1	0	466.256	1395.75	3	1395.75	-0.0047	85	96	0	49.64	34	0.0003	R	QLFHPEQLISGK	E
FANCC-CGSrhino PD1	12	AT4G14960.2	AT4G14960	Symbols: TUA6 | Tubulin/FtsZ family protein | chr4:8548769-8550319 REVERSE LENGTH=450	1569	49506	26	12	40.2	450	4.93	6523	1	1	0	491.96	1472.86	3	1472.86	0.0006	230	243	0	63.54	31	5.9e-06	R	LVSQVISSLTASLR	F
FANCC-CGSrhino PD1	12	AT4G14960.2	AT4G14960	Symbols: TUA6 | Tubulin/FtsZ family protein | chr4:8548769-8550319 REVERSE LENGTH=450	1569	49506	26	12	40.2	450	4.93	6524	1	1	0	737.436	1472.86	2	1472.86	0.0009	230	243	0	79.74	31	1.4e-07	R	LVSQVISSLTASLR	F
FANCC-CGSrhino PD1	12	AT4G14960.2	AT4G14960	Symbols: TUA6 | Tubulin/FtsZ family protein | chr4:8548769-8550319 REVERSE LENGTH=450	1569	49506	26	12	40.2	450	4.93	7831	1	1	1	845.947	1689.88	2	1689.88	-0.0004	216	229	1	37.91	35	0.0061	R	SLNIERPTYTNLNR	L
FANCC-CGSrhino PD1	12	AT4G14960.2	AT4G14960	Symbols: TUA6 | Tubulin/FtsZ family protein | chr4:8548769-8550319 REVERSE LENGTH=450	1569	49506	26	12	40.2	450	4.93	7832	1	1	1	564.301	1689.88	3	1689.88	0.0007	216	229	1	60.25	35	3.6e-05	R	SLNIERPTYTNLNR	L
FANCC-CGSrhino PD1	12	AT4G14960.2	AT4G14960	Symbols: TUA6 | Tubulin/FtsZ family protein | chr4:8548769-8550319 REVERSE LENGTH=450	1569	49506	26	12	40.2	450	4.93	7891	1	1	0	567.972	1700.89	3	1700.9	-0.0037	65	79	0	90.24	35	3.2e-08	R	AVFVDLEPTVIDEVR	T
FANCC-CGSrhino PD1	12	AT4G14960.2	AT4G14960	Symbols: TUA6 | Tubulin/FtsZ family protein | chr4:8548769-8550319 REVERSE LENGTH=450	1569	49506	26	12	40.2	450	4.93	7892	1	1	0	851.456	1700.9	2	1700.9	-0.0008	65	79	0	94.62	35	1.2e-08	R	AVFVDLEPTVIDEVR	T
FANCC-CGSrhino PD1	12	AT4G14960.2	AT4G14960	Symbols: TUA6 | Tubulin/FtsZ family protein | chr4:8548769-8550319 REVERSE LENGTH=450	1569	49506	26	12	40.2	450	4.93	8306	1	1	0	896.967	1791.92	2	1791.92	-0.0024	265	280	0	84.67	35	1.1e-07	R	IHFMLSSYAPVISAEK	A
FANCC-CGSrhino PD1	12	AT4G14960.2	AT4G14960	Symbols: TUA6 | Tubulin/FtsZ family protein | chr4:8548769-8550319 REVERSE LENGTH=450	1569	49506	26	12	40.2	450	4.93	8307	1	1	0	598.315	1791.92	3	1791.92	-0.0007	265	280	0	65.39	35	9.4e-06	R	IHFMLSSYAPVISAEK	A
FANCC-CGSrhino PD1	12	AT4G14960.2	AT4G14960	Symbols: TUA6 | Tubulin/FtsZ family protein | chr4:8548769-8550319 REVERSE LENGTH=450	1569	49506	26	12	40.2	450	4.93	9160	1	1	0	989.443	1976.87	2	1976.88	-0.0035	41	60	0	146.12	29	2.3e-14	K	TVGGGDDAFNTFFSETGAGK	H
FANCC-CGSrhino PD1	12	AT4G14960.2	AT4G14960	Symbols: TUA6 | Tubulin/FtsZ family protein | chr4:8548769-8550319 REVERSE LENGTH=450	1569	49506	26	12	40.2	450	4.93	9161	1	1	0	659.966	1976.88	3	1976.88	0.0008	41	60	0	58.39	29	1.4e-05	K	TVGGGDDAFNTFFSETGAGK	H
FANCC-CGSrhino PD1	12	AT4G14960.2	AT4G14960	Symbols: TUA6 | Tubulin/FtsZ family protein | chr4:8548769-8550319 REVERSE LENGTH=450	1569	49506	26	12	40.2	450	4.93	10308	1	1	0	777.343	2329.01	3	2329.01	-0.0023	403	422	0	113.49	29	3.6e-11	R	AFVHWYVGEGMEEGEFSEAR	E
FANCC-CGSrhino PD1	12	AT4G14960.2	AT4G14960	Symbols: TUA6 | Tubulin/FtsZ family protein | chr4:8548769-8550319 REVERSE LENGTH=450	1569	49506	26	12	40.2	450	4.93	10309	1	1	0	1165.51	2329.01	2	2329.01	-0.0013	403	422	0	110.53	29	7.2e-11	R	AFVHWYVGEGMEEGEFSEAR	E
FANCC-CGSrhino PD1	12	AT4G14960.2	AT4G14960	Symbols: TUA6 | Tubulin/FtsZ family protein | chr4:8548769-8550319 REVERSE LENGTH=450	1569	49506	26	12	40.2	450	4.93	10310	1	1	0	777.345	2329.01	3	2329.01	0.0012	403	422	0	89.55	29	9.3e-09	R	AFVHWYVGEGMEEGEFSEAR	E
FANCC-CGSrhino PD1	12	AT4G14960.2	AT4G14960	Symbols: TUA6 | Tubulin/FtsZ family protein | chr4:8548769-8550319 REVERSE LENGTH=450	1569	49506	26	12	40.2	450	4.93	10311	1	1	0	777.345	2329.01	3	2329.01	0.0022	403	422	0	60.81	29	6.9e-06	R	AFVHWYVGEGMEEGEFSEAR	E
FANCC-CGSrhino PD1	12	AT4G14960.2	AT4G14960	Symbols: TUA6 | Tubulin/FtsZ family protein | chr4:8548769-8550319 REVERSE LENGTH=450	1569	49506	26	12	40.2	450	4.93	10315	1	1	0	777.678	2330.01	3	2329.01	1.0015	403	422	0	101.66	29	5.9e-10	R	AFVHWYVGEGMEEGEFSEAR	E
FANCC-CGSrhino PD1	12	AT4G14960.2	AT4G14960	Symbols: TUA6 | Tubulin/FtsZ family protein | chr4:8548769-8550319 REVERSE LENGTH=450	1569	49506	26	12	40.2	450	4.93	10316	1	1	0	777.679	2330.02	3	2329.01	1.0046	403	422	0	96.28	29	2.2e-09	R	AFVHWYVGEGMEEGEFSEAR	E
FANCC-CGSrhino PD1	12	AT4G14960.2	AT4G14960	Symbols: TUA6 | Tubulin/FtsZ family protein | chr4:8548769-8550319 REVERSE LENGTH=450	1569	49506	26	12	40.2	450	4.93	10317	1	1	0	777.68	2330.02	3	2329.01	1.0068	403	422	0	71.7	29	6.5e-07	R	AFVHWYVGEGMEEGEFSEAR	E
FANCC-CGSrhino PD1	12	AT4G14960.2	AT4G14960	Symbols: TUA6 | Tubulin/FtsZ family protein | chr4:8548769-8550319 REVERSE LENGTH=450	1569	49506	26	12	40.2	450	4.93	10480	1	1	0	1198.1	2394.19	2	2394.19	0.0003	244	264	0	157.24	35	6.8e-15	R	FDGALNVDVTEFQTNLVPYPR	I
FANCC-CGSrhino PD1	12	AT4G14960.2	AT4G14960	Symbols: TUA6 | Tubulin/FtsZ family protein | chr4:8548769-8550319 REVERSE LENGTH=450	1569	49506	26	12	40.2	450	4.93	10481	1	1	0	799.069	2394.19	3	2394.19	0.0009	244	264	0	113.06	35	1.8e-10	R	FDGALNVDVTEFQTNLVPYPR	I
FANCC-CGSrhino PD1	12	AT4G14960.2	AT4G14960	Symbols: TUA6 | Tubulin/FtsZ family protein | chr4:8548769-8550319 REVERSE LENGTH=450	1569	49506	26	12	40.2	450	4.93	11048	1	1	0	1305.12	2608.22	2	2608.23	-0.0053	281	304	0	173.67	33	9.6e-17	K	AFHEQLSVAEITNSAFEPASMMAK	C
FANCC-CGSrhino PD1	12	AT4G14960.2	AT4G14960	Symbols: TUA6 | Tubulin/FtsZ family protein | chr4:8548769-8550319 REVERSE LENGTH=450	1569	49506	26	12	40.2	450	4.93	11049	1	1	0	870.416	2608.23	3	2608.23	-0.0043	281	304	0	116.95	33	4.6e-11	K	AFHEQLSVAEITNSAFEPASMMAK	C
FANCC-CGSrhino PD1	13	AT1G04820.1;AT1G50010.1	AT1G04820	Symbols: TUA4, TOR2 | tubulin alpha-4 chain | chr1:1356421-1358266 REVERSE LENGTH=450	1537	49509	25	12	40.2	450	4.93	930	1	0	0	444.22	886.426	2	886.426	-0.0003	395	401	0	35.66	31	0.0036	K	FDLMYAK	R
FANCC-CGSrhino PD1	13	AT1G04820.1;AT1G50010.1	AT1G04820	Symbols: TUA4, TOR2 | tubulin alpha-4 chain | chr1:1356421-1358266 REVERSE LENGTH=450	1537	49509	25	12	40.2	450	4.93	947	1	0	0	444.737	887.459	2	887.46	-0.0013	423	430	0	50.71	34	0.00024	R	EDLAALEK	D
FANCC-CGSrhino PD1	13	AT1G04820.1;AT1G50010.1	AT1G04820	Symbols: TUA4, TOR2 | tubulin alpha-4 chain | chr1:1356421-1358266 REVERSE LENGTH=450	1537	49509	25	12	40.2	450	4.93	2126	1	0	0	494.276	986.537	2	986.54	-0.0025	327	336	0	39.66	35	0.0035	K	DVNAAVGTIK	T
FANCC-CGSrhino PD1	13	AT1G04820.1;AT1G50010.1	AT1G04820	Symbols: TUA4, TOR2 | tubulin alpha-4 chain | chr1:1356421-1358266 REVERSE LENGTH=450	1537	49509	25	12	40.2	450	4.93	5969	1	0	0	698.88	1395.74	2	1395.75	-0.0061	85	96	0	66.26	34	6.3e-06	R	QLFHPEQLISGK	E
FANCC-CGSrhino PD1	13	AT1G04820.1;AT1G50010.1	AT1G04820	Symbols: TUA4, TOR2 | tubulin alpha-4 chain | chr1:1356421-1358266 REVERSE LENGTH=450	1537	49509	25	12	40.2	450	4.93	5970	1	0	0	466.256	1395.75	3	1395.75	-0.0047	85	96	0	49.64	34	0.0003	R	QLFHPEQLISGK	E
FANCC-CGSrhino PD1	13	AT1G04820.1;AT1G50010.1	AT1G04820	Symbols: TUA4, TOR2 | tubulin alpha-4 chain | chr1:1356421-1358266 REVERSE LENGTH=450	1537	49509	25	12	40.2	450	4.93	6523	1	0	0	491.96	1472.86	3	1472.86	0.0006	230	243	0	63.54	31	5.9e-06	R	LVSQVISSLTASLR	F
FANCC-CGSrhino PD1	13	AT1G04820.1;AT1G50010.1	AT1G04820	Symbols: TUA4, TOR2 | tubulin alpha-4 chain | chr1:1356421-1358266 REVERSE LENGTH=450	1537	49509	25	12	40.2	450	4.93	6524	1	0	0	737.436	1472.86	2	1472.86	0.0009	230	243	0	79.74	31	1.4e-07	R	LVSQVISSLTASLR	F
FANCC-CGSrhino PD1	13	AT1G04820.1;AT1G50010.1	AT1G04820	Symbols: TUA4, TOR2 | tubulin alpha-4 chain | chr1:1356421-1358266 REVERSE LENGTH=450	1537	49509	25	12	40.2	450	4.93	7684	1	1	1	555.297	1662.87	3	1662.87	-0.0001	216	229	1	40.88	35	0.0031	R	SLSIERPTYTNLNR	L
FANCC-CGSrhino PD1	13	AT1G04820.1;AT1G50010.1	AT1G04820	Symbols: TUA4, TOR2 | tubulin alpha-4 chain | chr1:1356421-1358266 REVERSE LENGTH=450	1537	49509	25	12	40.2	450	4.93	7891	1	0	0	567.972	1700.89	3	1700.9	-0.0037	65	79	0	90.24	35	3.2e-08	R	AVFVDLEPTVIDEVR	T
FANCC-CGSrhino PD1	13	AT1G04820.1;AT1G50010.1	AT1G04820	Symbols: TUA4, TOR2 | tubulin alpha-4 chain | chr1:1356421-1358266 REVERSE LENGTH=450	1537	49509	25	12	40.2	450	4.93	7892	1	0	0	851.456	1700.9	2	1700.9	-0.0008	65	79	0	94.62	35	1.2e-08	R	AVFVDLEPTVIDEVR	T
FANCC-CGSrhino PD1	13	AT1G04820.1;AT1G50010.1	AT1G04820	Symbols: TUA4, TOR2 | tubulin alpha-4 chain | chr1:1356421-1358266 REVERSE LENGTH=450	1537	49509	25	12	40.2	450	4.93	8306	1	0	0	896.967	1791.92	2	1791.92	-0.0024	265	280	0	84.67	35	1.1e-07	R	IHFMLSSYAPVISAEK	A
FANCC-CGSrhino PD1	13	AT1G04820.1;AT1G50010.1	AT1G04820	Symbols: TUA4, TOR2 | tubulin alpha-4 chain | chr1:1356421-1358266 REVERSE LENGTH=450	1537	49509	25	12	40.2	450	4.93	8307	1	0	0	598.315	1791.92	3	1791.92	-0.0007	265	280	0	65.39	35	9.4e-06	R	IHFMLSSYAPVISAEK	A
FANCC-CGSrhino PD1	13	AT1G04820.1;AT1G50010.1	AT1G04820	Symbols: TUA4, TOR2 | tubulin alpha-4 chain | chr1:1356421-1358266 REVERSE LENGTH=450	1537	49509	25	12	40.2	450	4.93	9160	1	0	0	989.443	1976.87	2	1976.88	-0.0035	41	60	0	146.12	29	2.3e-14	K	TVGGGDDAFNTFFSETGAGK	H
FANCC-CGSrhino PD1	13	AT1G04820.1;AT1G50010.1	AT1G04820	Symbols: TUA4, TOR2 | tubulin alpha-4 chain | chr1:1356421-1358266 REVERSE LENGTH=450	1537	49509	25	12	40.2	450	4.93	9161	1	0	0	659.966	1976.88	3	1976.88	0.0008	41	60	0	58.39	29	1.4e-05	K	TVGGGDDAFNTFFSETGAGK	H
FANCC-CGSrhino PD1	13	AT1G04820.1;AT1G50010.1	AT1G04820	Symbols: TUA4, TOR2 | tubulin alpha-4 chain | chr1:1356421-1358266 REVERSE LENGTH=450	1537	49509	25	12	40.2	450	4.93	10308	1	0	0	777.343	2329.01	3	2329.01	-0.0023	403	422	0	113.49	29	3.6e-11	R	AFVHWYVGEGMEEGEFSEAR	E
FANCC-CGSrhino PD1	13	AT1G04820.1;AT1G50010.1	AT1G04820	Symbols: TUA4, TOR2 | tubulin alpha-4 chain | chr1:1356421-1358266 REVERSE LENGTH=450	1537	49509	25	12	40.2	450	4.93	10309	1	0	0	1165.51	2329.01	2	2329.01	-0.0013	403	422	0	110.53	29	7.2e-11	R	AFVHWYVGEGMEEGEFSEAR	E
FANCC-CGSrhino PD1	13	AT1G04820.1;AT1G50010.1	AT1G04820	Symbols: TUA4, TOR2 | tubulin alpha-4 chain | chr1:1356421-1358266 REVERSE LENGTH=450	1537	49509	25	12	40.2	450	4.93	10310	1	0	0	777.345	2329.01	3	2329.01	0.0012	403	422	0	89.55	29	9.3e-09	R	AFVHWYVGEGMEEGEFSEAR	E
FANCC-CGSrhino PD1	13	AT1G04820.1;AT1G50010.1	AT1G04820	Symbols: TUA4, TOR2 | tubulin alpha-4 chain | chr1:1356421-1358266 REVERSE LENGTH=450	1537	49509	25	12	40.2	450	4.93	10311	1	0	0	777.345	2329.01	3	2329.01	0.0022	403	422	0	60.81	29	6.9e-06	R	AFVHWYVGEGMEEGEFSEAR	E
FANCC-CGSrhino PD1	13	AT1G04820.1;AT1G50010.1	AT1G04820	Symbols: TUA4, TOR2 | tubulin alpha-4 chain | chr1:1356421-1358266 REVERSE LENGTH=450	1537	49509	25	12	40.2	450	4.93	10315	1	0	0	777.678	2330.01	3	2329.01	1.0015	403	422	0	101.66	29	5.9e-10	R	AFVHWYVGEGMEEGEFSEAR	E
FANCC-CGSrhino PD1	13	AT1G04820.1;AT1G50010.1	AT1G04820	Symbols: TUA4, TOR2 | tubulin alpha-4 chain | chr1:1356421-1358266 REVERSE LENGTH=450	1537	49509	25	12	40.2	450	4.93	10316	1	0	0	777.679	2330.02	3	2329.01	1.0046	403	422	0	96.28	29	2.2e-09	R	AFVHWYVGEGMEEGEFSEAR	E
FANCC-CGSrhino PD1	13	AT1G04820.1;AT1G50010.1	AT1G04820	Symbols: TUA4, TOR2 | tubulin alpha-4 chain | chr1:1356421-1358266 REVERSE LENGTH=450	1537	49509	25	12	40.2	450	4.93	10317	1	0	0	777.68	2330.02	3	2329.01	1.0068	403	422	0	71.7	29	6.5e-07	R	AFVHWYVGEGMEEGEFSEAR	E
FANCC-CGSrhino PD1	13	AT1G04820.1;AT1G50010.1	AT1G04820	Symbols: TUA4, TOR2 | tubulin alpha-4 chain | chr1:1356421-1358266 REVERSE LENGTH=450	1537	49509	25	12	40.2	450	4.93	10480	1	0	0	1198.1	2394.19	2	2394.19	0.0003	244	264	0	157.24	35	6.8e-15	R	FDGALNVDVTEFQTNLVPYPR	I
FANCC-CGSrhino PD1	13	AT1G04820.1;AT1G50010.1	AT1G04820	Symbols: TUA4, TOR2 | tubulin alpha-4 chain | chr1:1356421-1358266 REVERSE LENGTH=450	1537	49509	25	12	40.2	450	4.93	10481	1	0	0	799.069	2394.19	3	2394.19	0.0009	244	264	0	113.06	35	1.8e-10	R	FDGALNVDVTEFQTNLVPYPR	I
FANCC-CGSrhino PD1	13	AT1G04820.1;AT1G50010.1	AT1G04820	Symbols: TUA4, TOR2 | tubulin alpha-4 chain | chr1:1356421-1358266 REVERSE LENGTH=450	1537	49509	25	12	40.2	450	4.93	11048	1	0	0	1305.12	2608.22	2	2608.23	-0.0053	281	304	0	173.67	33	9.6e-17	K	AFHEQLSVAEITNSAFEPASMMAK	C
FANCC-CGSrhino PD1	13	AT1G04820.1;AT1G50010.1	AT1G04820	Symbols: TUA4, TOR2 | tubulin alpha-4 chain | chr1:1356421-1358266 REVERSE LENGTH=450	1537	49509	25	12	40.2	450	4.93	11049	1	0	0	870.416	2608.23	3	2608.23	-0.0043	281	304	0	116.95	33	4.6e-11	K	AFHEQLSVAEITNSAFEPASMMAK	C
FANCC-CGSrhino PD1	14	AT1G54270.1	AT1G54270	Symbols: EIF4A-2 | eif4a-2 | chr1:20260495-20262018 FORWARD LENGTH=412	1512	46733	37	23	65.3	412	5.45	40	1	1	0	400.225	798.436	2	798.435	0.0013	62	68	0	46.45	31	0.00035	K	PSAIQQR	G
FANCC-CGSrhino PD1	14	AT1G54270.1	AT1G54270	Symbols: EIF4A-2 | eif4a-2 | chr1:20260495-20262018 FORWARD LENGTH=412	1512	46733	37	23	65.3	412	5.45	667	1	1	0	432.742	863.47	2	863.469	0.0014	233	239	1	40.53	35	0.0034	K	FMSKPVR	I
FANCC-CGSrhino PD1	14	AT1G54270.1	AT1G54270	Symbols: EIF4A-2 | eif4a-2 | chr1:20260495-20262018 FORWARD LENGTH=412	1512	46733	37	23	65.3	412	5.45	826	1	1	0	438.728	875.441	2	875.439	0.0023	291	297	0	43.01	35	0.0018	K	VDWLTDK	M
FANCC-CGSrhino PD1	14	AT1G54270.1	AT1G54270	Symbols: EIF4A-2 | eif4a-2 | chr1:20260495-20262018 FORWARD LENGTH=412	1512	46733	37	23	65.3	412	5.45	1669	1	1	1	475.75	949.486	2	949.487	-0.0006	129	137	0	41.78	35	0.0023	R	ALGDYQGVK	V
FANCC-CGSrhino PD1	14	AT1G54270.1	AT1G54270	Symbols: EIF4A-2 | eif4a-2 | chr1:20260495-20262018 FORWARD LENGTH=412	1512	46733	37	23	65.3	412	5.45	1764	1	1	0	479.764	957.514	2	957.513	0.0005	118	125	0	51.92	34	0.00016	R	ELAQQIEK	V
FANCC-CGSrhino PD1	14	AT1G54270.1	AT1G54270	Symbols: EIF4A-2 | eif4a-2 | chr1:20260495-20262018 FORWARD LENGTH=412	1512	46733	37	23	65.3	412	5.45	2543	1	1	0	513.766	1025.52	2	1025.52	-0.001	254	261	0	48.45	34	0.00042	K	QFYVNVEK	E
FANCC-CGSrhino PD1	14	AT1G54270.1	AT1G54270	Symbols: EIF4A-2 | eif4a-2 | chr1:20260495-20262018 FORWARD LENGTH=412	1512	46733	37	23	65.3	412	5.45	2780	1	1	0	524.261	1046.51	2	1046.51	0.0009	53	61	0	41.62	35	0.0022	R	GIYAYGFEK	P
FANCC-CGSrhino PD1	14	AT1G54270.1	AT1G54270	Symbols: EIF4A-2 | eif4a-2 | chr1:20260495-20262018 FORWARD LENGTH=412	1512	46733	37	23	65.3	412	5.45	3488	1	1	0	557.844	1113.67	2	1113.68	-0.0022	331	340	0	71.2	31	1.1e-06	R	VLITTDLLAR	G
FANCC-CGSrhino PD1	14	AT1G54270.1	AT1G54270	Symbols: EIF4A-2 | eif4a-2 | chr1:20260495-20262018 FORWARD LENGTH=412	1512	46733	37	23	65.3	412	5.45	4024	1	1	0	587.328	1172.64	2	1172.64	0.0011	244	253	1	66.59	36	8.8e-06	K	RDELTLEGIK	Q
FANCC-CGSrhino PD1	14	AT1G54270.1	AT1G54270	Symbols: EIF4A-2 | eif4a-2 | chr1:20260495-20262018 FORWARD LENGTH=412	1512	46733	37	23	65.3	412	5.45	5507	1	1	1	668.81	1335.61	2	1335.61	0.0007	2	14	0	53.84	32	6.8e-05	M	AGSAPEGTQFDTR	Q
FANCC-CGSrhino PD1	14	AT1G54270.1	AT1G54270	Symbols: EIF4A-2 | eif4a-2 | chr1:20260495-20262018 FORWARD LENGTH=412	1512	46733	37	23	65.3	412	5.45	5845	1	1	1	689.815	1377.62	2	1377.62	-0.0003	2	14	0	62.76	31	6.9e-06	M	AGSAPEGTQFDTR	Q	Acetyl (Protein N-term)	1.0000000000000.0
FANCC-CGSrhino PD1	14	AT1G54270.1	AT1G54270	Symbols: EIF4A-2 | eif4a-2 | chr1:20260495-20262018 FORWARD LENGTH=412	1512	46733	37	23	65.3	412	5.45	6010	1	1	0	701.37	1400.73	2	1400.73	-0.0009	76	89	0	91.52	35	2.5e-08	K	GLDVIQQAQSGTGK	T
FANCC-CGSrhino PD1	14	AT1G54270.1	AT1G54270	Symbols: EIF4A-2 | eif4a-2 | chr1:20260495-20262018 FORWARD LENGTH=412	1512	46733	37	23	65.3	412	5.45	6369	1	1	1	724.379	1446.74	2	1446.75	-0.0042	376	388	0	87.02	36	8.4e-08	K	GVAINFVTLDDQR	M
FANCC-CGSrhino PD1	14	AT1G54270.1	AT1G54270	Symbols: EIF4A-2 | eif4a-2 | chr1:20260495-20262018 FORWARD LENGTH=412	1512	46733	37	23	65.3	412	5.45	6710	1	1	0	751.943	1501.87	2	1501.87	-0.001	153	167	0	91.07	31	1e-08	R	ILQAGVHVVVGTPGR	V
FANCC-CGSrhino PD1	14	AT1G54270.1	AT1G54270	Symbols: EIF4A-2 | eif4a-2 | chr1:20260495-20262018 FORWARD LENGTH=412	1512	46733	37	23	65.3	412	5.45	6711	1	1	0	501.632	1501.87	3	1501.87	0.0012	153	167	0	66.3	30	2.9e-06	R	ILQAGVHVVVGTPGR	V
FANCC-CGSrhino PD1	14	AT1G54270.1	AT1G54270	Symbols: EIF4A-2 | eif4a-2 | chr1:20260495-20262018 FORWARD LENGTH=412	1512	46733	37	23	65.3	412	5.45	7039	1	1	0	778.36	1554.71	2	1554.71	0	184	196	0	98.17	32	2.7e-09	K	MFVLDEADEMLSR	G
FANCC-CGSrhino PD1	14	AT1G54270.1	AT1G54270	Symbols: EIF4A-2 | eif4a-2 | chr1:20260495-20262018 FORWARD LENGTH=412	1512	46733	37	23	65.3	412	5.45	7145	1	1	1	788.428	1574.84	2	1574.84	0.0001	375	388	1	137.63	35	6.1e-13	R	KGVAINFVTLDDQR	M
FANCC-CGSrhino PD1	14	AT1G54270.1	AT1G54270	Symbols: EIF4A-2 | eif4a-2 | chr1:20260495-20262018 FORWARD LENGTH=412	1512	46733	37	23	65.3	412	5.45	7146	1	1	1	525.955	1574.84	3	1574.84	0.0017	375	388	1	72.58	35	1.9e-06	R	KGVAINFVTLDDQR	M
FANCC-CGSrhino PD1	14	AT1G54270.1	AT1G54270	Symbols: EIF4A-2 | eif4a-2 | chr1:20260495-20262018 FORWARD LENGTH=412	1512	46733	37	23	65.3	412	5.45	7224	1	1	0	795.433	1588.85	2	1588.85	0.001	200	212	0	66.59	35	7.3e-06	K	DQIYDIFQLLPPK	I
FANCC-CGSrhino PD1	14	AT1G54270.1	AT1G54270	Symbols: EIF4A-2 | eif4a-2 | chr1:20260495-20262018 FORWARD LENGTH=412	1512	46733	37	23	65.3	412	5.45	7225	1	1	0	795.433	1588.85	2	1588.85	0.001	200	212	0	59.96	35	3.4e-05	K	DQIYDIFQLLPPK	I
FANCC-CGSrhino PD1	14	AT1G54270.1	AT1G54270	Symbols: EIF4A-2 | eif4a-2 | chr1:20260495-20262018 FORWARD LENGTH=412	1512	46733	37	23	65.3	412	5.45	7226	1	1	0	795.433	1588.85	2	1588.85	0.0013	200	212	0	75.01	35	1.1e-06	K	DQIYDIFQLLPPK	I
FANCC-CGSrhino PD1	14	AT1G54270.1	AT1G54270	Symbols: EIF4A-2 | eif4a-2 | chr1:20260495-20262018 FORWARD LENGTH=412	1512	46733	37	23	65.3	412	5.45	8267	1	1	0	892.884	1783.75	2	1783.75	-0.0011	302	317	0	94.64	27	1.9e-09	R	DHTVSATHGDMDQNTR	D
FANCC-CGSrhino PD1	14	AT1G54270.1	AT1G54270	Symbols: EIF4A-2 | eif4a-2 | chr1:20260495-20262018 FORWARD LENGTH=412	1512	46733	37	23	65.3	412	5.45	8269	1	1	0	595.593	1783.76	3	1783.75	0.0017	302	317	0	44.99	27	0.00019	R	DHTVSATHGDMDQNTR	D
FANCC-CGSrhino PD1	14	AT1G54270.1	AT1G54270	Symbols: EIF4A-2 | eif4a-2 | chr1:20260495-20262018 FORWARD LENGTH=412	1512	46733	37	23	65.3	412	5.45	8355	1	1	0	600.923	1799.75	3	1799.75	-0.003	302	317	0	28.73	27	0.0072	R	DHTVSATHGDMDQNTR	D	Oxidation (M)	0.0000000000200000.0
FANCC-CGSrhino PD1	14	AT1G54270.1	AT1G54270	Symbols: EIF4A-2 | eif4a-2 | chr1:20260495-20262018 FORWARD LENGTH=412	1512	46733	37	23	65.3	412	5.45	8356	1	1	0	600.924	1799.75	3	1799.75	0.0018	302	317	0	30.34	27	0.0053	R	DHTVSATHGDMDQNTR	D	Oxidation (M)	0.0000000000200000.0
FANCC-CGSrhino PD1	14	AT1G54270.1	AT1G54270	Symbols: EIF4A-2 | eif4a-2 | chr1:20260495-20262018 FORWARD LENGTH=412	1512	46733	37	23	65.3	412	5.45	8461	1	1	0	609.984	1826.93	3	1826.93	-0.0016	53	68	1	40.39	35	0.003	R	GIYAYGFEKPSAIQQR	G
FANCC-CGSrhino PD1	14	AT1G54270.1	AT1G54270	Symbols: EIF4A-2 | eif4a-2 | chr1:20260495-20262018 FORWARD LENGTH=412	1512	46733	37	23	65.3	412	5.45	8462	1	1	0	914.473	1826.93	2	1826.93	-0.0005	53	68	1	79.68	35	3.6e-07	R	GIYAYGFEKPSAIQQR	G
FANCC-CGSrhino PD1	14	AT1G54270.1	AT1G54270	Symbols: EIF4A-2 | eif4a-2 | chr1:20260495-20262018 FORWARD LENGTH=412	1512	46733	37	23	65.3	412	5.45	8942	1	1	0	961.003	1919.99	2	1919.99	0.0037	396	412	0	66.75	35	7.6e-06	K	FYNVVVEELPSNVADLL	-
FANCC-CGSrhino PD1	14	AT1G54270.1	AT1G54270	Symbols: EIF4A-2 | eif4a-2 | chr1:20260495-20262018 FORWARD LENGTH=412	1512	46733	37	23	65.3	412	5.45	9332	1	1	0	676.636	2026.89	3	2026.89	-0.0014	300	317	1	68.83	29	1.1e-06	R	SRDHTVSATHGDMDQNTR	D
FANCC-CGSrhino PD1	14	AT1G54270.1	AT1G54270	Symbols: EIF4A-2 | eif4a-2 | chr1:20260495-20262018 FORWARD LENGTH=412	1512	46733	37	23	65.3	412	5.45	9333	1	1	0	507.729	2026.89	4	2026.89	0.0001	300	317	1	51.86	29	5.2e-05	R	SRDHTVSATHGDMDQNTR	D
FANCC-CGSrhino PD1	14	AT1G54270.1	AT1G54270	Symbols: EIF4A-2 | eif4a-2 | chr1:20260495-20262018 FORWARD LENGTH=412	1512	46733	37	23	65.3	412	5.45	9334	1	1	0	1014.45	2026.89	2	2026.89	0.0007	300	317	1	68.36	29	1.2e-06	R	SRDHTVSATHGDMDQNTR	D
FANCC-CGSrhino PD1	14	AT1G54270.1	AT1G54270	Symbols: EIF4A-2 | eif4a-2 | chr1:20260495-20262018 FORWARD LENGTH=412	1512	46733	37	23	65.3	412	5.45	9385	1	1	0	681.968	2042.88	3	2042.88	-0.0015	300	317	1	40.56	29	0.0007	R	SRDHTVSATHGDMDQNTR	D	Oxidation (M)	0.000000000000200000.0
FANCC-CGSrhino PD1	14	AT1G54270.1	AT1G54270	Symbols: EIF4A-2 | eif4a-2 | chr1:20260495-20262018 FORWARD LENGTH=412	1512	46733	37	23	65.3	412	5.45	9386	1	1	0	511.728	2042.88	4	2042.88	-0.0011	300	317	1	36.4	28	0.0018	R	SRDHTVSATHGDMDQNTR	D	Oxidation (M)	0.000000000000200000.0
FANCC-CGSrhino PD1	14	AT1G54270.1	AT1G54270	Symbols: EIF4A-2 | eif4a-2 | chr1:20260495-20262018 FORWARD LENGTH=412	1512	46733	37	23	65.3	412	5.45	9437	1	1	0	1030.05	2058.08	2	2058.08	-0.0009	213	231	0	123.28	34	1.5e-11	K	IQVGVFSATMPPEALEITR	K
FANCC-CGSrhino PD1	14	AT1G54270.1	AT1G54270	Symbols: EIF4A-2 | eif4a-2 | chr1:20260495-20262018 FORWARD LENGTH=412	1512	46733	37	23	65.3	412	5.45	11765	1	1	0	965.838	2894.49	3	2894.49	-0.0003	341	365	0	113.95	33	9.3e-11	R	GIDVQQVSLVINFDLPTQPENYLHR	I
FANCC-CGSrhino PD1	14	AT1G54270.1	AT1G54270	Symbols: EIF4A-2 | eif4a-2 | chr1:20260495-20262018 FORWARD LENGTH=412	1512	46733	37	23	65.3	412	5.45	11766	1	1	0	1448.26	2894.5	2	2894.49	0.003	341	365	0	99.21	33	2.7e-09	R	GIDVQQVSLVINFDLPTQPENYLHR	I
FANCC-CGSrhino PD1	14	AT1G54270.1	AT1G54270	Symbols: EIF4A-2 | eif4a-2 | chr1:20260495-20262018 FORWARD LENGTH=412	1512	46733	37	23	65.3	412	5.45	12901	2	1	1	965.945	3859.75	4	3859.75	-0.0004	20	52	0	32.89	29	0.0046	R	LNEVLDGQDEFFTSYDEVHESFDAMGLQENLLR	G
FANCC-CGSrhino PD1	15	AT3G13920.1	AT3G13920	Symbols: EIF4A1, RH4, TIF4A1 | eukaryotic translation initiation factor 4A1 | chr3:4592635-4594128 REVERSE LENGTH=412	1414	46675	36	23	64.3	412	5.47	40	1	0	0	400.225	798.436	2	798.435	0.0013	62	68	0	46.45	31	0.00035	K	PSAIQQR	G
FANCC-CGSrhino PD1	15	AT3G13920.1	AT3G13920	Symbols: EIF4A1, RH4, TIF4A1 | eukaryotic translation initiation factor 4A1 | chr3:4592635-4594128 REVERSE LENGTH=412	1414	46675	36	23	64.3	412	5.47	667	1	0	0	432.742	863.47	2	863.469	0.0014	233	239	1	40.53	35	0.0034	K	FMSKPVR	I
FANCC-CGSrhino PD1	15	AT3G13920.1	AT3G13920	Symbols: EIF4A1, RH4, TIF4A1 | eukaryotic translation initiation factor 4A1 | chr3:4592635-4594128 REVERSE LENGTH=412	1414	46675	36	23	64.3	412	5.47	826	1	0	0	438.728	875.441	2	875.439	0.0023	291	297	0	43.01	35	0.0018	K	VDWLTDK	M
FANCC-CGSrhino PD1	15	AT3G13920.1	AT3G13920	Symbols: EIF4A1, RH4, TIF4A1 | eukaryotic translation initiation factor 4A1 | chr3:4592635-4594128 REVERSE LENGTH=412	1414	46675	36	23	64.3	412	5.47	1481	1	1	0	468.263	934.511	2	934.512	-0.0016	129	137	0	53.91	35	0.00014	R	ALGDYLGVK	V
FANCC-CGSrhino PD1	15	AT3G13920.1	AT3G13920	Symbols: EIF4A1, RH4, TIF4A1 | eukaryotic translation initiation factor 4A1 | chr3:4592635-4594128 REVERSE LENGTH=412	1414	46675	36	23	64.3	412	5.47	1764	1	0	0	479.764	957.514	2	957.513	0.0005	118	125	0	51.92	34	0.00016	R	ELAQQIEK	V
FANCC-CGSrhino PD1	15	AT3G13920.1	AT3G13920	Symbols: EIF4A1, RH4, TIF4A1 | eukaryotic translation initiation factor 4A1 | chr3:4592635-4594128 REVERSE LENGTH=412	1414	46675	36	23	64.3	412	5.47	1993	1	1	1	488.781	975.547	2	975.55	-0.0031	376	384	0	67.64	35	6.1e-06	K	GVAINFVTR	D
FANCC-CGSrhino PD1	15	AT3G13920.1	AT3G13920	Symbols: EIF4A1, RH4, TIF4A1 | eukaryotic translation initiation factor 4A1 | chr3:4592635-4594128 REVERSE LENGTH=412	1414	46675	36	23	64.3	412	5.47	2543	1	0	0	513.766	1025.52	2	1025.52	-0.001	254	261	0	48.45	34	0.00042	K	QFYVNVEK	E
FANCC-CGSrhino PD1	15	AT3G13920.1	AT3G13920	Symbols: EIF4A1, RH4, TIF4A1 | eukaryotic translation initiation factor 4A1 | chr3:4592635-4594128 REVERSE LENGTH=412	1414	46675	36	23	64.3	412	5.47	2780	1	0	0	524.261	1046.51	2	1046.51	0.0009	53	61	0	41.62	35	0.0022	R	GIYAYGFEK	P
FANCC-CGSrhino PD1	15	AT3G13920.1	AT3G13920	Symbols: EIF4A1, RH4, TIF4A1 | eukaryotic translation initiation factor 4A1 | chr3:4592635-4594128 REVERSE LENGTH=412	1414	46675	36	23	64.3	412	5.47	3394	1	1	1	552.83	1103.65	2	1103.65	0.0006	375	384	1	59.09	32	2.4e-05	R	KGVAINFVTR	D
FANCC-CGSrhino PD1	15	AT3G13920.1	AT3G13920	Symbols: EIF4A1, RH4, TIF4A1 | eukaryotic translation initiation factor 4A1 | chr3:4592635-4594128 REVERSE LENGTH=412	1414	46675	36	23	64.3	412	5.47	3488	1	0	0	557.844	1113.67	2	1113.68	-0.0022	331	340	0	71.2	31	1.1e-06	R	VLITTDLLAR	G
FANCC-CGSrhino PD1	15	AT3G13920.1	AT3G13920	Symbols: EIF4A1, RH4, TIF4A1 | eukaryotic translation initiation factor 4A1 | chr3:4592635-4594128 REVERSE LENGTH=412	1414	46675	36	23	64.3	412	5.47	4024	1	0	0	587.328	1172.64	2	1172.64	0.0011	244	253	1	66.59	36	8.8e-06	K	RDELTLEGIK	Q
FANCC-CGSrhino PD1	15	AT3G13920.1	AT3G13920	Symbols: EIF4A1, RH4, TIF4A1 | eukaryotic translation initiation factor 4A1 | chr3:4592635-4594128 REVERSE LENGTH=412	1414	46675	36	23	64.3	412	5.47	5254	1	1	1	653.804	1305.59	2	1305.59	-0.0011	2	14	0	71.34	31	1.1e-06	M	AGSAPEGTQFDAR	Q
FANCC-CGSrhino PD1	15	AT3G13920.1	AT3G13920	Symbols: EIF4A1, RH4, TIF4A1 | eukaryotic translation initiation factor 4A1 | chr3:4592635-4594128 REVERSE LENGTH=412	1414	46675	36	23	64.3	412	5.47	5604	1	1	1	674.81	1347.61	2	1347.61	-0.0005	2	14	0	66.11	30	2.9e-06	M	AGSAPEGTQFDAR	Q	Acetyl (Protein N-term)	1.0000000000000.0
FANCC-CGSrhino PD1	15	AT3G13920.1	AT3G13920	Symbols: EIF4A1, RH4, TIF4A1 | eukaryotic translation initiation factor 4A1 | chr3:4592635-4594128 REVERSE LENGTH=412	1414	46675	36	23	64.3	412	5.47	6010	1	0	0	701.37	1400.73	2	1400.73	-0.0009	76	89	0	91.52	35	2.5e-08	K	GLDVIQQAQSGTGK	T
FANCC-CGSrhino PD1	15	AT3G13920.1	AT3G13920	Symbols: EIF4A1, RH4, TIF4A1 | eukaryotic translation initiation factor 4A1 | chr3:4592635-4594128 REVERSE LENGTH=412	1414	46675	36	23	64.3	412	5.47	6710	1	0	0	751.943	1501.87	2	1501.87	-0.001	153	167	0	91.07	31	1e-08	R	ILQAGVHVVVGTPGR	V
FANCC-CGSrhino PD1	15	AT3G13920.1	AT3G13920	Symbols: EIF4A1, RH4, TIF4A1 | eukaryotic translation initiation factor 4A1 | chr3:4592635-4594128 REVERSE LENGTH=412	1414	46675	36	23	64.3	412	5.47	6711	1	0	0	501.632	1501.87	3	1501.87	0.0012	153	167	0	66.3	30	2.9e-06	R	ILQAGVHVVVGTPGR	V
FANCC-CGSrhino PD1	15	AT3G13920.1	AT3G13920	Symbols: EIF4A1, RH4, TIF4A1 | eukaryotic translation initiation factor 4A1 | chr3:4592635-4594128 REVERSE LENGTH=412	1414	46675	36	23	64.3	412	5.47	7039	1	0	0	778.36	1554.71	2	1554.71	0	184	196	0	98.17	32	2.7e-09	K	MFVLDEADEMLSR	G
FANCC-CGSrhino PD1	15	AT3G13920.1	AT3G13920	Symbols: EIF4A1, RH4, TIF4A1 | eukaryotic translation initiation factor 4A1 | chr3:4592635-4594128 REVERSE LENGTH=412	1414	46675	36	23	64.3	412	5.47	7224	1	0	0	795.433	1588.85	2	1588.85	0.001	200	212	0	66.59	35	7.3e-06	K	DQIYDIFQLLPPK	I
FANCC-CGSrhino PD1	15	AT3G13920.1	AT3G13920	Symbols: EIF4A1, RH4, TIF4A1 | eukaryotic translation initiation factor 4A1 | chr3:4592635-4594128 REVERSE LENGTH=412	1414	46675	36	23	64.3	412	5.47	7225	1	0	0	795.433	1588.85	2	1588.85	0.001	200	212	0	59.96	35	3.4e-05	K	DQIYDIFQLLPPK	I
FANCC-CGSrhino PD1	15	AT3G13920.1	AT3G13920	Symbols: EIF4A1, RH4, TIF4A1 | eukaryotic translation initiation factor 4A1 | chr3:4592635-4594128 REVERSE LENGTH=412	1414	46675	36	23	64.3	412	5.47	7226	1	0	0	795.433	1588.85	2	1588.85	0.0013	200	212	0	75.01	35	1.1e-06	K	DQIYDIFQLLPPK	I
FANCC-CGSrhino PD1	15	AT3G13920.1	AT3G13920	Symbols: EIF4A1, RH4, TIF4A1 | eukaryotic translation initiation factor 4A1 | chr3:4592635-4594128 REVERSE LENGTH=412	1414	46675	36	23	64.3	412	5.47	8267	1	0	0	892.884	1783.75	2	1783.75	-0.0011	302	317	0	94.64	27	1.9e-09	R	DHTVSATHGDMDQNTR	D
FANCC-CGSrhino PD1	15	AT3G13920.1	AT3G13920	Symbols: EIF4A1, RH4, TIF4A1 | eukaryotic translation initiation factor 4A1 | chr3:4592635-4594128 REVERSE LENGTH=412	1414	46675	36	23	64.3	412	5.47	8269	1	0	0	595.593	1783.76	3	1783.75	0.0017	302	317	0	44.99	27	0.00019	R	DHTVSATHGDMDQNTR	D
FANCC-CGSrhino PD1	15	AT3G13920.1	AT3G13920	Symbols: EIF4A1, RH4, TIF4A1 | eukaryotic translation initiation factor 4A1 | chr3:4592635-4594128 REVERSE LENGTH=412	1414	46675	36	23	64.3	412	5.47	8355	1	0	0	600.923	1799.75	3	1799.75	-0.003	302	317	0	28.73	27	0.0072	R	DHTVSATHGDMDQNTR	D	Oxidation (M)	0.0000000000200000.0
FANCC-CGSrhino PD1	15	AT3G13920.1	AT3G13920	Symbols: EIF4A1, RH4, TIF4A1 | eukaryotic translation initiation factor 4A1 | chr3:4592635-4594128 REVERSE LENGTH=412	1414	46675	36	23	64.3	412	5.47	8356	1	0	0	600.924	1799.75	3	1799.75	0.0018	302	317	0	30.34	27	0.0053	R	DHTVSATHGDMDQNTR	D	Oxidation (M)	0.0000000000200000.0
FANCC-CGSrhino PD1	15	AT3G13920.1	AT3G13920	Symbols: EIF4A1, RH4, TIF4A1 | eukaryotic translation initiation factor 4A1 | chr3:4592635-4594128 REVERSE LENGTH=412	1414	46675	36	23	64.3	412	5.47	8461	1	0	0	609.984	1826.93	3	1826.93	-0.0016	53	68	1	40.39	35	0.003	R	GIYAYGFEKPSAIQQR	G
FANCC-CGSrhino PD1	15	AT3G13920.1	AT3G13920	Symbols: EIF4A1, RH4, TIF4A1 | eukaryotic translation initiation factor 4A1 | chr3:4592635-4594128 REVERSE LENGTH=412	1414	46675	36	23	64.3	412	5.47	8462	1	0	0	914.473	1826.93	2	1826.93	-0.0005	53	68	1	79.68	35	3.6e-07	R	GIYAYGFEKPSAIQQR	G
FANCC-CGSrhino PD1	15	AT3G13920.1	AT3G13920	Symbols: EIF4A1, RH4, TIF4A1 | eukaryotic translation initiation factor 4A1 | chr3:4592635-4594128 REVERSE LENGTH=412	1414	46675	36	23	64.3	412	5.47	8942	1	0	0	961.003	1919.99	2	1919.99	0.0037	396	412	0	66.75	35	7.6e-06	K	FYNVVVEELPSNVADLL	-
FANCC-CGSrhino PD1	15	AT3G13920.1	AT3G13920	Symbols: EIF4A1, RH4, TIF4A1 | eukaryotic translation initiation factor 4A1 | chr3:4592635-4594128 REVERSE LENGTH=412	1414	46675	36	23	64.3	412	5.47	9332	1	0	0	676.636	2026.89	3	2026.89	-0.0014	300	317	1	68.83	29	1.1e-06	R	SRDHTVSATHGDMDQNTR	D
FANCC-CGSrhino PD1	15	AT3G13920.1	AT3G13920	Symbols: EIF4A1, RH4, TIF4A1 | eukaryotic translation initiation factor 4A1 | chr3:4592635-4594128 REVERSE LENGTH=412	1414	46675	36	23	64.3	412	5.47	9333	1	0	0	507.729	2026.89	4	2026.89	0.0001	300	317	1	51.86	29	5.2e-05	R	SRDHTVSATHGDMDQNTR	D
FANCC-CGSrhino PD1	15	AT3G13920.1	AT3G13920	Symbols: EIF4A1, RH4, TIF4A1 | eukaryotic translation initiation factor 4A1 | chr3:4592635-4594128 REVERSE LENGTH=412	1414	46675	36	23	64.3	412	5.47	9334	1	0	0	1014.45	2026.89	2	2026.89	0.0007	300	317	1	68.36	29	1.2e-06	R	SRDHTVSATHGDMDQNTR	D
FANCC-CGSrhino PD1	15	AT3G13920.1	AT3G13920	Symbols: EIF4A1, RH4, TIF4A1 | eukaryotic translation initiation factor 4A1 | chr3:4592635-4594128 REVERSE LENGTH=412	1414	46675	36	23	64.3	412	5.47	9385	1	0	0	681.968	2042.88	3	2042.88	-0.0015	300	317	1	40.56	29	0.0007	R	SRDHTVSATHGDMDQNTR	D	Oxidation (M)	0.000000000000200000.0
FANCC-CGSrhino PD1	15	AT3G13920.1	AT3G13920	Symbols: EIF4A1, RH4, TIF4A1 | eukaryotic translation initiation factor 4A1 | chr3:4592635-4594128 REVERSE LENGTH=412	1414	46675	36	23	64.3	412	5.47	9386	1	0	0	511.728	2042.88	4	2042.88	-0.0011	300	317	1	36.4	28	0.0018	R	SRDHTVSATHGDMDQNTR	D	Oxidation (M)	0.000000000000200000.0
FANCC-CGSrhino PD1	15	AT3G13920.1	AT3G13920	Symbols: EIF4A1, RH4, TIF4A1 | eukaryotic translation initiation factor 4A1 | chr3:4592635-4594128 REVERSE LENGTH=412	1414	46675	36	23	64.3	412	5.47	9437	1	0	0	1030.05	2058.08	2	2058.08	-0.0009	213	231	0	123.28	34	1.5e-11	K	IQVGVFSATMPPEALEITR	K
FANCC-CGSrhino PD1	15	AT3G13920.1	AT3G13920	Symbols: EIF4A1, RH4, TIF4A1 | eukaryotic translation initiation factor 4A1 | chr3:4592635-4594128 REVERSE LENGTH=412	1414	46675	36	23	64.3	412	5.47	11765	1	0	0	965.838	2894.49	3	2894.49	-0.0003	341	365	0	113.95	33	9.3e-11	R	GIDVQQVSLVINFDLPTQPENYLHR	I
FANCC-CGSrhino PD1	15	AT3G13920.1	AT3G13920	Symbols: EIF4A1, RH4, TIF4A1 | eukaryotic translation initiation factor 4A1 | chr3:4592635-4594128 REVERSE LENGTH=412	1414	46675	36	23	64.3	412	5.47	11766	1	0	0	1448.26	2894.5	2	2894.49	0.003	341	365	0	99.21	33	2.7e-09	R	GIDVQQVSLVINFDLPTQPENYLHR	I
FANCC-CGSrhino PD1	15	AT3G13920.1	AT3G13920	Symbols: EIF4A1, RH4, TIF4A1 | eukaryotic translation initiation factor 4A1 | chr3:4592635-4594128 REVERSE LENGTH=412	1414	46675	36	23	64.3	412	5.47	12901	1	0	1	965.945	3859.75	4	3859.75	-0.0004	20	52	0	55.02	29	2.8e-05	K	LNEVLEGQDEFFTSYDDVHESFDAMGLQENLLR	G
FANCC-CGSrhino PD1	16	AT1G07920.1;AT1G07930.1;AT1G07940.1;AT1G07940.2;AT5G60390.1;AT5G60390.3	AT1G07920	Symbols: | GTP binding Elongation factor Tu family protein | chr1:2455559-2457001 FORWARD LENGTH=449	1396	49471	42	13	31.2	449	9.19	244	1	1	1	413.221	824.427	2	824.428	-0.0012	173	179	0	42.35	33	0.0014	K	EVSSYLK	K
FANCC-CGSrhino PD1	16	AT1G07920.1;AT1G07930.1;AT1G07940.1;AT1G07940.2;AT5G60390.1;AT5G60390.3	AT1G07920	Symbols: | GTP binding Elongation factor Tu family protein | chr1:2455559-2457001 FORWARD LENGTH=449	1396	49471	42	13	31.2	449	9.19	1000	1	1	1	447.74	893.465	2	893.465	0	56	62	0	37.2	36	0.0079	K	YAWVLDK	L
FANCC-CGSrhino PD1	16	AT1G07920.1;AT1G07930.1;AT1G07940.1;AT1G07940.2;AT5G60390.1;AT5G60390.3	AT1G07920	Symbols: | GTP binding Elongation factor Tu family protein | chr1:2455559-2457001 FORWARD LENGTH=449	1396	49471	42	13	31.2	449	9.19	1233	1	1	1	457.786	913.558	2	913.56	-0.0012	419	427	0	65.05	31	4.7e-06	R	QTVAVGVIK	S
FANCC-CGSrhino PD1	16	AT1G07920.1;AT1G07930.1;AT1G07940.1;AT1G07940.2;AT5G60390.1;AT5G60390.3	AT1G07920	Symbols: | GTP binding Elongation factor Tu family protein | chr1:2455559-2457001 FORWARD LENGTH=449	1396	49471	42	13	31.2	449	9.19	1978	1	1	1	488.278	974.542	2	974.544	-0.0014	236	243	0	52.89	36	0.00023	R	LPLQDVYK	I
FANCC-CGSrhino PD1	16	AT1G07920.1;AT1G07930.1;AT1G07940.1;AT1G07940.2;AT5G60390.1;AT5G60390.3	AT1G07920	Symbols: | GTP binding Elongation factor Tu family protein | chr1:2455559-2457001 FORWARD LENGTH=449	1396	49471	42	13	31.2	449	9.19	2041	1	1	1	491.259	980.503	2	980.504	-0.0009	310	318	1	45.4	35	0.001	K	RGYVASNSK	D
FANCC-CGSrhino PD1	16	AT1G07920.1;AT1G07930.1;AT1G07940.1;AT1G07940.2;AT5G60390.1;AT5G60390.3	AT1G07920	Symbols: | GTP binding Elongation factor Tu family protein | chr1:2455559-2457001 FORWARD LENGTH=449	1396	49471	42	13	31.2	449	9.19	2536	1	1	1	513.309	1024.6	2	1024.6	0.0001	244	254	0	64.3	30	4e-06	K	IGGIGTVPVGR	V
FANCC-CGSrhino PD1	16	AT1G07920.1;AT1G07930.1;AT1G07940.1;AT1G07940.2;AT5G60390.1;AT5G60390.3	AT1G07920	Symbols: | GTP binding Elongation factor Tu family protein | chr1:2455559-2457001 FORWARD LENGTH=449	1396	49471	42	13	31.2	449	9.19	2537	1	1	1	513.309	1024.6	2	1024.6	0.0001	244	254	0	57.4	30	1.9e-05	K	IGGIGTVPVGR	V
FANCC-CGSrhino PD1	16	AT1G07920.1;AT1G07930.1;AT1G07940.1;AT1G07940.2;AT5G60390.1;AT5G60390.3	AT1G07920	Symbols: | GTP binding Elongation factor Tu family protein | chr1:2455559-2457001 FORWARD LENGTH=449	1396	49471	42	13	31.2	449	9.19	2540	1	1	1	513.749	1025.48	2	1025.48	0.0012	205	212	0	33.43	33	0.0093	R	STNLDWYK	G
FANCC-CGSrhino PD1	16	AT1G07920.1;AT1G07930.1;AT1G07940.1;AT1G07940.2;AT5G60390.1;AT5G60390.3	AT1G07920	Symbols: | GTP binding Elongation factor Tu family protein | chr1:2455559-2457001 FORWARD LENGTH=449	1396	49471	42	13	31.2	449	9.19	3542	1	1	1	560.804	1119.59	2	1119.59	0.0003	21	30	0	59.45	36	5.1e-05	K	STTTGHLIYK	L
FANCC-CGSrhino PD1	16	AT1G07920.1;AT1G07930.1;AT1G07940.1;AT1G07940.2;AT5G60390.1;AT5G60390.3	AT1G07920	Symbols: | GTP binding Elongation factor Tu family protein | chr1:2455559-2457001 FORWARD LENGTH=449	1396	49471	42	13	31.2	449	9.19	5183	1	1	1	433.587	1297.74	3	1297.74	0.0012	135	146	0	58.59	32	2.5e-05	R	EHALLAFTLGVK	Q
FANCC-CGSrhino PD1	16	AT1G07920.1;AT1G07930.1;AT1G07940.1;AT1G07940.2;AT5G60390.1;AT5G60390.3	AT1G07920	Symbols: | GTP binding Elongation factor Tu family protein | chr1:2455559-2457001 FORWARD LENGTH=449	1396	49471	42	13	31.2	449	9.19	5184	1	1	1	649.878	1297.74	2	1297.74	0.0015	135	146	0	71.35	32	1.3e-06	R	EHALLAFTLGVK	Q
FANCC-CGSrhino PD1	16	AT1G07920.1;AT1G07930.1;AT1G07940.1;AT1G07940.2;AT5G60390.1;AT5G60390.3	AT1G07920	Symbols: | GTP binding Elongation factor Tu family protein | chr1:2455559-2457001 FORWARD LENGTH=449	1396	49471	42	13	31.2	449	9.19	7475	1	1	1	545.638	1633.89	3	1633.89	-0.001	6	20	0	69.49	34	3.2e-06	K	FHINIVVIGHVDSGK	S
FANCC-CGSrhino PD1	16	AT1G07920.1;AT1G07930.1;AT1G07940.1;AT1G07940.2;AT5G60390.1;AT5G60390.3	AT1G07920	Symbols: | GTP binding Elongation factor Tu family protein | chr1:2455559-2457001 FORWARD LENGTH=449	1396	49471	42	13	31.2	449	9.19	7476	1	1	1	545.638	1633.89	3	1633.89	-0.0008	6	20	0	39.59	34	0.0032	K	FHINIVVIGHVDSGK	S
FANCC-CGSrhino PD1	16	AT1G07920.1;AT1G07930.1;AT1G07940.1;AT1G07940.2;AT5G60390.1;AT5G60390.3	AT1G07920	Symbols: | GTP binding Elongation factor Tu family protein | chr1:2455559-2457001 FORWARD LENGTH=449	1396	49471	42	13	31.2	449	9.19	7481	1	1	1	545.639	1633.89	3	1633.89	-0.0003	6	20	0	42.48	34	0.0016	K	FHINIVVIGHVDSGK	S
FANCC-CGSrhino PD1	16	AT1G07920.1;AT1G07930.1;AT1G07940.1;AT1G07940.2;AT5G60390.1;AT5G60390.3	AT1G07920	Symbols: | GTP binding Elongation factor Tu family protein | chr1:2455559-2457001 FORWARD LENGTH=449	1396	49471	42	13	31.2	449	9.19	7482	1	1	1	545.639	1633.89	3	1633.89	-0.0001	6	20	0	37.88	34	0.0046	K	FHINIVVIGHVDSGK	S
FANCC-CGSrhino PD1	16	AT1G07920.1;AT1G07930.1;AT1G07940.1;AT1G07940.2;AT5G60390.1;AT5G60390.3	AT1G07920	Symbols: | GTP binding Elongation factor Tu family protein | chr1:2455559-2457001 FORWARD LENGTH=449	1396	49471	42	13	31.2	449	9.19	7485	1	1	1	545.639	1633.89	3	1633.89	0	6	20	0	42.57	34	0.0016	K	FHINIVVIGHVDSGK	S
FANCC-CGSrhino PD1	16	AT1G07920.1;AT1G07930.1;AT1G07940.1;AT1G07940.2;AT5G60390.1;AT5G60390.3	AT1G07920	Symbols: | GTP binding Elongation factor Tu family protein | chr1:2455559-2457001 FORWARD LENGTH=449	1396	49471	42	13	31.2	449	9.19	7486	1	1	1	545.639	1633.89	3	1633.89	0.0002	6	20	0	42.29	34	0.0017	K	FHINIVVIGHVDSGK	S
FANCC-CGSrhino PD1	16	AT1G07920.1;AT1G07930.1;AT1G07940.1;AT1G07940.2;AT5G60390.1;AT5G60390.3	AT1G07920	Symbols: | GTP binding Elongation factor Tu family protein | chr1:2455559-2457001 FORWARD LENGTH=449	1396	49471	42	13	31.2	449	9.19	7488	1	1	1	545.639	1633.89	3	1633.89	0.0004	6	20	0	52.91	34	0.00014	K	FHINIVVIGHVDSGK	S
FANCC-CGSrhino PD1	16	AT1G07920.1;AT1G07930.1;AT1G07940.1;AT1G07940.2;AT5G60390.1;AT5G60390.3	AT1G07920	Symbols: | GTP binding Elongation factor Tu family protein | chr1:2455559-2457001 FORWARD LENGTH=449	1396	49471	42	13	31.2	449	9.19	7489	1	1	1	545.639	1633.89	3	1633.89	0.0004	6	20	0	45.64	34	0.00076	K	FHINIVVIGHVDSGK	S
FANCC-CGSrhino PD1	16	AT1G07920.1;AT1G07930.1;AT1G07940.1;AT1G07940.2;AT5G60390.1;AT5G60390.3	AT1G07920	Symbols: | GTP binding Elongation factor Tu family protein | chr1:2455559-2457001 FORWARD LENGTH=449	1396	49471	42	13	31.2	449	9.19	7491	1	1	1	545.639	1633.89	3	1633.89	0.0009	6	20	0	40.69	34	0.0024	K	FHINIVVIGHVDSGK	S
FANCC-CGSrhino PD1	16	AT1G07920.1;AT1G07930.1;AT1G07940.1;AT1G07940.2;AT5G60390.1;AT5G60390.3	AT1G07920	Symbols: | GTP binding Elongation factor Tu family protein | chr1:2455559-2457001 FORWARD LENGTH=449	1396	49471	42	13	31.2	449	9.19	7492	1	1	1	545.639	1633.89	3	1633.89	0.0009	6	20	0	42.61	34	0.0015	K	FHINIVVIGHVDSGK	S
FANCC-CGSrhino PD1	16	AT1G07920.1;AT1G07930.1;AT1G07940.1;AT1G07940.2;AT5G60390.1;AT5G60390.3	AT1G07920	Symbols: | GTP binding Elongation factor Tu family protein | chr1:2455559-2457001 FORWARD LENGTH=449	1396	49471	42	13	31.2	449	9.19	7494	1	1	1	545.639	1633.89	3	1633.89	0.0009	6	20	0	46.04	34	0.0007	K	FHINIVVIGHVDSGK	S
FANCC-CGSrhino PD1	16	AT1G07920.1;AT1G07930.1;AT1G07940.1;AT1G07940.2;AT5G60390.1;AT5G60390.3	AT1G07920	Symbols: | GTP binding Elongation factor Tu family protein | chr1:2455559-2457001 FORWARD LENGTH=449	1396	49471	42	13	31.2	449	9.19	7496	1	1	1	545.639	1633.9	3	1633.89	0.0012	6	20	0	43.74	34	0.0011	K	FHINIVVIGHVDSGK	S
FANCC-CGSrhino PD1	16	AT1G07920.1;AT1G07930.1;AT1G07940.1;AT1G07940.2;AT5G60390.1;AT5G60390.3	AT1G07920	Symbols: | GTP binding Elongation factor Tu family protein | chr1:2455559-2457001 FORWARD LENGTH=449	1396	49471	42	13	31.2	449	9.19	7499	1	1	1	545.639	1633.9	3	1633.89	0.0016	6	20	0	57.37	34	4.9e-05	K	FHINIVVIGHVDSGK	S
FANCC-CGSrhino PD1	16	AT1G07920.1;AT1G07930.1;AT1G07940.1;AT1G07940.2;AT5G60390.1;AT5G60390.3	AT1G07920	Symbols: | GTP binding Elongation factor Tu family protein | chr1:2455559-2457001 FORWARD LENGTH=449	1396	49471	42	13	31.2	449	9.19	7500	1	1	1	545.639	1633.9	3	1633.89	0.0019	6	20	0	50.65	34	0.00023	K	FHINIVVIGHVDSGK	S
FANCC-CGSrhino PD1	16	AT1G07920.1;AT1G07930.1;AT1G07940.1;AT1G07940.2;AT5G60390.1;AT5G60390.3	AT1G07920	Symbols: | GTP binding Elongation factor Tu family protein | chr1:2455559-2457001 FORWARD LENGTH=449	1396	49471	42	13	31.2	449	9.19	7501	1	1	1	545.639	1633.9	3	1633.89	0.0021	6	20	0	57.72	34	4.5e-05	K	FHINIVVIGHVDSGK	S
FANCC-CGSrhino PD1	16	AT1G07920.1;AT1G07930.1;AT1G07940.1;AT1G07940.2;AT5G60390.1;AT5G60390.3	AT1G07920	Symbols: | GTP binding Elongation factor Tu family protein | chr1:2455559-2457001 FORWARD LENGTH=449	1396	49471	42	13	31.2	449	9.19	7503	1	1	1	545.639	1633.9	3	1633.89	0.0027	6	20	0	43.96	34	0.001	K	FHINIVVIGHVDSGK	S
FANCC-CGSrhino PD1	16	AT1G07920.1;AT1G07930.1;AT1G07940.1;AT1G07940.2;AT5G60390.1;AT5G60390.3	AT1G07920	Symbols: | GTP binding Elongation factor Tu family protein | chr1:2455559-2457001 FORWARD LENGTH=449	1396	49471	42	13	31.2	449	9.19	8106	1	1	1	874.467	1746.92	2	1746.92	-0.0031	262	278	0	55.55	35	9.2e-05	K	PGMVVTFAPTGLTTEVK	S
FANCC-CGSrhino PD1	16	AT1G07920.1;AT1G07930.1;AT1G07940.1;AT1G07940.2;AT5G60390.1;AT5G60390.3	AT1G07920	Symbols: | GTP binding Elongation factor Tu family protein | chr1:2455559-2457001 FORWARD LENGTH=449	1396	49471	42	13	31.2	449	9.19	8172	1	1	1	882.466	1762.92	2	1762.92	-0.0003	262	278	0	51.57	35	0.00025	K	PGMVVTFAPTGLTTEVK	S	Oxidation (M)	0.00200000000000000.0
FANCC-CGSrhino PD1	16	AT1G07920.1;AT1G07930.1;AT1G07940.1;AT1G07940.2;AT5G60390.1;AT5G60390.3	AT1G07920	Symbols: | GTP binding Elongation factor Tu family protein | chr1:2455559-2457001 FORWARD LENGTH=449	1396	49471	42	13	31.2	449	9.19	10164	1	1	1	1140.57	2279.13	2	2279.13	-0.0032	392	411	1	86.05	35	8.1e-08	K	MTPTKPMVVETFSEYPPLGR	F
FANCC-CGSrhino PD1	16	AT1G07920.1;AT1G07930.1;AT1G07940.1;AT1G07940.2;AT5G60390.1;AT5G60390.3	AT1G07920	Symbols: | GTP binding Elongation factor Tu family protein | chr1:2455559-2457001 FORWARD LENGTH=449	1396	49471	42	13	31.2	449	9.19	10165	1	1	1	1140.57	2279.13	2	2279.13	-0.0018	392	411	1	96.92	35	6.5e-09	K	MTPTKPMVVETFSEYPPLGR	F
FANCC-CGSrhino PD1	16	AT1G07920.1;AT1G07930.1;AT1G07940.1;AT1G07940.2;AT5G60390.1;AT5G60390.3	AT1G07920	Symbols: | GTP binding Elongation factor Tu family protein | chr1:2455559-2457001 FORWARD LENGTH=449	1396	49471	42	13	31.2	449	9.19	10166	1	1	1	760.718	2279.13	3	2279.13	-0.0002	392	411	1	89.02	35	4.1e-08	K	MTPTKPMVVETFSEYPPLGR	F
FANCC-CGSrhino PD1	16	AT1G07920.1;AT1G07930.1;AT1G07940.1;AT1G07940.2;AT5G60390.1;AT5G60390.3	AT1G07920	Symbols: | GTP binding Elongation factor Tu family protein | chr1:2455559-2457001 FORWARD LENGTH=449	1396	49471	42	13	31.2	449	9.19	10167	1	1	1	760.718	2279.13	3	2279.13	-0.0002	392	411	1	72.68	35	1.8e-06	K	MTPTKPMVVETFSEYPPLGR	F
FANCC-CGSrhino PD1	16	AT1G07920.1;AT1G07930.1;AT1G07940.1;AT1G07940.2;AT5G60390.1;AT5G60390.3	AT1G07920	Symbols: | GTP binding Elongation factor Tu family protein | chr1:2455559-2457001 FORWARD LENGTH=449	1396	49471	42	13	31.2	449	9.19	10213	1	1	1	766.047	2295.12	3	2295.13	-0.0104	392	411	1	60.35	34	2.9e-05	K	MTPTKPMVVETFSEYPPLGR	F	Oxidation (M)	0.20000000000000000000.0
FANCC-CGSrhino PD1	16	AT1G07920.1;AT1G07930.1;AT1G07940.1;AT1G07940.2;AT5G60390.1;AT5G60390.3	AT1G07920	Symbols: | GTP binding Elongation factor Tu family protein | chr1:2455559-2457001 FORWARD LENGTH=449	1396	49471	42	13	31.2	449	9.19	10215	1	1	1	1148.57	2295.12	2	2295.13	-0.0037	392	411	1	61.96	35	2.1e-05	K	MTPTKPMVVETFSEYPPLGR	F	Oxidation (M)	0.20000000000000000000.0
FANCC-CGSrhino PD1	16	AT1G07920.1;AT1G07930.1;AT1G07940.1;AT1G07940.2;AT5G60390.1;AT5G60390.3	AT1G07920	Symbols: | GTP binding Elongation factor Tu family protein | chr1:2455559-2457001 FORWARD LENGTH=449	1396	49471	42	13	31.2	449	9.19	10216	1	1	1	766.049	2295.13	3	2295.13	-0.0028	392	411	1	53.08	35	0.00016	K	MTPTKPMVVETFSEYPPLGR	F	Oxidation (M)	0.20000000000000000000.0
FANCC-CGSrhino PD1	16	AT1G07920.1;AT1G07930.1;AT1G07940.1;AT1G07940.2;AT5G60390.1;AT5G60390.3	AT1G07920	Symbols: | GTP binding Elongation factor Tu family protein | chr1:2455559-2457001 FORWARD LENGTH=449	1396	49471	42	13	31.2	449	9.19	10217	1	1	1	766.049	2295.13	3	2295.13	-0.0021	392	411	1	68.27	35	4.9e-06	K	MTPTKPMVVETFSEYPPLGR	F	Oxidation (M)	0.00000020000000000000.0
FANCC-CGSrhino PD1	16	AT1G07920.1;AT1G07930.1;AT1G07940.1;AT1G07940.2;AT5G60390.1;AT5G60390.3	AT1G07920	Symbols: | GTP binding Elongation factor Tu family protein | chr1:2455559-2457001 FORWARD LENGTH=449	1396	49471	42	13	31.2	449	9.19	10822	1	1	1	1253.67	2505.32	2	2505.32	-0.0042	255	278	1	129.92	33	2.2e-12	R	VETGMIKPGMVVTFAPTGLTTEVK	S
FANCC-CGSrhino PD1	16	AT1G07920.1;AT1G07930.1;AT1G07940.1;AT1G07940.2;AT5G60390.1;AT5G60390.3	AT1G07920	Symbols: | GTP binding Elongation factor Tu family protein | chr1:2455559-2457001 FORWARD LENGTH=449	1396	49471	42	13	31.2	449	9.19	10823	1	1	1	627.337	2505.32	4	2505.32	-0.0042	255	278	1	63.9	33	8.9e-06	R	VETGMIKPGMVVTFAPTGLTTEVK	S
FANCC-CGSrhino PD1	16	AT1G07920.1;AT1G07930.1;AT1G07940.1;AT1G07940.2;AT5G60390.1;AT5G60390.3	AT1G07920	Symbols: | GTP binding Elongation factor Tu family protein | chr1:2455559-2457001 FORWARD LENGTH=449	1396	49471	42	13	31.2	449	9.19	10824	1	1	1	836.114	2505.32	3	2505.32	-0.002	255	278	1	76.72	33	4.5e-07	R	VETGMIKPGMVVTFAPTGLTTEVK	S
FANCC-CGSrhino PD1	16	AT1G07920.1;AT1G07930.1;AT1G07940.1;AT1G07940.2;AT5G60390.1;AT5G60390.3	AT1G07920	Symbols: | GTP binding Elongation factor Tu family protein | chr1:2455559-2457001 FORWARD LENGTH=449	1396	49471	42	13	31.2	449	9.19	10867	1	1	1	841.447	2521.32	3	2521.32	0.0003	255	278	1	58.61	34	3.5e-05	R	VETGMIKPGMVVTFAPTGLTTEVK	S	Oxidation (M)	0.000000000200000000000000.0
FANCC-CGSrhino PD1	16	AT1G07920.1;AT1G07930.1;AT1G07940.1;AT1G07940.2;AT5G60390.1;AT5G60390.3	AT1G07920	Symbols: | GTP binding Elongation factor Tu family protein | chr1:2455559-2457001 FORWARD LENGTH=449	1396	49471	42	13	31.2	449	9.19	10868	1	1	1	841.447	2521.32	3	2521.32	0.0005	255	278	1	51.23	34	0.00019	R	VETGMIKPGMVVTFAPTGLTTEVK	S	Oxidation (M)	0.000020000000000000000000.0
FANCC-CGSrhino PD1	17	AT5G51660.1	AT5G51660	Symbols: CPSF160, ATCPSF160 | cleavage and polyadenylation specificity factor 160 | chr5:20980250-20989268 FORWARD LENGTH=1442	1382	157976	26	24	24.3	1442	5.74	349	1	1	1	419.192	836.37	2	836.37	0.0001	703	709	0	36.28	32	0.0045	R	MTDDSIR	L
FANCC-CGSrhino PD1	17	AT5G51660.1	AT5G51660	Symbols: CPSF160, ATCPSF160 | cleavage and polyadenylation specificity factor 160 | chr5:20980250-20989268 FORWARD LENGTH=1442	1382	157976	26	24	24.3	1442	5.74	1188	1	1	1	455.772	909.529	2	909.532	-0.0031	1149	1156	0	43.61	31	0.00055	R	VLLFSFGK	N
FANCC-CGSrhino PD1	17	AT5G51660.1	AT5G51660	Symbols: CPSF160, ATCPSF160 | cleavage and polyadenylation specificity factor 160 | chr5:20980250-20989268 FORWARD LENGTH=1442	1382	157976	26	24	24.3	1442	5.74	1611	1	1	1	473.262	944.51	2	944.511	-0.0014	845	852	0	56.65	36	0.0001	R	VVELAMQR	W
FANCC-CGSrhino PD1	17	AT5G51660.1	AT5G51660	Symbols: CPSF160, ATCPSF160 | cleavage and polyadenylation specificity factor 160 | chr5:20980250-20989268 FORWARD LENGTH=1442	1382	157976	26	24	24.3	1442	5.74	2494	1	1	1	510.285	1018.55	2	1018.56	-0.0013	639	648	0	41.63	36	0.0031	R	TIAAGNLFGR	R
FANCC-CGSrhino PD1	17	AT5G51660.1	AT5G51660	Symbols: CPSF160, ATCPSF160 | cleavage and polyadenylation specificity factor 160 | chr5:20980250-20989268 FORWARD LENGTH=1442	1382	157976	26	24	24.3	1442	5.74	2554	1	1	1	514.293	1026.57	2	1026.57	-0.0001	509	518	0	64.75	32	5.8e-06	R	DSLVNVGPVK	D
FANCC-CGSrhino PD1	17	AT5G51660.1	AT5G51660	Symbols: CPSF160, ATCPSF160 | cleavage and polyadenylation specificity factor 160 | chr5:20980250-20989268 FORWARD LENGTH=1442	1382	157976	26	24	24.3	1442	5.74	2650	1	1	1	518.26	1034.51	2	1034.51	-0.0004	1320	1329	0	59.54	35	3.8e-05	R	LQMVSSGADK	I
FANCC-CGSrhino PD1	17	AT5G51660.1	AT5G51660	Symbols: CPSF160, ATCPSF160 | cleavage and polyadenylation specificity factor 160 | chr5:20980250-20989268 FORWARD LENGTH=1442	1382	157976	26	24	24.3	1442	5.74	3614	1	1	1	564.824	1127.63	2	1127.63	-0.0001	1226	1235	0	40.25	33	0.0022	K	SFILLGDVHK	S
FANCC-CGSrhino PD1	17	AT5G51660.1	AT5G51660	Symbols: CPSF160, ATCPSF160 | cleavage and polyadenylation specificity factor 160 | chr5:20980250-20989268 FORWARD LENGTH=1442	1382	157976	26	24	24.3	1442	5.74	4023	1	1	1	587.327	1172.64	2	1172.64	0	1244	1254	0	86.34	36	9.4e-08	K	EQGSQLSLLAK	D
FANCC-CGSrhino PD1	17	AT5G51660.1	AT5G51660	Symbols: CPSF160, ATCPSF160 | cleavage and polyadenylation specificity factor 160 | chr5:20980250-20989268 FORWARD LENGTH=1442	1382	157976	26	24	24.3	1442	5.74	4672	1	1	1	621.829	1241.64	2	1241.64	-0.0012	1283	1292	0	47.11	34	0.0005	K	NIQVFYYAPK	M
FANCC-CGSrhino PD1	17	AT5G51660.1	AT5G51660	Symbols: CPSF160, ATCPSF160 | cleavage and polyadenylation specificity factor 160 | chr5:20980250-20989268 FORWARD LENGTH=1442	1382	157976	26	24	24.3	1442	5.74	4957	1	1	1	637.802	1273.59	2	1273.59	-0.0011	75	85	0	78.29	32	2.6e-07	R	AQEEGNTQELR	N
FANCC-CGSrhino PD1	17	AT5G51660.1	AT5G51660	Symbols: CPSF160, ATCPSF160 | cleavage and polyadenylation specificity factor 160 | chr5:20980250-20989268 FORWARD LENGTH=1442	1382	157976	26	24	24.3	1442	5.74	6058	1	1	1	704.348	1406.68	2	1406.68	-0.0015	1022	1033	0	80	35	3.4e-07	K	ATPHQVTYYAEK	N
FANCC-CGSrhino PD1	17	AT5G51660.1	AT5G51660	Symbols: CPSF160, ATCPSF160 | cleavage and polyadenylation specificity factor 160 | chr5:20980250-20989268 FORWARD LENGTH=1442	1382	157976	26	24	24.3	1442	5.74	6670	1	1	1	746.924	1491.83	2	1491.83	-0.0011	1034	1046	0	52.97	33	0.0001	K	NLYPLIVSYPVSK	P
FANCC-CGSrhino PD1	17	AT5G51660.1	AT5G51660	Symbols: CPSF160, ATCPSF160 | cleavage and polyadenylation specificity factor 160 | chr5:20980250-20989268 FORWARD LENGTH=1442	1382	157976	26	24	24.3	1442	5.74	7078	1	1	1	781.944	1561.87	2	1561.87	0.0025	386	399	0	77.45	33	3.6e-07	K	SGELLLLTLIYDGR	A
FANCC-CGSrhino PD1	17	AT5G51660.1	AT5G51660	Symbols: CPSF160, ATCPSF160 | cleavage and polyadenylation specificity factor 160 | chr5:20980250-20989268 FORWARD LENGTH=1442	1382	157976	26	24	24.3	1442	5.74	7129	1	1	1	786.326	1570.64	2	1570.64	-0.0003	455	468	0	85.68	23	6.6e-09	R	DEDEDIEGEGHQAK	R
FANCC-CGSrhino PD1	17	AT5G51660.1	AT5G51660	Symbols: CPSF160, ATCPSF160 | cleavage and polyadenylation specificity factor 160 | chr5:20980250-20989268 FORWARD LENGTH=1442	1382	157976	26	24	24.3	1442	5.74	7444	1	1	1	544.286	1629.84	3	1629.84	0.0012	145	158	0	63.95	35	1.3e-05	K	ISVLEFDDSIHSLR	M
FANCC-CGSrhino PD1	17	AT5G51660.1	AT5G51660	Symbols: CPSF160, ATCPSF160 | cleavage and polyadenylation specificity factor 160 | chr5:20980250-20989268 FORWARD LENGTH=1442	1382	157976	26	24	24.3	1442	5.74	8290	1	1	1	597.008	1788	3	1788	-0.003	1365	1381	0	68.7	32	2.3e-06	K	LVDAVPHVAGLNPLAFR	Q
FANCC-CGSrhino PD1	17	AT5G51660.1	AT5G51660	Symbols: CPSF160, ATCPSF160 | cleavage and polyadenylation specificity factor 160 | chr5:20980250-20989268 FORWARD LENGTH=1442	1382	157976	26	24	24.3	1442	5.74	9058	1	1	1	975.455	1948.89	2	1948.9	-0.0024	887	906	0	142.07	32	1.2e-13	K	AENSLSSENPAALNSSGSSK	L
FANCC-CGSrhino PD1	17	AT5G51660.1	AT5G51660	Symbols: CPSF160, ATCPSF160 | cleavage and polyadenylation specificity factor 160 | chr5:20980250-20989268 FORWARD LENGTH=1442	1382	157976	26	24	24.3	1442	5.74	9190	1	1	1	663.683	1988.03	3	1988.03	-0.0008	297	313	0	67.61	35	5.6e-06	K	QHPVIWSAINLPHDAYK	L
FANCC-CGSrhino PD1	17	AT5G51660.1	AT5G51660	Symbols: CPSF160, ATCPSF160 | cleavage and polyadenylation specificity factor 160 | chr5:20980250-20989268 FORWARD LENGTH=1442	1382	157976	26	24	24.3	1442	5.74	10279	1	1	1	774.458	2320.35	3	2320.35	0.0001	53	74	0	115	24	9.6e-12	R	GIGPLPNVVITAANILEVYIVR	A
FANCC-CGSrhino PD1	17	AT5G51660.1	AT5G51660	Symbols: CPSF160, ATCPSF160 | cleavage and polyadenylation specificity factor 160 | chr5:20980250-20989268 FORWARD LENGTH=1442	1382	157976	26	24	24.3	1442	5.74	10732	1	1	1	826.492	2476.46	3	2476.45	0.0026	52	74	1	101.88	23	1.3e-10	K	RGIGPLPNVVITAANILEVYIVR	A
FANCC-CGSrhino PD1	17	AT5G51660.1	AT5G51660	Symbols: CPSF160, ATCPSF160 | cleavage and polyadenylation specificity factor 160 | chr5:20980250-20989268 FORWARD LENGTH=1442	1382	157976	26	24	24.3	1442	5.74	10733	1	1	1	620.122	2476.46	4	2476.45	0.0049	52	74	1	64.1	23	7.8e-07	K	RGIGPLPNVVITAANILEVYIVR	A
FANCC-CGSrhino PD1	17	AT5G51660.1	AT5G51660	Symbols: CPSF160, ATCPSF160 | cleavage and polyadenylation specificity factor 160 | chr5:20980250-20989268 FORWARD LENGTH=1442	1382	157976	26	24	24.3	1442	5.74	11341	1	1	1	1366.67	2731.33	2	2731.33	-0.001	615	638	0	158.9	34	3.6e-15	R	TMVLETADLLTEVTESVDYYVQGR	T
FANCC-CGSrhino PD1	17	AT5G51660.1	AT5G51660	Symbols: CPSF160, ATCPSF160 | cleavage and polyadenylation specificity factor 160 | chr5:20980250-20989268 FORWARD LENGTH=1442	1382	157976	26	24	24.3	1442	5.74	11342	1	1	1	911.451	2731.33	3	2731.33	0.0036	615	638	0	121.48	34	2e-11	R	TMVLETADLLTEVTESVDYYVQGR	T
FANCC-CGSrhino PD1	17	AT5G51660.1	AT5G51660	Symbols: CPSF160, ATCPSF160 | cleavage and polyadenylation specificity factor 160 | chr5:20980250-20989268 FORWARD LENGTH=1442	1382	157976	26	24	24.3	1442	5.74	12124	1	1	1	1033.2	3096.57	3	3096.57	-0.0011	251	276	0	84.98	33	7e-08	K	DFVFLHGYIEPVIVILQEEEHTWAGR	V
FANCC-CGSrhino PD1	17	AT5G51660.1	AT5G51660	Symbols: CPSF160, ATCPSF160 | cleavage and polyadenylation specificity factor 160 | chr5:20980250-20989268 FORWARD LENGTH=1442	1382	157976	26	24	24.3	1442	5.74	12196	1	1	1	1054.55	3160.63	3	3160.63	0.0027	1116	1146	0	138.6	33	2.9e-13	R	VVTLLNASTGENETLLAVGTAYVQGEDVAAR	G
FANCC-CGSrhino PD1	17	AT5G51660.1	AT5G51660	Symbols: CPSF160, ATCPSF160 | cleavage and polyadenylation specificity factor 160 | chr5:20980250-20989268 FORWARD LENGTH=1442	1382	157976	26	24	24.3	1442	5.74	12389	1	1	1	838.652	3350.58	4	3350.58	0	1047	1076	0	38.21	32	0.0024	K	PLNQVLSSLVDQEAGQQLDNHNMSSDDLQR	T
FANCC-CGSrhino PD1	18	Q86YZ3	Q86YZ3	HORN_HUMAN Hornerin OS=Homo sapiens GN=HRNR PE=1 SV=2	1365	282228	22	14	9.2	2850	10.05	4644	1	1	1	620.787	1239.56	2	1239.56	0.0009	533	545	0	57.11	32	3.2e-05	R	HGSGSGQSPSPSR	G
FANCC-CGSrhino PD1	18	Q86YZ3	Q86YZ3	HORN_HUMAN Hornerin OS=Homo sapiens GN=HRNR PE=1 SV=2	1365	282228	22	14	9.2	2850	10.05	5450	1	1	1	665.3	1328.59	2	1328.59	-0.0007	922	935	0	84.57	30	4.1e-08	R	HGSGSGQSSGFGHK	S
FANCC-CGSrhino PD1	18	Q86YZ3	Q86YZ3	HORN_HUMAN Hornerin OS=Homo sapiens GN=HRNR PE=1 SV=2	1365	282228	22	14	9.2	2850	10.05	5451	1	1	1	443.869	1328.59	3	1328.59	-0.0001	922	935	0	54.9	30	3.7e-05	R	HGSGSGQSSGFGHK	S
FANCC-CGSrhino PD1	18	Q86YZ3	Q86YZ3	HORN_HUMAN Hornerin OS=Homo sapiens GN=HRNR PE=1 SV=2	1365	282228	22	14	9.2	2850	10.05	5961	1	1	1	698.315	1394.62	2	1394.62	-0.0022	649	662	0	91.35	30	8.7e-09	R	YGQQGSGSGQSPSR	G
FANCC-CGSrhino PD1	18	Q86YZ3	Q86YZ3	HORN_HUMAN Hornerin OS=Homo sapiens GN=HRNR PE=1 SV=2	1365	282228	22	14	9.2	2850	10.05	7197	1	1	1	792.861	1583.71	2	1583.71	-0.0003	1038	1053	0	123.21	31	6.3e-12	R	GPYESGSGHSSGLGHR	E
FANCC-CGSrhino PD1	18	Q86YZ3	Q86YZ3	HORN_HUMAN Hornerin OS=Homo sapiens GN=HRNR PE=1 SV=2	1365	282228	22	14	9.2	2850	10.05	7198	1	1	1	528.91	1583.71	3	1583.71	0.0013	1038	1053	0	62.1	31	8.2e-06	R	GPYESGSGHSSGLGHR	E
FANCC-CGSrhino PD1	18	Q86YZ3	Q86YZ3	HORN_HUMAN Hornerin OS=Homo sapiens GN=HRNR PE=1 SV=2	1365	282228	22	14	9.2	2850	10.05	7350	1	1	1	807.84	1613.67	2	1613.67	-0.0013	275	291	0	125.28	26	1.2e-12	R	SSSGSSSSYGQHGSGSR	Q
FANCC-CGSrhino PD1	18	Q86YZ3	Q86YZ3	HORN_HUMAN Hornerin OS=Homo sapiens GN=HRNR PE=1 SV=2	1365	282228	22	14	9.2	2850	10.05	7351	1	1	1	538.896	1613.67	3	1613.67	0.0002	275	291	0	88.85	26	5.4e-09	R	SSSGSSSSYGQHGSGSR	Q
FANCC-CGSrhino PD1	18	Q86YZ3	Q86YZ3	HORN_HUMAN Hornerin OS=Homo sapiens GN=HRNR PE=1 SV=2	1365	282228	22	14	9.2	2850	10.05	8256	1	1	1	595.257	1782.75	3	1782.75	-0.0017	507	525	0	99.11	26	5.6e-10	R	QGSSAGSSSSYGQHGSGSR	Q
FANCC-CGSrhino PD1	18	Q86YZ3	Q86YZ3	HORN_HUMAN Hornerin OS=Homo sapiens GN=HRNR PE=1 SV=2	1365	282228	22	14	9.2	2850	10.05	8383	1	1	1	904.88	1807.75	2	1807.75	-0.0018	1443	1461	0	94.89	24	8.9e-10	R	HGSSSGSSSSYGQHGSGSR	Q
FANCC-CGSrhino PD1	18	Q86YZ3	Q86YZ3	HORN_HUMAN Hornerin OS=Homo sapiens GN=HRNR PE=1 SV=2	1365	282228	22	14	9.2	2850	10.05	8384	1	1	1	603.59	1807.75	3	1807.75	0.0004	1443	1461	0	114.57	24	1e-11	R	HGSSSGSSSSYGQHGSGSR	Q
FANCC-CGSrhino PD1	18	Q86YZ3	Q86YZ3	HORN_HUMAN Hornerin OS=Homo sapiens GN=HRNR PE=1 SV=2	1365	282228	22	14	9.2	2850	10.05	8385	1	1	1	452.944	1807.75	4	1807.75	0.0005	1443	1461	0	65.65	24	8e-07	R	HGSSSGSSSSYGQHGSGSR	Q
FANCC-CGSrhino PD1	18	Q86YZ3	Q86YZ3	HORN_HUMAN Hornerin OS=Homo sapiens GN=HRNR PE=1 SV=2	1365	282228	22	14	9.2	2850	10.05	8636	1	1	1	465.702	1858.78	4	1858.78	-0.0003	2188	2207	0	33.41	27	0.0024	R	HGSGSGHSSSHGQHGSGSGR	S
FANCC-CGSrhino PD1	18	Q86YZ3	Q86YZ3	HORN_HUMAN Hornerin OS=Homo sapiens GN=HRNR PE=1 SV=2	1365	282228	22	14	9.2	2850	10.05	8785	1	1	1	629.284	1884.83	3	1884.83	-0.0007	1248	1267	0	103.36	29	4.3e-10	R	HGSGLGHSSSHGQHGSGSGR	S
FANCC-CGSrhino PD1	18	Q86YZ3	Q86YZ3	HORN_HUMAN Hornerin OS=Homo sapiens GN=HRNR PE=1 SV=2	1365	282228	22	14	9.2	2850	10.05	8786	1	1	1	472.215	1884.83	4	1884.83	0.0002	1248	1267	0	52.07	29	5.9e-05	R	HGSGLGHSSSHGQHGSGSGR	S
FANCC-CGSrhino PD1	18	Q86YZ3	Q86YZ3	HORN_HUMAN Hornerin OS=Homo sapiens GN=HRNR PE=1 SV=2	1365	282228	22	14	9.2	2850	10.05	8965	1	1	1	964.928	1927.84	2	1927.84	-0.0004	572	590	0	88.1	30	1.6e-08	R	GPYESGSGHSSGLGHQESR	S
FANCC-CGSrhino PD1	18	Q86YZ3	Q86YZ3	HORN_HUMAN Hornerin OS=Homo sapiens GN=HRNR PE=1 SV=2	1365	282228	22	14	9.2	2850	10.05	8966	1	1	1	643.621	1927.84	3	1927.84	0.0011	572	590	0	83.61	30	4.6e-08	R	GPYESGSGHSSGLGHQESR	S
FANCC-CGSrhino PD1	18	Q86YZ3	Q86YZ3	HORN_HUMAN Hornerin OS=Homo sapiens GN=HRNR PE=1 SV=2	1365	282228	22	14	9.2	2850	10.05	9049	1	1	1	649.972	1946.9	3	1946.89	0.0008	992	1011	0	87.03	33	4.3e-08	R	QSLGHGQHGSGSGQSPSPSR	G
FANCC-CGSrhino PD1	18	Q86YZ3	Q86YZ3	HORN_HUMAN Hornerin OS=Homo sapiens GN=HRNR PE=1 SV=2	1365	282228	22	14	9.2	2850	10.05	9622	1	1	1	708.297	2121.87	3	2121.87	-0.0017	1910	1931	0	119.94	23	2.4e-12	R	GEQHGSSSGSSSSYGQHGSGSR	Q
FANCC-CGSrhino PD1	18	Q86YZ3	Q86YZ3	HORN_HUMAN Hornerin OS=Homo sapiens GN=HRNR PE=1 SV=2	1365	282228	22	14	9.2	2850	10.05	9623	1	1	1	531.475	2121.87	4	2121.87	0.0002	1910	1931	0	72.94	23	1.2e-07	R	GEQHGSSSGSSSSYGQHGSGSR	Q
FANCC-CGSrhino PD1	18	Q86YZ3	Q86YZ3	HORN_HUMAN Hornerin OS=Homo sapiens GN=HRNR PE=1 SV=2	1365	282228	22	14	9.2	2850	10.05	9731	1	1	1	718.3	2151.88	3	2151.88	-0.0021	970	991	0	100.95	24	2.1e-10	R	SEQHGSSSGSSSSYGQHGSGSR	Q
FANCC-CGSrhino PD1	18	Q86YZ3	Q86YZ3	HORN_HUMAN Hornerin OS=Homo sapiens GN=HRNR PE=1 SV=2	1365	282228	22	14	9.2	2850	10.05	10731	1	1	1	620.01	2476.01	4	2476.01	-0.004	1365	1390	0	78.76	22	2.4e-08	R	HGSGSGHSSSYGQHGSGSGWSSSSGR	H
FANCC-CGSrhino PD1	19	AT1G24300.1	AT1G24300	Symbols: | GYF domain-containing protein | chr1:8614515-8620420 REVERSE LENGTH=1495	1344	166168	32	31	31.2	1495	5.68	1377	1	1	1	464.725	927.436	2	927.434	0.0012	1251	1258	0	44.21	31	0.00058	R	NNMGSLHR	N
FANCC-CGSrhino PD1	19	AT1G24300.1	AT1G24300	Symbols: | GYF domain-containing protein | chr1:8614515-8620420 REVERSE LENGTH=1495	1344	166168	32	31	31.2	1495	5.68	1631	1	1	1	473.757	945.499	2	945.499	-0.0003	115	122	1	45.24	36	0.0014	R	RIDNVSSR	E
FANCC-CGSrhino PD1	19	AT1G24300.1	AT1G24300	Symbols: | GYF domain-containing protein | chr1:8614515-8620420 REVERSE LENGTH=1495	1344	166168	32	31	31.2	1495	5.68	2390	1	1	0	507.29	1012.57	2	1012.57	-0.0004	795	802	0	35.74	32	0.0053	K	IQLQQQQK	I
FANCC-CGSrhino PD1	19	AT1G24300.1	AT1G24300	Symbols: | GYF domain-containing protein | chr1:8614515-8620420 REVERSE LENGTH=1495	1344	166168	32	31	31.2	1495	5.68	2818	1	1	1	525.752	1049.49	2	1049.49	0	1141	1149	0	39.87	33	0.0022	R	SNIDAEHHK	M
FANCC-CGSrhino PD1	19	AT1G24300.1	AT1G24300	Symbols: | GYF domain-containing protein | chr1:8614515-8620420 REVERSE LENGTH=1495	1344	166168	32	31	31.2	1495	5.68	2946	1	1	1	531.265	1060.52	2	1060.51	0.0002	82	90	0	44.56	34	0.00094	K	IVSENETNR	R
FANCC-CGSrhino PD1	19	AT1G24300.1	AT1G24300	Symbols: | GYF domain-containing protein | chr1:8614515-8620420 REVERSE LENGTH=1495	1344	166168	32	31	31.2	1495	5.68	3158	1	1	1	540.259	1078.5	2	1078.5	-0.0009	1237	1245	0	67.44	33	4e-06	R	AFSDEQINR	S
FANCC-CGSrhino PD1	19	AT1G24300.1	AT1G24300	Symbols: | GYF domain-containing protein | chr1:8614515-8620420 REVERSE LENGTH=1495	1344	166168	32	31	31.2	1495	5.68	3351	1	1	0	551.317	1100.62	2	1100.62	-0.0037	1470	1479	0	63.92	35	1.5e-05	R	QIDPALLGFK	V
FANCC-CGSrhino PD1	19	AT1G24300.1	AT1G24300	Symbols: | GYF domain-containing protein | chr1:8614515-8620420 REVERSE LENGTH=1495	1344	166168	32	31	31.2	1495	5.68	3734	1	1	0	570.293	1138.57	2	1138.57	-0.0006	973	981	0	77.54	34	5.4e-07	R	HNTLLEEQR	H
FANCC-CGSrhino PD1	19	AT1G24300.1	AT1G24300	Symbols: | GYF domain-containing protein | chr1:8614515-8620420 REVERSE LENGTH=1495	1344	166168	32	31	31.2	1495	5.68	4025	1	1	1	587.341	1172.67	2	1172.67	0.0014	922	931	0	72.37	35	2e-06	R	ELLEQLLSTK	M
FANCC-CGSrhino PD1	19	AT1G24300.1	AT1G24300	Symbols: | GYF domain-containing protein | chr1:8614515-8620420 REVERSE LENGTH=1495	1344	166168	32	31	31.2	1495	5.68	5255	1	1	1	653.809	1305.6	2	1305.6	-0.0004	1445	1457	0	89.26	32	2.1e-08	K	VAAESNDVTEGSK	G
FANCC-CGSrhino PD1	19	AT1G24300.1	AT1G24300	Symbols: | GYF domain-containing protein | chr1:8614515-8620420 REVERSE LENGTH=1495	1344	166168	32	31	31.2	1495	5.68	5513	1	1	0	669.35	1336.68	2	1336.68	-0.0002	836	846	0	72.5	35	1.9e-06	K	LLQEQQQSHAR	Q
FANCC-CGSrhino PD1	19	AT1G24300.1	AT1G24300	Symbols: | GYF domain-containing protein | chr1:8614515-8620420 REVERSE LENGTH=1495	1344	166168	32	31	31.2	1495	5.68	5514	1	1	0	446.569	1336.68	3	1336.68	-0.0001	836	846	0	52.52	35	0.00019	K	LLQEQQQSHAR	Q
FANCC-CGSrhino PD1	19	AT1G24300.1	AT1G24300	Symbols: | GYF domain-containing protein | chr1:8614515-8620420 REVERSE LENGTH=1495	1344	166168	32	31	31.2	1495	5.68	5539	1	1	1	671.308	1340.6	2	1340.6	-0.0024	212	223	0	55.51	31	4.1e-05	R	MESQSGVPTSYR	T
FANCC-CGSrhino PD1	19	AT1G24300.1	AT1G24300	Symbols: | GYF domain-containing protein | chr1:8614515-8620420 REVERSE LENGTH=1495	1344	166168	32	31	31.2	1495	5.68	6533	1	1	1	737.841	1473.67	2	1473.67	0.0023	1424	1437	0	74.61	31	4.8e-07	K	GSTSEATSFSEMLK	K
FANCC-CGSrhino PD1	19	AT1G24300.1	AT1G24300	Symbols: | GYF domain-containing protein | chr1:8614515-8620420 REVERSE LENGTH=1495	1344	166168	32	31	31.2	1495	5.68	6649	1	1	0	497.628	1489.86	3	1489.86	-0.0001	1363	1376	0	47.56	30	0.00021	R	LVVPSHGQNSVLLK	R
FANCC-CGSrhino PD1	19	AT1G24300.1	AT1G24300	Symbols: | GYF domain-containing protein | chr1:8614515-8620420 REVERSE LENGTH=1495	1344	166168	32	31	31.2	1495	5.68	6668	1	1	1	746.876	1491.74	2	1491.74	0.0012	1044	1055	0	65.56	35	1e-05	R	QELFEQGLPFER	S
FANCC-CGSrhino PD1	19	AT1G24300.1	AT1G24300	Symbols: | GYF domain-containing protein | chr1:8614515-8620420 REVERSE LENGTH=1495	1344	166168	32	31	31.2	1495	5.68	7204	1	1	1	793.403	1584.79	2	1584.79	0.001	514	528	0	76.75	35	6.9e-07	R	LANAPEGTPFQDLGR	V
FANCC-CGSrhino PD1	19	AT1G24300.1	AT1G24300	Symbols: | GYF domain-containing protein | chr1:8614515-8620420 REVERSE LENGTH=1495	1344	166168	32	31	31.2	1495	5.68	7793	1	1	1	841.896	1681.78	2	1681.78	-0.0038	50	65	0	50.49	33	0.0002	R	SPTPMPMGNPSDPNLK	D
FANCC-CGSrhino PD1	19	AT1G24300.1	AT1G24300	Symbols: | GYF domain-containing protein | chr1:8614515-8620420 REVERSE LENGTH=1495	1344	166168	32	31	31.2	1495	5.68	8176	1	1	1	883.384	1764.75	2	1764.76	-0.0066	599	613	0	85	27	1.9e-08	K	SESEFYATPPHTEDR	S
FANCC-CGSrhino PD1	19	AT1G24300.1	AT1G24300	Symbols: | GYF domain-containing protein | chr1:8614515-8620420 REVERSE LENGTH=1495	1344	166168	32	31	31.2	1495	5.68	8489	1	1	1	916.433	1830.85	2	1830.85	-0.0021	720	736	0	103.47	32	8.9e-10	R	NTQVDPNMSLDGLASNR	M
FANCC-CGSrhino PD1	19	AT1G24300.1	AT1G24300	Symbols: | GYF domain-containing protein | chr1:8614515-8620420 REVERSE LENGTH=1495	1344	166168	32	31	31.2	1495	5.68	8647	1	1	1	621.642	1861.9	3	1861.9	0.0018	1377	1393	1	53.1	34	0.00015	K	RPPSSHSSSSHEGLIER	I
FANCC-CGSrhino PD1	19	AT1G24300.1	AT1G24300	Symbols: | GYF domain-containing protein | chr1:8614515-8620420 REVERSE LENGTH=1495	1344	166168	32	31	31.2	1495	5.68	8907	1	1	1	638.327	1911.96	3	1910.96	0.9992	847	862	0	40.96	35	0.0029	R	QLHYQQILQGQTPDSR	F
FANCC-CGSrhino PD1	19	AT1G24300.1	AT1G24300	Symbols: | GYF domain-containing protein | chr1:8614515-8620420 REVERSE LENGTH=1495	1344	166168	32	31	31.2	1495	5.68	8962	1	1	1	642.984	1925.93	3	1925.93	0.0002	1105	1121	0	56.14	34	7.2e-05	R	IPIGEPHFSQLESMEGR	W
FANCC-CGSrhino PD1	19	AT1G24300.1	AT1G24300	Symbols: | GYF domain-containing protein | chr1:8614515-8620420 REVERSE LENGTH=1495	1344	166168	32	31	31.2	1495	5.68	9099	1	1	1	652.663	1954.97	3	1954.96	0.0021	982	997	0	82.34	35	1.9e-07	R	HIDPLWPSDHNDQLLR	S
FANCC-CGSrhino PD1	19	AT1G24300.1	AT1G24300	Symbols: | GYF domain-containing protein | chr1:8614515-8620420 REVERSE LENGTH=1495	1344	166168	32	31	31.2	1495	5.68	9184	1	1	1	993.975	1985.94	2	1985.94	-0.001	614	630	0	134.72	33	7.1e-13	R	SFLDFSTQDEEIVFPGR	A
FANCC-CGSrhino PD1	19	AT1G24300.1	AT1G24300	Symbols: | GYF domain-containing protein | chr1:8614515-8620420 REVERSE LENGTH=1495	1344	166168	32	31	31.2	1495	5.68	9678	1	1	1	714.672	2140.99	3	2140.99	0.0004	1122	1140	0	44.13	33	0.00078	R	WSGADTQVVGDWAESQLHR	S
FANCC-CGSrhino PD1	19	AT1G24300.1	AT1G24300	Symbols: | GYF domain-containing protein | chr1:8614515-8620420 REVERSE LENGTH=1495	1344	166168	32	31	31.2	1495	5.68	10181	1	1	1	762.039	2283.1	3	2283.1	-0.0028	872	890	0	46.88	34	0.00058	R	SNNVDQMLLEHQLMNELQK	S
FANCC-CGSrhino PD1	19	AT1G24300.1	AT1G24300	Symbols: | GYF domain-containing protein | chr1:8614515-8620420 REVERSE LENGTH=1495	1344	166168	32	31	31.2	1495	5.68	10338	1	1	1	1171.58	2341.15	2	2341.15	-0.0034	334	355	0	92.88	35	1.8e-08	R	IISSEVYTSSGEESLGENSLLK	C
FANCC-CGSrhino PD1	19	AT1G24300.1	AT1G24300	Symbols: | GYF domain-containing protein | chr1:8614515-8620420 REVERSE LENGTH=1495	1344	166168	32	31	31.2	1495	5.68	10507	1	1	1	801.71	2402.11	3	2402.11	-0.0017	747	766	0	96.84	33	4.3e-09	R	FNLGDQLSSNQHNQQQFQNR	D
FANCC-CGSrhino PD1	19	AT1G24300.1	AT1G24300	Symbols: | GYF domain-containing protein | chr1:8614515-8620420 REVERSE LENGTH=1495	1344	166168	32	31	31.2	1495	5.68	11315	1	1	1	906.485	2716.43	3	2716.43	-0.0004	675	698	0	98.85	32	2.2e-09	K	LHPFGVLWSELESSNVPVNLLPNR	S
FANCC-CGSrhino PD1	19	AT1G24300.1	AT1G24300	Symbols: | GYF domain-containing protein | chr1:8614515-8620420 REVERSE LENGTH=1495	1344	166168	32	31	31.2	1495	5.68	12161	1	1	1	786.124	3140.47	4	3140.47	-0.007	1205	1236	0	74.69	32	5.4e-07	R	MAPSGLTPGIQTLGGYSDHGGSHNAPSTFGAR	A
FANCC-CGSrhino PD1	19	AT1G24300.1	AT1G24300	Symbols: | GYF domain-containing protein | chr1:8614515-8620420 REVERSE LENGTH=1495	1344	166168	32	31	31.2	1495	5.68	12309	1	1	1	817.405	3265.59	4	3265.6	-0.0115	767	794	0	72.43	33	1.3e-06	R	DMLSHSHIGDQAQDLDYLITLQLQQQQK	I
FANCC-CGSrhino PD1	20	AT5G51280.1	AT5G51280	Symbols: | DEAD-box protein abstrakt, putative | chr5:20841456-20843645 FORWARD LENGTH=591	1316	65764	27	21	46.9	591	6.25	380	1	1	1	419.743	837.47	2	837.471	-0.0004	515	521	0	45.05	31	0.00042	K	HLLQEAK	Q
FANCC-CGSrhino PD1	20	AT5G51280.1	AT5G51280	Symbols: | DEAD-box protein abstrakt, putative | chr5:20841456-20843645 FORWARD LENGTH=591	1316	65764	27	21	46.9	591	6.25	1588	1	1	1	472.739	943.464	2	943.465	-0.0009	437	444	0	43.29	31	0.00071	R	EYAISSFK	A
FANCC-CGSrhino PD1	20	AT5G51280.1	AT5G51280	Symbols: | DEAD-box protein abstrakt, putative | chr5:20841456-20843645 FORWARD LENGTH=591	1316	65764	27	21	46.9	591	6.25	2675	1	1	1	519.29	1036.57	2	1036.57	-0.0008	421	431	0	44.26	34	0.0012	K	GVEAVAIHGGK	D
FANCC-CGSrhino PD1	20	AT5G51280.1	AT5G51280	Symbols: | DEAD-box protein abstrakt, putative | chr5:20841456-20843645 FORWARD LENGTH=591	1316	65764	27	21	46.9	591	6.25	3004	1	1	1	533.3	1064.59	2	1064.59	-0.0008	494	503	0	93.47	33	1e-08	K	TGIATTFINK	N
FANCC-CGSrhino PD1	20	AT5G51280.1	AT5G51280	Symbols: | DEAD-box protein abstrakt, putative | chr5:20841456-20843645 FORWARD LENGTH=591	1316	65764	27	21	46.9	591	6.25	3298	1	1	1	548.27	1094.53	2	1094.52	0.0009	305	313	0	53.86	34	0.00011	R	YLTLDEADR	L
FANCC-CGSrhino PD1	20	AT5G51280.1	AT5G51280	Symbols: | DEAD-box protein abstrakt, putative | chr5:20841456-20843645 FORWARD LENGTH=591	1316	65764	27	21	46.9	591	6.25	3510	1	1	1	559.309	1116.6	2	1116.6	0.0005	449	459	0	63.55	36	2e-05	K	DVLVATDVASK	G
FANCC-CGSrhino PD1	20	AT5G51280.1	AT5G51280	Symbols: | DEAD-box protein abstrakt, putative | chr5:20841456-20843645 FORWARD LENGTH=591	1316	65764	27	21	46.9	591	6.25	4243	1	1	1	599.362	1196.71	2	1196.71	-0.0039	52	62	0	91.21	30	8.3e-09	K	PSLLVQATQLK	R
FANCC-CGSrhino PD1	20	AT5G51280.1	AT5G51280	Symbols: | DEAD-box protein abstrakt, putative | chr5:20841456-20843645 FORWARD LENGTH=591	1316	65764	27	21	46.9	591	6.25	4700	1	1	1	623.354	1244.69	2	1244.7	-0.0041	448	459	1	81.5	34	2.1e-07	K	KDVLVATDVASK	G
FANCC-CGSrhino PD1	20	AT5G51280.1	AT5G51280	Symbols: | DEAD-box protein abstrakt, putative | chr5:20841456-20843645 FORWARD LENGTH=591	1316	65764	27	21	46.9	591	6.25	4843	1	1	1	631.336	1260.66	2	1260.66	0.001	504	514	0	64.45	36	1.4e-05	K	NQSETTLLDLK	H
FANCC-CGSrhino PD1	20	AT5G51280.1	AT5G51280	Symbols: | DEAD-box protein abstrakt, putative | chr5:20841456-20843645 FORWARD LENGTH=591	1316	65764	27	21	46.9	591	6.25	4849	1	1	1	421.255	1260.74	3	1260.74	0.0005	277	288	1	44.95	31	0.00044	K	RGVHIVVATPGR	L
FANCC-CGSrhino PD1	20	AT5G51280.1	AT5G51280	Symbols: | DEAD-box protein abstrakt, putative | chr5:20841456-20843645 FORWARD LENGTH=591	1316	65764	27	21	46.9	591	6.25	5119	1	1	1	646.328	1290.64	2	1290.65	-0.0032	314	324	0	82.56	36	2.3e-07	R	LVDLGFEDDIR	E
FANCC-CGSrhino PD1	20	AT5G51280.1	AT5G51280	Symbols: | DEAD-box protein abstrakt, putative | chr5:20841456-20843645 FORWARD LENGTH=591	1316	65764	27	21	46.9	591	6.25	5515	1	1	1	669.361	1336.71	2	1336.71	0.0005	335	346	0	82.26	34	1.8e-07	R	QTLLFSATMPTK	I
FANCC-CGSrhino PD1	20	AT5G51280.1	AT5G51280	Symbols: | DEAD-box protein abstrakt, putative | chr5:20841456-20843645 FORWARD LENGTH=591	1316	65764	27	21	46.9	591	6.25	5527	1	1	1	670.406	1338.8	2	1338.8	-0.001	353	365	1	60.89	29	7.2e-06	R	SALVKPVTVNVGR	A
FANCC-CGSrhino PD1	20	AT5G51280.1	AT5G51280	Symbols: | DEAD-box protein abstrakt, putative | chr5:20841456-20843645 FORWARD LENGTH=591	1316	65764	27	21	46.9	591	6.25	5528	1	1	1	447.273	1338.8	3	1338.8	-0.0005	353	365	1	64.79	29	2.9e-06	R	SALVKPVTVNVGR	A
FANCC-CGSrhino PD1	20	AT5G51280.1	AT5G51280	Symbols: | DEAD-box protein abstrakt, putative | chr5:20841456-20843645 FORWARD LENGTH=591	1316	65764	27	21	46.9	591	6.25	5839	1	1	1	689.322	1376.63	2	1376.63	-0.0008	35	46	1	85.67	32	4.7e-08	K	ASELEEEADKEK	L
FANCC-CGSrhino PD1	20	AT5G51280.1	AT5G51280	Symbols: | DEAD-box protein abstrakt, putative | chr5:20841456-20843645 FORWARD LENGTH=591	1316	65764	27	21	46.9	591	6.25	5840	1	1	1	459.884	1376.63	3	1376.63	-0.0002	35	46	1	55.46	32	5e-05	K	ASELEEEADKEK	L
FANCC-CGSrhino PD1	20	AT5G51280.1	AT5G51280	Symbols: | DEAD-box protein abstrakt, putative | chr5:20841456-20843645 FORWARD LENGTH=591	1316	65764	27	21	46.9	591	6.25	6973	1	1	1	515.272	1542.79	3	1542.79	0.0016	408	420	0	55.36	35	9.4e-05	K	ADVDDIHEYLLLK	G
FANCC-CGSrhino PD1	20	AT5G51280.1	AT5G51280	Symbols: | DEAD-box protein abstrakt, putative | chr5:20841456-20843645 FORWARD LENGTH=591	1316	65764	27	21	46.9	591	6.25	6974	1	1	1	772.405	1542.8	2	1542.79	0.0021	408	420	0	64.59	35	1.1e-05	K	ADVDDIHEYLLLK	G
FANCC-CGSrhino PD1	20	AT5G51280.1	AT5G51280	Symbols: | DEAD-box protein abstrakt, putative | chr5:20841456-20843645 FORWARD LENGTH=591	1316	65764	27	21	46.9	591	6.25	7969	1	1	1	859.951	1717.89	2	1717.89	-0.0021	366	381	0	87.71	35	6.3e-08	R	AGAANLDVIQEVEYVK	Q
FANCC-CGSrhino PD1	20	AT5G51280.1	AT5G51280	Symbols: | DEAD-box protein abstrakt, putative | chr5:20841456-20843645 FORWARD LENGTH=591	1316	65764	27	21	46.9	591	6.25	9426	1	1	1	1028.62	2055.22	2	2055.22	0.0002	165	184	0	100.07	24	2.6e-10	K	GIVQPTPIQVQGLPVILAGR	D
FANCC-CGSrhino PD1	20	AT5G51280.1	AT5G51280	Symbols: | DEAD-box protein abstrakt, putative | chr5:20841456-20843645 FORWARD LENGTH=591	1316	65764	27	21	46.9	591	6.25	9831	1	1	1	731.413	2191.22	3	2191.22	0.0012	100	118	1	77.82	30	2e-07	K	GITYTEPLLTGWKPPLHIR	K
FANCC-CGSrhino PD1	20	AT5G51280.1	AT5G51280	Symbols: | DEAD-box protein abstrakt, putative | chr5:20841456-20843645 FORWARD LENGTH=591	1316	65764	27	21	46.9	591	6.25	9832	1	1	1	548.812	2191.22	4	2191.22	0.0019	100	118	1	46.86	30	0.00025	K	GITYTEPLLTGWKPPLHIR	K
FANCC-CGSrhino PD1	20	AT5G51280.1	AT5G51280	Symbols: | DEAD-box protein abstrakt, putative | chr5:20841456-20843645 FORWARD LENGTH=591	1316	65764	27	21	46.9	591	6.25	10472	1	1	1	1197.03	2392.04	2	2392.05	-0.0021	1	20	0	139.55	29	9.9e-14	-	MESIMEEADSYIEYVSVAER	R	Acetyl (Protein N-term)	1.00000000000000000000.0
FANCC-CGSrhino PD1	20	AT5G51280.1	AT5G51280	Symbols: | DEAD-box protein abstrakt, putative | chr5:20841456-20843645 FORWARD LENGTH=591	1316	65764	27	21	46.9	591	6.25	10473	1	1	1	798.356	2392.05	3	2392.05	0.0001	1	20	0	120	29	9.5e-12	-	MESIMEEADSYIEYVSVAER	R	Acetyl (Protein N-term)	1.00000000000000000000.0
FANCC-CGSrhino PD1	20	AT5G51280.1	AT5G51280	Symbols: | DEAD-box protein abstrakt, putative | chr5:20841456-20843645 FORWARD LENGTH=591	1316	65764	27	21	46.9	591	6.25	11046	1	1	1	870.111	2607.31	3	2607.31	-0.0006	524	548	0	120.75	34	2.6e-11	R	IPPVLAELNDPMEEAETIANASGVK	G
FANCC-CGSrhino PD1	20	AT5G51280.1	AT5G51280	Symbols: | DEAD-box protein abstrakt, putative | chr5:20841456-20843645 FORWARD LENGTH=591	1316	65764	27	21	46.9	591	6.25	11966	1	1	1	995.811	2984.41	3	2984.41	-0.0015	460	484	0	86.6	33	4.6e-08	K	GLDFPDIQHVINYDMPAEIENYVHR	I
FANCC-CGSrhino PD1	20	AT5G51280.1	AT5G51280	Symbols: | DEAD-box protein abstrakt, putative | chr5:20841456-20843645 FORWARD LENGTH=591	1316	65764	27	21	46.9	591	6.25	11967	1	1	1	747.111	2984.41	4	2984.41	0.0012	460	484	0	43.87	33	0.00086	K	GLDFPDIQHVINYDMPAEIENYVHR	I
FANCC-CGSrhino PD1	21	AT4G20360.1	AT4G20360	Symbols: ATRAB8D, ATRABE1B, RABE1b | RAB GTPase homolog E1B | chr4:10990036-10991466 FORWARD LENGTH=476	1315	51598	21	17	50.4	476	5.84	226	1	1	1	412.255	822.496	2	822.496	-0.0003	185	191	0	43.31	29	0.00037	K	EHILLAK	Q
FANCC-CGSrhino PD1	21	AT4G20360.1	AT4G20360	Symbols: ATRAB8D, ATRABE1B, RABE1b | RAB GTPase homolog E1B | chr4:10990036-10991466 FORWARD LENGTH=476	1315	51598	21	17	50.4	476	5.84	1507	1	1	1	469.259	936.503	2	936.503	0.0005	373	381	0	71.58	34	2.1e-06	K	PGSITPHTK	F
FANCC-CGSrhino PD1	21	AT4G20360.1	AT4G20360	Symbols: ATRAB8D, ATRABE1B, RABE1b | RAB GTPase homolog E1B | chr4:10990036-10991466 FORWARD LENGTH=476	1315	51598	21	17	50.4	476	5.84	3299	1	1	1	548.324	1094.63	2	1094.64	-0.0037	382	390	0	53.16	30	5.5e-05	K	FEAIIYVLK	K
FANCC-CGSrhino PD1	21	AT4G20360.1	AT4G20360	Symbols: ATRAB8D, ATRABE1B, RABE1b | RAB GTPase homolog E1B | chr4:10990036-10991466 FORWARD LENGTH=476	1315	51598	21	17	50.4	476	5.84	3620	1	1	1	565.327	1128.64	2	1128.64	0.0015	465	476	0	44.98	34	0.001	K	TVGAGVIGTILE	-
FANCC-CGSrhino PD1	21	AT4G20360.1	AT4G20360	Symbols: ATRAB8D, ATRABE1B, RABE1b | RAB GTPase homolog E1B | chr4:10990036-10991466 FORWARD LENGTH=476	1315	51598	21	17	50.4	476	5.84	3886	1	1	1	579.328	1156.64	2	1156.65	-0.0041	316	326	0	93.15	34	1.3e-08	K	VGETVDLVGLR	E
FANCC-CGSrhino PD1	21	AT4G20360.1	AT4G20360	Symbols: ATRAB8D, ATRABE1B, RABE1b | RAB GTPase homolog E1B | chr4:10990036-10991466 FORWARD LENGTH=476	1315	51598	21	17	50.4	476	5.84	5267	1	1	1	654.291	1306.57	2	1306.57	0.0004	114	124	0	73.02	29	4.4e-07	K	YDEIDAAPEER	A
FANCC-CGSrhino PD1	21	AT4G20360.1	AT4G20360	Symbols: ATRAB8D, ATRABE1B, RABE1b | RAB GTPase homolog E1B | chr4:10990036-10991466 FORWARD LENGTH=476	1315	51598	21	17	50.4	476	5.84	5929	1	1	1	695.34	1388.66	2	1388.66	-0.0001	330	341	0	66.99	33	5e-06	R	SYTVTGVEMFQK	I
FANCC-CGSrhino PD1	21	AT4G20360.1	AT4G20360	Symbols: ATRAB8D, ATRABE1B, RABE1b | RAB GTPase homolog E1B | chr4:10990036-10991466 FORWARD LENGTH=476	1315	51598	21	17	50.4	476	5.84	6276	1	1	1	479.228	1434.66	3	1434.66	-0.0006	113	124	1	43.34	32	0.0009	K	KYDEIDAAPEER	A
FANCC-CGSrhino PD1	21	AT4G20360.1	AT4G20360	Symbols: ATRAB8D, ATRABE1B, RABE1b | RAB GTPase homolog E1B | chr4:10990036-10991466 FORWARD LENGTH=476	1315	51598	21	17	50.4	476	5.84	6351	1	1	1	723.394	1444.77	2	1444.77	-0.0011	192	204	0	53.41	35	0.00016	K	QVGVPDMVVFLNK	E
FANCC-CGSrhino PD1	21	AT4G20360.1	AT4G20360	Symbols: ATRAB8D, ATRABE1B, RABE1b | RAB GTPase homolog E1B | chr4:10990036-10991466 FORWARD LENGTH=476	1315	51598	21	17	50.4	476	5.84	7791	1	1	1	841.478	1680.94	2	1680.94	0.0006	342	357	0	124.04	31	5.8e-12	K	ILDEALAGDNVGLLLR	G
FANCC-CGSrhino PD1	21	AT4G20360.1	AT4G20360	Symbols: ATRAB8D, ATRABE1B, RABE1b | RAB GTPase homolog E1B | chr4:10990036-10991466 FORWARD LENGTH=476	1315	51598	21	17	50.4	476	5.84	8395	1	1	1	905.941	1809.87	2	1809.87	-0.0066	127	142	0	94.48	34	1e-08	R	GITINTATVEYETENR	H
FANCC-CGSrhino PD1	21	AT4G20360.1	AT4G20360	Symbols: ATRAB8D, ATRABE1B, RABE1b | RAB GTPase homolog E1B | chr4:10990036-10991466 FORWARD LENGTH=476	1315	51598	21	17	50.4	476	5.84	8506	1	1	1	613.011	1836.01	3	1836.01	-0.0018	76	92	2	69.92	32	1.9e-06	R	KKPHVNIGTIGHVDHGK	T
FANCC-CGSrhino PD1	21	AT4G20360.1	AT4G20360	Symbols: ATRAB8D, ATRABE1B, RABE1b | RAB GTPase homolog E1B | chr4:10990036-10991466 FORWARD LENGTH=476	1315	51598	21	17	50.4	476	5.84	8860	1	1	1	954.029	1906.04	2	1906.04	0	93	112	0	145.41	32	5.5e-14	K	TTLTAALTMALASIGSSVAK	K
FANCC-CGSrhino PD1	21	AT4G20360.1	AT4G20360	Symbols: ATRAB8D, ATRABE1B, RABE1b | RAB GTPase homolog E1B | chr4:10990036-10991466 FORWARD LENGTH=476	1315	51598	21	17	50.4	476	5.84	8861	1	1	1	636.356	1906.05	3	1906.04	0.0021	93	112	0	112.9	32	9.3e-11	K	TTLTAALTMALASIGSSVAK	K
FANCC-CGSrhino PD1	21	AT4G20360.1	AT4G20360	Symbols: ATRAB8D, ATRABE1B, RABE1b | RAB GTPase homolog E1B | chr4:10990036-10991466 FORWARD LENGTH=476	1315	51598	21	17	50.4	476	5.84	9408	1	1	1	684.343	2050.01	3	2050.01	-0.0005	266	282	0	71.53	35	2.7e-06	K	IYELMDAVDDYIPIPQR	Q
FANCC-CGSrhino PD1	21	AT4G20360.1	AT4G20360	Symbols: ATRAB8D, ATRABE1B, RABE1b | RAB GTPase homolog E1B | chr4:10990036-10991466 FORWARD LENGTH=476	1315	51598	21	17	50.4	476	5.84	9409	1	1	1	1026.01	2050.01	2	2050.01	-0.0005	266	282	0	138.65	35	5.2e-13	K	IYELMDAVDDYIPIPQR	Q
FANCC-CGSrhino PD1	21	AT4G20360.1	AT4G20360	Symbols: ATRAB8D, ATRABE1B, RABE1b | RAB GTPase homolog E1B | chr4:10990036-10991466 FORWARD LENGTH=476	1315	51598	21	17	50.4	476	5.84	9598	1	1	1	1057.53	2113.04	2	2113.04	0	205	222	0	153.46	35	1.5e-14	K	EDQVDDAELLELVELEVR	E
FANCC-CGSrhino PD1	21	AT4G20360.1	AT4G20360	Symbols: ATRAB8D, ATRABE1B, RABE1b | RAB GTPase homolog E1B | chr4:10990036-10991466 FORWARD LENGTH=476	1315	51598	21	17	50.4	476	5.84	9599	1	1	1	705.356	2113.05	3	2113.04	0.0029	205	222	0	89.74	35	3.5e-08	K	EDQVDDAELLELVELEVR	E
FANCC-CGSrhino PD1	21	AT4G20360.1	AT4G20360	Symbols: ATRAB8D, ATRABE1B, RABE1b | RAB GTPase homolog E1B | chr4:10990036-10991466 FORWARD LENGTH=476	1315	51598	21	17	50.4	476	5.84	9662	1	1	1	1068.07	2134.13	2	2134.13	0.0016	283	301	0	123.74	34	1.2e-11	R	QTELPFLLAVEDVFSITGR	G
FANCC-CGSrhino PD1	21	AT4G20360.1	AT4G20360	Symbols: ATRAB8D, ATRABE1B, RABE1b | RAB GTPase homolog E1B | chr4:10990036-10991466 FORWARD LENGTH=476	1315	51598	21	17	50.4	476	5.84	9663	1	1	1	712.385	2134.13	3	2134.13	0.0035	283	301	0	78.93	34	3.5e-07	R	QTELPFLLAVEDVFSITGR	G
FANCC-CGSrhino PD1	21	AT4G20360.1	AT4G20360	Symbols: ATRAB8D, ATRABE1B, RABE1b | RAB GTPase homolog E1B | chr4:10990036-10991466 FORWARD LENGTH=476	1315	51598	21	17	50.4	476	5.84	12475	1	1	1	1146.25	3435.72	3	3434.73	0.9902	223	254	0	85.94	33	5.2e-08	R	ELLSSYEFNGDDIPIISGSALLAVETLTENPK	V
FANCC-CGSrhino PD1	22	AT5G42220.1	AT5G42220	Symbols: | Ubiquitin-like superfamily protein | chr5:16872962-16877455 FORWARD LENGTH=879	1293	92497	22	19	34.7	879	5.07	1833	1	1	1	482.28	962.545	2	962.544	0.0009	43	50	0	51.05	34	0.00021	K	NETVLLFK	E
FANCC-CGSrhino PD1	22	AT5G42220.1	AT5G42220	Symbols: | Ubiquitin-like superfamily protein | chr5:16872962-16877455 FORWARD LENGTH=879	1293	92497	22	19	34.7	879	5.07	2258	1	1	1	500.759	999.503	2	999.503	0.0006	35	42	0	42.32	32	0.0011	R	TYTFQVNK	N
FANCC-CGSrhino PD1	22	AT5G42220.1	AT5G42220	Symbols: | Ubiquitin-like superfamily protein | chr5:16872962-16877455 FORWARD LENGTH=879	1293	92497	22	19	34.7	879	5.07	2959	1	1	1	532.254	1062.49	2	1062.49	-0.0012	509	517	0	38	33	0.0036	R	DMVNIMQGR	D
FANCC-CGSrhino PD1	22	AT5G42220.1	AT5G42220	Symbols: | Ubiquitin-like superfamily protein | chr5:16872962-16877455 FORWARD LENGTH=879	1293	92497	22	19	34.7	879	5.07	4064	1	1	1	590.291	1178.57	2	1178.57	-0.0005	578	588	0	63.37	35	1.5e-05	K	DLGGDLEHPAR	A
FANCC-CGSrhino PD1	22	AT5G42220.1	AT5G42220	Symbols: | Ubiquitin-like superfamily protein | chr5:16872962-16877455 FORWARD LENGTH=879	1293	92497	22	19	34.7	879	5.07	4149	1	1	1	594.297	1186.58	2	1186.58	0.0021	722	732	0	48.85	33	0.00026	R	QAGVDSPNMLR	N
FANCC-CGSrhino PD1	22	AT5G42220.1	AT5G42220	Symbols: | Ubiquitin-like superfamily protein | chr5:16872962-16877455 FORWARD LENGTH=879	1293	92497	22	19	34.7	879	5.07	4689	1	1	1	622.84	1243.66	2	1243.67	-0.0011	19	29	0	84.16	35	1.3e-07	K	TPESTLELNIK	T
FANCC-CGSrhino PD1	22	AT5G42220.1	AT5G42220	Symbols: | Ubiquitin-like superfamily protein | chr5:16872962-16877455 FORWARD LENGTH=879	1293	92497	22	19	34.7	879	5.07	5046	1	1	1	642.37	1282.72	2	1282.72	0.0004	296	308	0	87.32	32	3.3e-08	R	GAATPEALSVVLR	N
FANCC-CGSrhino PD1	22	AT5G42220.1	AT5G42220	Symbols: | Ubiquitin-like superfamily protein | chr5:16872962-16877455 FORWARD LENGTH=879	1293	92497	22	19	34.7	879	5.07	5545	1	1	1	671.36	1340.7	2	1340.7	-0.0003	53	65	0	73.54	34	1.2e-06	K	IASETGVPVGQQR	L
FANCC-CGSrhino PD1	22	AT5G42220.1	AT5G42220	Symbols: | Ubiquitin-like superfamily protein | chr5:16872962-16877455 FORWARD LENGTH=879	1293	92497	22	19	34.7	879	5.07	5570	1	1	1	672.344	1342.67	2	1342.67	0.001	518	529	0	43.3	34	0.0013	R	DQIPSGIESLER	D
FANCC-CGSrhino PD1	22	AT5G42220.1	AT5G42220	Symbols: | Ubiquitin-like superfamily protein | chr5:16872962-16877455 FORWARD LENGTH=879	1293	92497	22	19	34.7	879	5.07	6026	1	1	1	702.835	1403.65	2	1403.65	0.0015	329	341	0	94.49	32	6.7e-09	R	LEQDGSSSDPTLR	S
FANCC-CGSrhino PD1	22	AT5G42220.1	AT5G42220	Symbols: | Ubiquitin-like superfamily protein | chr5:16872962-16877455 FORWARD LENGTH=879	1293	92497	22	19	34.7	879	5.07	7023	1	1	1	776.882	1551.75	2	1551.75	-0.0012	216	229	0	99.41	35	3.7e-09	R	QAFPGVSFQTSMPR	V
FANCC-CGSrhino PD1	22	AT5G42220.1	AT5G42220	Symbols: | Ubiquitin-like superfamily protein | chr5:16872962-16877455 FORWARD LENGTH=879	1293	92497	22	19	34.7	879	5.07	8872	1	1	1	955.019	1908.02	2	1908.03	-0.0088	616	635	0	110.84	34	2.2e-10	K	ATPEVATATPLGLGLGGLDR	K
FANCC-CGSrhino PD1	22	AT5G42220.1	AT5G42220	Symbols: | Ubiquitin-like superfamily protein | chr5:16872962-16877455 FORWARD LENGTH=879	1293	92497	22	19	34.7	879	5.07	9256	1	1	1	668.669	2002.99	3	2002.99	0.0004	791	809	0	60.52	34	2.7e-05	R	AFSQGGPLPHPATIQPDDR	Q
FANCC-CGSrhino PD1	22	AT5G42220.1	AT5G42220	Symbols: | Ubiquitin-like superfamily protein | chr5:16872962-16877455 FORWARD LENGTH=879	1293	92497	22	19	34.7	879	5.07	9297	1	1	1	673.035	2016.08	3	2016.09	-0.0017	309	328	0	100.6	34	2.3e-09	R	NAQHLLSGLGVSSLSHIAGR	L
FANCC-CGSrhino PD1	22	AT5G42220.1	AT5G42220	Symbols: | Ubiquitin-like superfamily protein | chr5:16872962-16877455 FORWARD LENGTH=879	1293	92497	22	19	34.7	879	5.07	10764	1	1	1	624.817	2495.24	4	2494.24	1.0035	75	95	0	39.32	34	0.0036	K	DDHPLSEYHLENGHTLHLIVR	Q
FANCC-CGSrhino PD1	22	AT5G42220.1	AT5G42220	Symbols: | Ubiquitin-like superfamily protein | chr5:16872962-16877455 FORWARD LENGTH=879	1293	92497	22	19	34.7	879	5.07	10883	1	1	1	1265.16	2528.31	2	2528.32	-0.005	697	721	0	115.44	34	7.7e-11	R	VDVSSAMSQVLESPVLDGLLAGVSR	Q
FANCC-CGSrhino PD1	22	AT5G42220.1	AT5G42220	Symbols: | Ubiquitin-like superfamily protein | chr5:16872962-16877455 FORWARD LENGTH=879	1293	92497	22	19	34.7	879	5.07	10884	1	1	1	843.78	2528.32	3	2528.32	0.0019	697	721	0	123.23	34	1.3e-11	R	VDVSSAMSQVLESPVLDGLLAGVSR	Q
FANCC-CGSrhino PD1	22	AT5G42220.1	AT5G42220	Symbols: | Ubiquitin-like superfamily protein | chr5:16872962-16877455 FORWARD LENGTH=879	1293	92497	22	19	34.7	879	5.07	11388	1	1	1	917.133	2748.38	3	2748.38	-0.0063	129	154	0	146.2	34	7e-14	R	HVSHSVVLGSFNVGDQTEGIVPDLSR	V
FANCC-CGSrhino PD1	22	AT5G42220.1	AT5G42220	Symbols: | Ubiquitin-like superfamily protein | chr5:16872962-16877455 FORWARD LENGTH=879	1293	92497	22	19	34.7	879	5.07	11389	1	1	1	688.354	2749.39	4	2748.38	1.0051	129	154	0	122.38	34	1.5e-11	R	HVSHSVVLGSFNVGDQTEGIVPDLSR	V
FANCC-CGSrhino PD1	22	AT5G42220.1	AT5G42220	Symbols: | Ubiquitin-like superfamily protein | chr5:16872962-16877455 FORWARD LENGTH=879	1293	92497	22	19	34.7	879	5.07	11436	1	1	1	925.845	2774.51	3	2774.51	0.0008	342	367	0	116.11	30	2.5e-11	R	SQIQTEAVQVGLAMQHLGALLLELGR	T
FANCC-CGSrhino PD1	22	AT5G42220.1	AT5G42220	Symbols: | Ubiquitin-like superfamily protein | chr5:16872962-16877455 FORWARD LENGTH=879	1293	92497	22	19	34.7	879	5.07	11437	1	1	1	694.636	2774.51	4	2774.51	0.0031	342	367	0	98.71	30	1.4e-09	R	SQIQTEAVQVGLAMQHLGALLLELGR	T
FANCC-CGSrhino PD1	22	AT5G42220.1	AT5G42220	Symbols: | Ubiquitin-like superfamily protein | chr5:16872962-16877455 FORWARD LENGTH=879	1293	92497	22	19	34.7	879	5.07	11708	1	1	1	957.108	2868.3	3	2868.32	-0.0153	810	834	0	85.19	30	3.7e-08	R	QPSQVNVQSMAQMIEHSDPPEDVFR	A
FANCC-CGSrhino PD1	23	AT5G16780.1	AT5G16780	Symbols: DOT2, MDF | SART-1 family | chr5:5517784-5521566 REVERSE LENGTH=820	1264	94086	21	16	27.6	820	5.93	1008	1	1	1	448.212	894.409	2	894.408	0.0003	299	306	0	33.88	32	0.0075	R	NEAYEAAK	K
FANCC-CGSrhino PD1	23	AT5G16780.1	AT5G16780	Symbols: DOT2, MDF | SART-1 family | chr5:5517784-5521566 REVERSE LENGTH=820	1264	94086	21	16	27.6	820	5.93	2186	1	1	1	496.72	991.425	2	991.425	0	316	324	0	48.11	28	0.00011	K	FNDDPGAEK	K
FANCC-CGSrhino PD1	23	AT5G16780.1	AT5G16780	Symbols: DOT2, MDF | SART-1 family | chr5:5517784-5521566 REVERSE LENGTH=820	1264	94086	21	16	27.6	820	5.93	2199	1	1	1	497.236	992.457	2	992.456	0.0003	17	25	0	42.24	32	0.0011	R	ADYEGSPVR	E
FANCC-CGSrhino PD1	23	AT5G16780.1	AT5G16780	Symbols: DOT2, MDF | SART-1 family | chr5:5517784-5521566 REVERSE LENGTH=820	1264	94086	21	16	27.6	820	5.93	2834	1	1	1	526.262	1050.51	2	1050.51	-0.0003	298	306	1	35.88	34	0.0079	R	RNEAYEAAK	K
FANCC-CGSrhino PD1	23	AT5G16780.1	AT5G16780	Symbols: DOT2, MDF | SART-1 family | chr5:5517784-5521566 REVERSE LENGTH=820	1264	94086	21	16	27.6	820	5.93	3227	1	1	1	544.285	1086.56	2	1086.56	0.0003	658	668	0	69.39	34	3.1e-06	K	LVGIVDDDGGK	E
FANCC-CGSrhino PD1	23	AT5G16780.1	AT5G16780	Symbols: DOT2, MDF | SART-1 family | chr5:5517784-5521566 REVERSE LENGTH=820	1264	94086	21	16	27.6	820	5.93	3612	1	1	1	564.762	1127.51	2	1127.51	0.0005	806	816	0	60.01	31	1.4e-05	K	SEPGNSDTPPK	R
FANCC-CGSrhino PD1	23	AT5G16780.1	AT5G16780	Symbols: DOT2, MDF | SART-1 family | chr5:5517784-5521566 REVERSE LENGTH=820	1264	94086	21	16	27.6	820	5.93	4437	1	1	1	609.789	1217.56	2	1217.56	-0.0005	735	745	0	79	32	2e-07	K	NSDTPSQSVQR	M
FANCC-CGSrhino PD1	23	AT5G16780.1	AT5G16780	Symbols: DOT2, MDF | SART-1 family | chr5:5517784-5521566 REVERSE LENGTH=820	1264	94086	21	16	27.6	820	5.93	5934	1	1	1	695.834	1389.65	2	1389.65	0.0002	193	205	0	99.05	32	2.4e-09	K	AEDASDALSWVAR	S
FANCC-CGSrhino PD1	23	AT5G16780.1	AT5G16780	Symbols: DOT2, MDF | SART-1 family | chr5:5517784-5521566 REVERSE LENGTH=820	1264	94086	21	16	27.6	820	5.93	6644	1	1	1	745.839	1489.66	2	1489.66	-0.0013	156	171	0	107.95	30	1.7e-10	R	GLNEGGDNVDAASSGK	E
FANCC-CGSrhino PD1	23	AT5G16780.1	AT5G16780	Symbols: DOT2, MDF | SART-1 family | chr5:5517784-5521566 REVERSE LENGTH=820	1264	94086	21	16	27.6	820	5.93	7076	1	1	1	781.856	1561.7	2	1561.7	0.0004	379	391	0	91.32	30	7.9e-09	K	VSSDYFSQEEMLK	F
FANCC-CGSrhino PD1	23	AT5G16780.1	AT5G16780	Symbols: DOT2, MDF | SART-1 family | chr5:5517784-5521566 REVERSE LENGTH=820	1264	94086	21	16	27.6	820	5.93	7609	1	1	1	825.918	1649.82	2	1649.83	-0.0045	611	625	0	89.49	35	4e-08	K	EITPDENIHEVAVGK	G
FANCC-CGSrhino PD1	23	AT5G16780.1	AT5G16780	Symbols: DOT2, MDF | SART-1 family | chr5:5517784-5521566 REVERSE LENGTH=820	1264	94086	21	16	27.6	820	5.93	7610	1	1	1	550.949	1649.82	3	1649.83	-0.0017	611	625	0	55.48	35	0.0001	K	EITPDENIHEVAVGK	G
FANCC-CGSrhino PD1	23	AT5G16780.1	AT5G16780	Symbols: DOT2, MDF | SART-1 family | chr5:5517784-5521566 REVERSE LENGTH=820	1264	94086	21	16	27.6	820	5.93	8589	1	1	1	925.429	1848.84	2	1848.85	-0.0019	564	579	1	117.26	32	3.3e-11	R	KPESEDVFMEEDVAPK	A
FANCC-CGSrhino PD1	23	AT5G16780.1	AT5G16780	Symbols: DOT2, MDF | SART-1 family | chr5:5517784-5521566 REVERSE LENGTH=820	1264	94086	21	16	27.6	820	5.93	8590	1	1	1	617.289	1848.84	3	1848.85	-0.001	564	579	1	66.29	32	4.2e-06	R	KPESEDVFMEEDVAPK	A
FANCC-CGSrhino PD1	23	AT5G16780.1	AT5G16780	Symbols: DOT2, MDF | SART-1 family | chr5:5517784-5521566 REVERSE LENGTH=820	1264	94086	21	16	27.6	820	5.93	8742	1	1	1	626.305	1875.89	3	1875.9	-0.0032	362	378	0	79.23	34	3.2e-07	R	IQGQTTHTFEDLNSSAK	V
FANCC-CGSrhino PD1	23	AT5G16780.1	AT5G16780	Symbols: DOT2, MDF | SART-1 family | chr5:5517784-5521566 REVERSE LENGTH=820	1264	94086	21	16	27.6	820	5.93	8743	1	1	1	938.954	1875.89	2	1875.9	-0.003	362	378	0	134.96	34	8.5e-13	R	IQGQTTHTFEDLNSSAK	V
FANCC-CGSrhino PD1	23	AT5G16780.1	AT5G16780	Symbols: DOT2, MDF | SART-1 family | chr5:5517784-5521566 REVERSE LENGTH=820	1264	94086	21	16	27.6	820	5.93	10235	1	1	1	1152.57	2303.13	2	2303.13	0.0002	407	429	0	177.25	35	7e-17	K	LDLSMLEAEAVASGLGAEDLGSR	K
FANCC-CGSrhino PD1	23	AT5G16780.1	AT5G16780	Symbols: DOT2, MDF | SART-1 family | chr5:5517784-5521566 REVERSE LENGTH=820	1264	94086	21	16	27.6	820	5.93	10236	1	1	1	768.718	2303.13	3	2303.13	0.0021	407	429	0	115.23	35	1.1e-10	K	LDLSMLEAEAVASGLGAEDLGSR	K
FANCC-CGSrhino PD1	23	AT5G16780.1	AT5G16780	Symbols: DOT2, MDF | SART-1 family | chr5:5517784-5521566 REVERSE LENGTH=820	1264	94086	21	16	27.6	820	5.93	11585	1	1	1	948.489	2842.45	3	2842.45	-0.0039	755	781	1	87.24	33	4.4e-08	K	TPYLVLSGHVKPGQTSDPQSGFATVEK	D
FANCC-CGSrhino PD1	23	AT5G16780.1	AT5G16780	Symbols: DOT2, MDF | SART-1 family | chr5:5517784-5521566 REVERSE LENGTH=820	1264	94086	21	16	27.6	820	5.93	11586	1	1	1	711.619	2842.45	4	2842.45	-0.0035	755	781	1	64.17	33	8.9e-06	K	TPYLVLSGHVKPGQTSDPQSGFATVEK	D
FANCC-CGSrhino PD1	23	AT5G16780.1	AT5G16780	Symbols: DOT2, MDF | SART-1 family | chr5:5517784-5521566 REVERSE LENGTH=820	1264	94086	21	16	27.6	820	5.93	11774	1	1	1	968.091	2901.25	3	2901.25	-0.0041	226	251	0	125.32	27	1.5e-12	R	IFEEQDNLNQGENEDGEDGEHLSGVK	V
FANCC-CGSrhino PD1	24	AT2G29550.1	AT2G29550	Symbols: TUB7 | tubulin beta-7 chain | chr2:12644258-12645932 REVERSE LENGTH=449	1248	50714	27	17	46.1	449	4.74	2910	1	1	0	530.268	1058.52	2	1058.52	0.0003	310	318	0	63.16	33	1.1e-05	R	YLTASAMFR	G
FANCC-CGSrhino PD1	24	AT2G29550.1	AT2G29550	Symbols: TUB7 | tubulin beta-7 chain | chr2:12644258-12645932 REVERSE LENGTH=449	1248	50714	27	17	46.1	449	4.74	3131	1	1	0	539.27	1076.52	2	1076.53	-0.0003	155	162	1	44.55	35	0.0011	K	IREEYPDR	M
FANCC-CGSrhino PD1	24	AT2G29550.1	AT2G29550	Symbols: TUB7 | tubulin beta-7 chain | chr2:12644258-12645932 REVERSE LENGTH=449	1248	50714	27	17	46.1	449	4.74	3739	1	1	0	570.349	1138.68	2	1138.69	-0.0029	253	262	0	55.53	29	2.6e-05	K	LAVNLIPFPR	L
FANCC-CGSrhino PD1	24	AT2G29550.1	AT2G29550	Symbols: TUB7 | tubulin beta-7 chain | chr2:12644258-12645932 REVERSE LENGTH=449	1248	50714	27	17	46.1	449	4.74	3807	1	1	0	573.797	1145.58	2	1145.58	-0.0036	242	251	0	42.08	35	0.0021	R	FPGQLNSDLR	K
FANCC-CGSrhino PD1	24	AT2G29550.1	AT2G29550	Symbols: TUB7 | tubulin beta-7 chain | chr2:12644258-12645932 REVERSE LENGTH=449	1248	50714	27	17	46.1	449	4.74	3808	1	1	0	573.799	1145.58	2	1145.58	0	242	251	0	49.46	35	0.00044	R	FPGQLNSDLR	K
FANCC-CGSrhino PD1	24	AT2G29550.1	AT2G29550	Symbols: TUB7 | tubulin beta-7 chain | chr2:12644258-12645932 REVERSE LENGTH=449	1248	50714	27	17	46.1	449	4.74	3809	1	1	0	573.799	1145.58	2	1145.58	0.0011	242	251	0	61.45	35	2.8e-05	R	FPGQLNSDLR	K
FANCC-CGSrhino PD1	24	AT2G29550.1	AT2G29550	Symbols: TUB7 | tubulin beta-7 chain | chr2:12644258-12645932 REVERSE LENGTH=449	1248	50714	27	17	46.1	449	4.74	4410	1	1	0	608.292	1214.57	2	1214.58	-0.0062	381	390	0	69.16	32	2.3e-06	R	VSEQFTAMFR	R
FANCC-CGSrhino PD1	24	AT2G29550.1	AT2G29550	Symbols: TUB7 | tubulin beta-7 chain | chr2:12644258-12645932 REVERSE LENGTH=449	1248	50714	27	17	46.1	449	4.74	4411	1	1	0	608.295	1214.58	2	1214.58	0.0007	381	390	0	68.57	32	2.7e-06	R	VSEQFTAMFR	R
FANCC-CGSrhino PD1	24	AT2G29550.1	AT2G29550	Symbols: TUB7 | tubulin beta-7 chain | chr2:12644258-12645932 REVERSE LENGTH=449	1248	50714	27	17	46.1	449	4.74	4570	1	1	0	616.292	1230.57	2	1230.57	-0.0006	381	390	0	51.73	32	0.00011	R	VSEQFTAMFR	R	Oxidation (M)	0.0000000200.0
FANCC-CGSrhino PD1	24	AT2G29550.1	AT2G29550	Symbols: TUB7 | tubulin beta-7 chain | chr2:12644258-12645932 REVERSE LENGTH=449	1248	50714	27	17	46.1	449	4.74	4963	1	1	0	637.843	1273.67	2	1273.68	-0.0061	242	252	1	40.3	36	0.0039	R	FPGQLNSDLRK	L
FANCC-CGSrhino PD1	24	AT2G29550.1	AT2G29550	Symbols: TUB7 | tubulin beta-7 chain | chr2:12644258-12645932 REVERSE LENGTH=449	1248	50714	27	17	46.1	449	4.74	5280	1	1	1	654.823	1307.63	2	1307.64	-0.0037	36	46	0	93.81	34	1.3e-08	R	YVGDSELQLER	V
FANCC-CGSrhino PD1	24	AT2G29550.1	AT2G29550	Symbols: TUB7 | tubulin beta-7 chain | chr2:12644258-12645932 REVERSE LENGTH=449	1248	50714	27	17	46.1	449	4.74	5796	1	1	0	686.345	1370.68	2	1370.68	-0.001	380	390	1	43.46	34	0.0012	R	RVSEQFTAMFR	R
FANCC-CGSrhino PD1	24	AT2G29550.1	AT2G29550	Symbols: TUB7 | tubulin beta-7 chain | chr2:12644258-12645932 REVERSE LENGTH=449	1248	50714	27	17	46.1	449	4.74	6362	1	1	0	723.846	1445.68	2	1445.68	-0.0039	325	336	0	65.8	33	5.3e-06	K	EVDEQMLNVQNK	N
FANCC-CGSrhino PD1	24	AT2G29550.1	AT2G29550	Symbols: TUB7 | tubulin beta-7 chain | chr2:12644258-12645932 REVERSE LENGTH=449	1248	50714	27	17	46.1	449	4.74	6363	1	1	0	723.847	1445.68	2	1445.68	-0.0016	325	336	0	67.47	33	3.9e-06	K	EVDEQMLNVQNK	N
FANCC-CGSrhino PD1	24	AT2G29550.1	AT2G29550	Symbols: TUB7 | tubulin beta-7 chain | chr2:12644258-12645932 REVERSE LENGTH=449	1248	50714	27	17	46.1	449	4.74	7402	1	1	0	541.622	1621.85	3	1621.84	0.0018	263	276	0	65.16	35	1.1e-05	R	LHFFMVGFAPLTSR	G
FANCC-CGSrhino PD1	24	AT2G29550.1	AT2G29550	Symbols: TUB7 | tubulin beta-7 chain | chr2:12644258-12645932 REVERSE LENGTH=449	1248	50714	27	17	46.1	449	4.74	7460	1	1	0	817.399	1632.78	2	1632.79	-0.0028	63	77	0	81.12	34	2.1e-07	R	AVLMDLEPGTMDSVR	S
FANCC-CGSrhino PD1	24	AT2G29550.1	AT2G29550	Symbols: TUB7 | tubulin beta-7 chain | chr2:12644258-12645932 REVERSE LENGTH=449	1248	50714	27	17	46.1	449	4.74	7864	1	1	0	848.92	1695.82	2	1695.83	-0.0008	337	350	0	82.6	34	1.7e-07	K	NSSYFVEWIPNNVK	S
FANCC-CGSrhino PD1	24	AT2G29550.1	AT2G29550	Symbols: TUB7 | tubulin beta-7 chain | chr2:12644258-12645932 REVERSE LENGTH=449	1248	50714	27	17	46.1	449	4.74	7865	1	1	0	566.283	1695.83	3	1695.83	0.0004	337	350	0	55.61	34	8.4e-05	K	NSSYFVEWIPNNVK	S
FANCC-CGSrhino PD1	24	AT2G29550.1	AT2G29550	Symbols: TUB7 | tubulin beta-7 chain | chr2:12644258-12645932 REVERSE LENGTH=449	1248	50714	27	17	46.1	449	4.74	8217	1	1	1	887.445	1772.88	2	1772.88	-0.0014	283	297	0	71.02	35	2.6e-06	R	NLTVPELTQQMWDAK	N
FANCC-CGSrhino PD1	24	AT2G29550.1	AT2G29550	Symbols: TUB7 | tubulin beta-7 chain | chr2:12644258-12645932 REVERSE LENGTH=449	1248	50714	27	17	46.1	449	4.74	8218	1	1	1	591.966	1772.88	3	1772.88	-0.0005	283	297	0	59.62	35	3.6e-05	R	NLTVPELTQQMWDAK	N
FANCC-CGSrhino PD1	24	AT2G29550.1	AT2G29550	Symbols: TUB7 | tubulin beta-7 chain | chr2:12644258-12645932 REVERSE LENGTH=449	1248	50714	27	17	46.1	449	4.74	8845	1	1	1	950.469	1898.92	2	1898.93	-0.0034	20	35	0	113.36	34	1.5e-10	K	FWEVVNLEHGIDQTGR	Y
FANCC-CGSrhino PD1	24	AT2G29550.1	AT2G29550	Symbols: TUB7 | tubulin beta-7 chain | chr2:12644258-12645932 REVERSE LENGTH=449	1248	50714	27	17	46.1	449	4.74	8846	1	1	1	633.982	1898.92	3	1898.93	-0.0028	20	35	0	62.06	34	1.9e-05	K	FWEVVNLEHGIDQTGR	Y
FANCC-CGSrhino PD1	24	AT2G29550.1	AT2G29550	Symbols: TUB7 | tubulin beta-7 chain | chr2:12644258-12645932 REVERSE LENGTH=449	1248	50714	27	17	46.1	449	4.74	8932	1	1	0	960.449	1918.88	2	1918.89	-0.0091	363	379	0	138.62	32	2.5e-13	K	MASTFIGNSTSIQEMFR	R
FANCC-CGSrhino PD1	24	AT2G29550.1	AT2G29550	Symbols: TUB7 | tubulin beta-7 chain | chr2:12644258-12645932 REVERSE LENGTH=449	1248	50714	27	17	46.1	449	4.74	8938	1	1	0	960.946	1919.88	2	1918.89	0.9849	363	379	0	38.13	32	0.0027	K	MASTFIGNSTSIQEMFR	R
FANCC-CGSrhino PD1	24	AT2G29550.1	AT2G29550	Symbols: TUB7 | tubulin beta-7 chain | chr2:12644258-12645932 REVERSE LENGTH=449	1248	50714	27	17	46.1	449	4.74	9148	1	1	0	987.003	1971.99	2	1971.99	0.0009	104	121	0	147.69	35	5.5e-14	K	GHYTEGAELIDSVLDVVR	K
FANCC-CGSrhino PD1	24	AT2G29550.1	AT2G29550	Symbols: TUB7 | tubulin beta-7 chain | chr2:12644258-12645932 REVERSE LENGTH=449	1248	50714	27	17	46.1	449	4.74	9149	1	1	0	658.338	1971.99	3	1971.99	0.0012	104	121	0	122.99	35	1.6e-11	K	GHYTEGAELIDSVLDVVR	K
FANCC-CGSrhino PD1	24	AT2G29550.1	AT2G29550	Symbols: TUB7 | tubulin beta-7 chain | chr2:12644258-12645932 REVERSE LENGTH=449	1248	50714	27	17	46.1	449	4.74	11526	1	1	0	938.783	2813.33	3	2813.33	-0.0039	78	103	1	93.64	33	9.5e-09	R	SGPYGQIFRPDNFVFGQSGAGNNWAK	G
FANCC-CGSrhino PD1	25	AT4G24680.1	AT4G24680	Symbols: MOS1 | modifier of snc1 | chr4:12733425-12739737 FORWARD LENGTH=1427	1217	155278	27	24	23.3	1427	9.38	1325	1	1	1	462.767	923.519	2	923.519	-0.0003	31	38	0	44.2	32	0.00074	K	PINLPSQR	L
FANCC-CGSrhino PD1	25	AT4G24680.1	AT4G24680	Symbols: MOS1 | modifier of snc1 | chr4:12733425-12739737 FORWARD LENGTH=1427	1217	155278	27	24	23.3	1427	9.38	1457	1	1	1	467.217	932.42	2	932.42	0.0001	278	285	0	34.79	31	0.0042	R	EEGQLDSR	G
FANCC-CGSrhino PD1	25	AT4G24680.1	AT4G24680	Symbols: MOS1 | modifier of snc1 | chr4:12733425-12739737 FORWARD LENGTH=1427	1217	155278	27	24	23.3	1427	9.38	2189	1	1	1	496.743	991.472	2	991.472	-0.0005	1130	1138	0	52.7	34	0.00015	R	GTVNYHSSK	Q
FANCC-CGSrhino PD1	25	AT4G24680.1	AT4G24680	Symbols: MOS1 | modifier of snc1 | chr4:12733425-12739737 FORWARD LENGTH=1427	1217	155278	27	24	23.3	1427	9.38	2473	1	1	1	509.714	1017.41	2	1017.41	0.0011	1182	1190	0	56.89	24	5.2e-06	K	DQGMSMHGR	Q
FANCC-CGSrhino PD1	25	AT4G24680.1	AT4G24680	Symbols: MOS1 | modifier of snc1 | chr4:12733425-12739737 FORWARD LENGTH=1427	1217	155278	27	24	23.3	1427	9.38	2972	1	1	1	532.746	1063.48	2	1063.48	-0.0008	898	907	0	65.98	31	3.8e-06	K	SGDESIETAR	A
FANCC-CGSrhino PD1	25	AT4G24680.1	AT4G24680	Symbols: MOS1 | modifier of snc1 | chr4:12733425-12739737 FORWARD LENGTH=1427	1217	155278	27	24	23.3	1427	9.38	3330	1	1	1	550.309	1098.6	2	1098.6	0.001	962	971	1	69.39	33	2.6e-06	R	NSLVNKPAEK	F
FANCC-CGSrhino PD1	25	AT4G24680.1	AT4G24680	Symbols: MOS1 | modifier of snc1 | chr4:12733425-12739737 FORWARD LENGTH=1427	1217	155278	27	24	23.3	1427	9.38	5239	1	1	1	653.288	1304.56	2	1304.56	-0.0026	264	274	0	67.96	28	1.2e-06	R	ENQPYSEDAPR	H
FANCC-CGSrhino PD1	25	AT4G24680.1	AT4G24680	Symbols: MOS1 | modifier of snc1 | chr4:12733425-12739737 FORWARD LENGTH=1427	1217	155278	27	24	23.3	1427	9.38	5702	1	1	1	680.828	1359.64	2	1359.64	-0.0004	626	637	0	64.49	33	7.3e-06	R	IVNSEGNDAWQK	T
FANCC-CGSrhino PD1	25	AT4G24680.1	AT4G24680	Symbols: MOS1 | modifier of snc1 | chr4:12733425-12739737 FORWARD LENGTH=1427	1217	155278	27	24	23.3	1427	9.38	5919	1	1	1	694.844	1387.67	2	1387.67	-0.0016	1241	1252	0	96	34	6.6e-09	R	VPGDHVWHTANR	T
FANCC-CGSrhino PD1	25	AT4G24680.1	AT4G24680	Symbols: MOS1 | modifier of snc1 | chr4:12733425-12739737 FORWARD LENGTH=1427	1217	155278	27	24	23.3	1427	9.38	6081	1	1	1	705.385	1408.75	2	1408.76	-0.0015	512	525	0	47.29	34	0.00052	K	AELAAPGDPSLIQK	I
FANCC-CGSrhino PD1	25	AT4G24680.1	AT4G24680	Symbols: MOS1 | modifier of snc1 | chr4:12733425-12739737 FORWARD LENGTH=1427	1217	155278	27	24	23.3	1427	9.38	6263	1	1	1	717.352	1432.69	2	1432.69	-0.0019	1288	1300	0	109.92	34	2.6e-10	K	TTSADTQAQLQNR	S
FANCC-CGSrhino PD1	25	AT4G24680.1	AT4G24680	Symbols: MOS1 | modifier of snc1 | chr4:12733425-12739737 FORWARD LENGTH=1427	1217	155278	27	24	23.3	1427	9.38	6781	1	1	1	758.882	1515.75	2	1515.75	-0.0034	1064	1080	0	123.7	33	1.1e-11	R	GGEGTGILQPSGSTAGK	S
FANCC-CGSrhino PD1	25	AT4G24680.1	AT4G24680	Symbols: MOS1 | modifier of snc1 | chr4:12733425-12739737 FORWARD LENGTH=1427	1217	155278	27	24	23.3	1427	9.38	6844	1	1	1	761.829	1521.64	2	1521.64	-0.0009	582	595	0	76.51	27	1.1e-07	K	NSSHYNQGDSATNK	N
FANCC-CGSrhino PD1	25	AT4G24680.1	AT4G24680	Symbols: MOS1 | modifier of snc1 | chr4:12733425-12739737 FORWARD LENGTH=1427	1217	155278	27	24	23.3	1427	9.38	6845	1	1	1	508.222	1521.64	3	1521.64	-0.0001	582	595	0	64.98	27	1.8e-06	K	NSSHYNQGDSATNK	N
FANCC-CGSrhino PD1	25	AT4G24680.1	AT4G24680	Symbols: MOS1 | modifier of snc1 | chr4:12733425-12739737 FORWARD LENGTH=1427	1217	155278	27	24	23.3	1427	9.38	7690	1	1	1	832.947	1663.88	2	1663.88	0.0014	39	53	0	58.03	35	5.5e-05	R	LENQGLDPNVEIVPK	G
FANCC-CGSrhino PD1	25	AT4G24680.1	AT4G24680	Symbols: MOS1 | modifier of snc1 | chr4:12733425-12739737 FORWARD LENGTH=1427	1217	155278	27	24	23.3	1427	9.38	7745	1	1	1	837.924	1673.83	2	1673.84	-0.0037	1115	1129	0	93.21	35	1.6e-08	K	ALEDGQFVTSNQPIR	G
FANCC-CGSrhino PD1	25	AT4G24680.1	AT4G24680	Symbols: MOS1 | modifier of snc1 | chr4:12733425-12739737 FORWARD LENGTH=1427	1217	155278	27	24	23.3	1427	9.38	7762	1	1	1	839.397	1676.78	2	1676.78	-0.0027	1305	1318	0	64.32	33	8.4e-06	K	EVQVEQNPNSMFQK	N
FANCC-CGSrhino PD1	25	AT4G24680.1	AT4G24680	Symbols: MOS1 | modifier of snc1 | chr4:12733425-12739737 FORWARD LENGTH=1427	1217	155278	27	24	23.3	1427	9.38	7825	1	1	1	564.264	1689.77	3	1689.77	-0.0018	441	454	1	48.69	31	0.00021	R	NESSHSQETQRPYK	V
FANCC-CGSrhino PD1	25	AT4G24680.1	AT4G24680	Symbols: MOS1 | modifier of snc1 | chr4:12733425-12739737 FORWARD LENGTH=1427	1217	155278	27	24	23.3	1427	9.38	8001	1	1	1	864.475	1726.94	2	1726.94	0.0005	910	926	0	65.25	34	8.5e-06	R	AAEIELGSVSVPSLDIK	V
FANCC-CGSrhino PD1	25	AT4G24680.1	AT4G24680	Symbols: MOS1 | modifier of snc1 | chr4:12733425-12739737 FORWARD LENGTH=1427	1217	155278	27	24	23.3	1427	9.38	8053	1	1	1	868.914	1735.81	2	1735.82	-0.0022	1273	1287	0	125.33	33	7e-12	K	NVVGYEHQGFTTEQK	T
FANCC-CGSrhino PD1	25	AT4G24680.1	AT4G24680	Symbols: MOS1 | modifier of snc1 | chr4:12733425-12739737 FORWARD LENGTH=1427	1217	155278	27	24	23.3	1427	9.38	8054	1	1	1	579.613	1735.82	3	1735.82	-0.0002	1273	1287	0	53.03	33	0.00012	K	NVVGYEHQGFTTEQK	T
FANCC-CGSrhino PD1	25	AT4G24680.1	AT4G24680	Symbols: MOS1 | modifier of snc1 | chr4:12733425-12739737 FORWARD LENGTH=1427	1217	155278	27	24	23.3	1427	9.38	8090	1	1	1	873.919	1745.82	2	1745.83	-0.0018	1045	1060	0	84.39	34	9.2e-08	K	NLVTSAPDMSENVNQK	E
FANCC-CGSrhino PD1	25	AT4G24680.1	AT4G24680	Symbols: MOS1 | modifier of snc1 | chr4:12733425-12739737 FORWARD LENGTH=1427	1217	155278	27	24	23.3	1427	9.38	9282	1	1	1	1006.97	2011.93	2	2011.93	0.001	989	1009	0	101.45	33	1.7e-09	K	ADVSTGGGSQTTVPEFGTSSK	S
FANCC-CGSrhino PD1	25	AT4G24680.1	AT4G24680	Symbols: MOS1 | modifier of snc1 | chr4:12733425-12739737 FORWARD LENGTH=1427	1217	155278	27	24	23.3	1427	9.38	9470	1	1	1	691.668	2071.98	3	2071.98	-0.0007	1218	1237	0	42.14	33	0.0015	K	AHTQHSGHGFSQPDLPAASK	E
FANCC-CGSrhino PD1	25	AT4G24680.1	AT4G24680	Symbols: MOS1 | modifier of snc1 | chr4:12733425-12739737 FORWARD LENGTH=1427	1217	155278	27	24	23.3	1427	9.38	9779	1	1	1	724.351	2170.03	3	2170.03	-0.0022	156	175	0	45.46	33	0.0007	R	FAEPVSETSATWGQHVAPEK	L
FANCC-CGSrhino PD1	25	AT4G24680.1	AT4G24680	Symbols: MOS1 | modifier of snc1 | chr4:12733425-12739737 FORWARD LENGTH=1427	1217	155278	27	24	23.3	1427	9.38	10208	1	1	1	765.359	2293.05	3	2292.06	0.9979	1360	1378	1	63	32	8.4e-06	K	QNLHYEYKPVGSHTYDGER	S
FANCC-CGSrhino PD1	25	AT4G24680.1	AT4G24680	Symbols: MOS1 | modifier of snc1 | chr4:12733425-12739737 FORWARD LENGTH=1427	1217	155278	27	24	23.3	1427	9.38	10209	1	1	1	574.272	2293.06	4	2292.06	1.0014	1360	1378	1	61.21	32	1.3e-05	K	QNLHYEYKPVGSHTYDGER	S
FANCC-CGSrhino PD1	26	AT4G37910.1	AT4G37910	Symbols: mtHsc70-1 | mitochondrial heat shock protein 70-1 | chr4:17825368-17828099 REVERSE LENGTH=682	1171	73030	27	25	43.7	682	5.51	72	1	1	1	401.2	800.385	2	800.385	0	642	648	0	46.87	30	0.00025	K	IGEHMSK	G
FANCC-CGSrhino PD1	26	AT4G37910.1	AT4G37910	Symbols: mtHsc70-1 | mitochondrial heat shock protein 70-1 | chr4:17825368-17828099 REVERSE LENGTH=682	1171	73030	27	25	43.7	682	5.51	276	1	1	1	415.23	828.445	2	828.445	0	299	305	0	37.45	33	0.0038	K	DNLALQR	L
FANCC-CGSrhino PD1	26	AT4G37910.1	AT4G37910	Symbols: mtHsc70-1 | mitochondrial heat shock protein 70-1 | chr4:17825368-17828099 REVERSE LENGTH=682	1171	73030	27	25	43.7	682	5.51	755	1	1	1	436.254	870.493	2	870.492	0.0005	210	217	0	49.88	33	0.00023	K	IAGLDVQR	I
FANCC-CGSrhino PD1	26	AT4G37910.1	AT4G37910	Symbols: mtHsc70-1 | mitochondrial heat shock protein 70-1 | chr4:17825368-17828099 REVERSE LENGTH=682	1171	73030	27	25	43.7	682	5.51	793	1	1	1	437.243	872.47	2	872.472	-0.0011	540	546	0	44.79	34	0.00093	K	EQNITIR	S
FANCC-CGSrhino PD1	26	AT4G37910.1	AT4G37910	Symbols: mtHsc70-1 | mitochondrial heat shock protein 70-1 | chr4:17825368-17828099 REVERSE LENGTH=682	1171	73030	27	25	43.7	682	5.51	1122	1	0	0	451.769	901.523	2	901.523	0.0001	459	466	1	46.92	36	0.00081	R	NTTIPTKK	S
FANCC-CGSrhino PD1	26	AT4G37910.1	AT4G37910	Symbols: mtHsc70-1 | mitochondrial heat shock protein 70-1 | chr4:17825368-17828099 REVERSE LENGTH=682	1171	73030	27	25	43.7	682	5.51	1152	1	1	1	453.232	904.45	2	904.45	-0.0004	291	298	0	39.74	35	0.0037	R	SDNIDLTK	D
FANCC-CGSrhino PD1	26	AT4G37910.1	AT4G37910	Symbols: mtHsc70-1 | mitochondrial heat shock protein 70-1 | chr4:17825368-17828099 REVERSE LENGTH=682	1171	73030	27	25	43.7	682	5.51	1877	1	1	1	484.288	966.561	2	966.561	0.0002	339	346	0	54.68	31	4.6e-05	K	HLNITLTR	S
FANCC-CGSrhino PD1	26	AT4G37910.1	AT4G37910	Symbols: mtHsc70-1 | mitochondrial heat shock protein 70-1 | chr4:17825368-17828099 REVERSE LENGTH=682	1171	73030	27	25	43.7	682	5.51	1962	1	1	1	487.748	973.482	2	973.483	-0.0007	76	84	0	60.42	34	2.4e-05	R	VIENAEGSR	T
FANCC-CGSrhino PD1	26	AT4G37910.1	AT4G37910	Symbols: mtHsc70-1 | mitochondrial heat shock protein 70-1 | chr4:17825368-17828099 REVERSE LENGTH=682	1171	73030	27	25	43.7	682	5.51	2038	1	1	0	491.247	980.48	2	980.481	-0.0017	175	183	0	40.25	34	0.0027	K	ETAEAYLGK	S
FANCC-CGSrhino PD1	26	AT4G37910.1	AT4G37910	Symbols: mtHsc70-1 | mitochondrial heat shock protein 70-1 | chr4:17825368-17828099 REVERSE LENGTH=682	1171	73030	27	25	43.7	682	5.51	2079	1	1	0	492.79	983.566	2	983.565	0.0007	96	105	0	56.63	30	2.7e-05	K	GELLVGTPAK	R
FANCC-CGSrhino PD1	26	AT4G37910.1	AT4G37910	Symbols: mtHsc70-1 | mitochondrial heat shock protein 70-1 | chr4:17825368-17828099 REVERSE LENGTH=682	1171	73030	27	25	43.7	682	5.51	4040	1	1	1	588.308	1174.6	2	1174.6	-0.001	85	95	0	52.34	35	0.00023	R	TTPSVVAMNQK	G
FANCC-CGSrhino PD1	26	AT4G37910.1	AT4G37910	Symbols: mtHsc70-1 | mitochondrial heat shock protein 70-1 | chr4:17825368-17828099 REVERSE LENGTH=682	1171	73030	27	25	43.7	682	5.51	4720	1	1	1	624.845	1247.68	2	1247.68	-0.0006	393	403	0	62.69	35	1.8e-05	K	VQEIVSEIFGK	S
FANCC-CGSrhino PD1	26	AT4G37910.1	AT4G37910	Symbols: mtHsc70-1 | mitochondrial heat shock protein 70-1 | chr4:17825368-17828099 REVERSE LENGTH=682	1171	73030	27	25	43.7	682	5.51	4724	1	1	1	625.286	1248.56	2	1248.56	-0.0007	547	558	0	87.65	31	2.2e-08	R	SSGGLSDDEINR	M
FANCC-CGSrhino PD1	26	AT4G37910.1	AT4G37910	Symbols: mtHsc70-1 | mitochondrial heat shock protein 70-1 | chr4:17825368-17828099 REVERSE LENGTH=682	1171	73030	27	25	43.7	682	5.51	4997	1	1	1	639.796	1277.58	2	1277.58	-0.0032	618	629	0	82.69	31	7.8e-08	R	TAMAGEDVEDIK	A
FANCC-CGSrhino PD1	26	AT4G37910.1	AT4G37910	Symbols: mtHsc70-1 | mitochondrial heat shock protein 70-1 | chr4:17825368-17828099 REVERSE LENGTH=682	1171	73030	27	25	43.7	682	5.51	5435	1	1	1	664.32	1326.63	2	1326.63	-0.0051	581	592	0	90.23	33	2.1e-08	R	NSADTTIYSVEK	S
FANCC-CGSrhino PD1	26	AT4G37910.1	AT4G37910	Symbols: mtHsc70-1 | mitochondrial heat shock protein 70-1 | chr4:17825368-17828099 REVERSE LENGTH=682	1171	73030	27	25	43.7	682	5.51	5724	1	1	1	681.374	1360.73	2	1360.74	-0.0014	160	172	0	71.21	36	3.1e-06	K	FSPSQIGANVLTK	M
FANCC-CGSrhino PD1	26	AT4G37910.1	AT4G37910	Symbols: mtHsc70-1 | mitochondrial heat shock protein 70-1 | chr4:17825368-17828099 REVERSE LENGTH=682	1171	73030	27	25	43.7	682	5.51	6131	1	1	0	709.369	1416.72	2	1416.73	-0.0058	377	389	0	88.23	35	5.2e-08	K	EVDEVLLVGGMTR	V
FANCC-CGSrhino PD1	26	AT4G37910.1	AT4G37910	Symbols: mtHsc70-1 | mitochondrial heat shock protein 70-1 | chr4:17825368-17828099 REVERSE LENGTH=682	1171	73030	27	25	43.7	682	5.51	6560	1	1	1	739.385	1476.76	2	1476.76	-0.0021	107	120	0	85.61	36	1.1e-07	R	QAVTNPTNTIFGSK	R
FANCC-CGSrhino PD1	26	AT4G37910.1	AT4G37910	Symbols: mtHsc70-1 | mitochondrial heat shock protein 70-1 | chr4:17825368-17828099 REVERSE LENGTH=682	1171	73030	27	25	43.7	682	5.51	7007	1	1	0	775.901	1549.79	2	1549.79	-0.0008	188	201	0	67.21	36	8e-06	K	AVVTVPAYFNDAQR	Q
FANCC-CGSrhino PD1	26	AT4G37910.1	AT4G37910	Symbols: mtHsc70-1 | mitochondrial heat shock protein 70-1 | chr4:17825368-17828099 REVERSE LENGTH=682	1171	73030	27	25	43.7	682	5.51	8376	1	1	1	903.956	1805.9	2	1805.9	-0.0006	218	234	0	97.42	35	7.1e-09	R	IINEPTAAALSYGMNNK	E
FANCC-CGSrhino PD1	26	AT4G37910.1	AT4G37910	Symbols: mtHsc70-1 | mitochondrial heat shock protein 70-1 | chr4:17825368-17828099 REVERSE LENGTH=682	1171	73030	27	25	43.7	682	5.51	8404	1	1	1	907.481	1812.95	2	1812.95	-0.0001	601	617	0	144.99	34	9e-14	K	IPAEIASEIETAVSDLR	T
FANCC-CGSrhino PD1	26	AT4G37910.1	AT4G37910	Symbols: mtHsc70-1 | mitochondrial heat shock protein 70-1 | chr4:17825368-17828099 REVERSE LENGTH=682	1171	73030	27	25	43.7	682	5.51	8405	1	1	1	605.323	1812.95	3	1812.95	0.001	601	617	0	72.72	34	1.5e-06	K	IPAEIASEIETAVSDLR	T
FANCC-CGSrhino PD1	26	AT4G37910.1	AT4G37910	Symbols: mtHsc70-1 | mitochondrial heat shock protein 70-1 | chr4:17825368-17828099 REVERSE LENGTH=682	1171	73030	27	25	43.7	682	5.51	9015	1	1	1	647.006	1938	3	1938	-0.0034	408	427	0	92.73	35	1.9e-08	K	GVNPDEAVAMGAAIQGGILR	G
FANCC-CGSrhino PD1	26	AT4G37910.1	AT4G37910	Symbols: mtHsc70-1 | mitochondrial heat shock protein 70-1 | chr4:17825368-17828099 REVERSE LENGTH=682	1171	73030	27	25	43.7	682	5.51	9016	1	1	1	970.007	1938	2	1938	-0.0001	408	427	0	99.62	35	3.7e-09	K	GVNPDEAVAMGAAIQGGILR	G
FANCC-CGSrhino PD1	26	AT4G37910.1	AT4G37910	Symbols: mtHsc70-1 | mitochondrial heat shock protein 70-1 | chr4:17825368-17828099 REVERSE LENGTH=682	1171	73030	27	25	43.7	682	5.51	9465	1	1	1	691.035	2070.08	3	2070.08	-0.0008	599	617	1	90.45	34	2.7e-08	R	EKIPAEIASEIETAVSDLR	T
FANCC-CGSrhino PD1	26	AT4G37910.1	AT4G37910	Symbols: mtHsc70-1 | mitochondrial heat shock protein 70-1 | chr4:17825368-17828099 REVERSE LENGTH=682	1171	73030	27	25	43.7	682	5.51	10575	1	1	1	809.476	2425.41	3	2425.41	-0.0011	432	454	0	52.24	24	1.6e-05	K	DLLLLDVVPLSLGIETLGAVFTK	L
FANCC-CGSrhino PD1	26	AT4G37910.1	AT4G37910	Symbols: mtHsc70-1 | mitochondrial heat shock protein 70-1 | chr4:17825368-17828099 REVERSE LENGTH=682	1171	73030	27	25	43.7	682	5.51	11837	1	1	1	975.122	2922.34	3	2921.36	0.9843	264	289	0	48.89	31	0.00019	K	ATNGDTFLGGEDFDNTLLEYLVNEFK	R
FANCC-CGSrhino PD1	27	AT3G60310.1	AT3G60310	Symbols: | unknown protein; Has 22 Blast hits to 18 proteins in 9 species: Archae - 0; Bacteria - 0; Metazoa - 0; Fungi - 0; Plants - 22; Viruses - 0; Other Eukaryotes - 0 (source: NCBI BLink). | chr3:22287781-22290379 FORWARD LENGTH=687	1160	76441	19	15	31.1	687	5.91	917	1	1	1	443.274	884.532	2	884.533	-0.0007	317	325	0	53.09	32	9.1e-05	R	ILAGPLSSK	S
FANCC-CGSrhino PD1	27	AT3G60310.1	AT3G60310	Symbols: | unknown protein; Has 22 Blast hits to 18 proteins in 9 species: Archae - 0; Bacteria - 0; Metazoa - 0; Fungi - 0; Plants - 22; Viruses - 0; Other Eukaryotes - 0 (source: NCBI BLink). | chr3:22287781-22290379 FORWARD LENGTH=687	1160	76441	19	15	31.1	687	5.91	941	1	1	1	444.271	886.528	2	886.528	0.0004	656	662	0	47.11	35	0.00066	R	LLQWTVK	G
FANCC-CGSrhino PD1	27	AT3G60310.1	AT3G60310	Symbols: | unknown protein; Has 22 Blast hits to 18 proteins in 9 species: Archae - 0; Bacteria - 0; Metazoa - 0; Fungi - 0; Plants - 22; Viruses - 0; Other Eukaryotes - 0 (source: NCBI BLink). | chr3:22287781-22290379 FORWARD LENGTH=687	1160	76441	19	15	31.1	687	5.91	1031	1	1	1	449.253	896.491	2	896.491	0.0002	198	203	0	41.89	32	0.0012	R	ILFWYR	D
FANCC-CGSrhino PD1	27	AT3G60310.1	AT3G60310	Symbols: | unknown protein; Has 22 Blast hits to 18 proteins in 9 species: Archae - 0; Bacteria - 0; Metazoa - 0; Fungi - 0; Plants - 22; Viruses - 0; Other Eukaryotes - 0 (source: NCBI BLink). | chr3:22287781-22290379 FORWARD LENGTH=687	1160	76441	19	15	31.1	687	5.91	2715	1	1	1	521.275	1040.54	2	1040.54	0.0001	337	346	0	39.98	33	0.0025	K	ASAVPGQQQR	D
FANCC-CGSrhino PD1	27	AT3G60310.1	AT3G60310	Symbols: | unknown protein; Has 22 Blast hits to 18 proteins in 9 species: Archae - 0; Bacteria - 0; Metazoa - 0; Fungi - 0; Plants - 22; Viruses - 0; Other Eukaryotes - 0 (source: NCBI BLink). | chr3:22287781-22290379 FORWARD LENGTH=687	1160	76441	19	15	31.1	687	5.91	4158	1	1	1	594.845	1187.68	2	1187.68	0	573	583	0	79.8	34	3.2e-07	R	ISALLSNEITK	E
FANCC-CGSrhino PD1	27	AT3G60310.1	AT3G60310	Symbols: | unknown protein; Has 22 Blast hits to 18 proteins in 9 species: Archae - 0; Bacteria - 0; Metazoa - 0; Fungi - 0; Plants - 22; Viruses - 0; Other Eukaryotes - 0 (source: NCBI BLink). | chr3:22287781-22290379 FORWARD LENGTH=687	1160	76441	19	15	31.1	687	5.91	4263	1	1	1	600.345	1198.67	2	1198.67	0.0006	326	336	0	56.9	33	5.1e-05	K	SLLMLAHTVSK	A
FANCC-CGSrhino PD1	27	AT3G60310.1	AT3G60310	Symbols: | unknown protein; Has 22 Blast hits to 18 proteins in 9 species: Archae - 0; Bacteria - 0; Metazoa - 0; Fungi - 0; Plants - 22; Viruses - 0; Other Eukaryotes - 0 (source: NCBI BLink). | chr3:22287781-22290379 FORWARD LENGTH=687	1160	76441	19	15	31.1	687	5.91	4576	1	1	1	616.375	1230.74	2	1230.73	0.0019	141	151	0	79.92	29	9.9e-08	R	LATLLFEAVVR	S
FANCC-CGSrhino PD1	27	AT3G60310.1	AT3G60310	Symbols: | unknown protein; Has 22 Blast hits to 18 proteins in 9 species: Archae - 0; Bacteria - 0; Metazoa - 0; Fungi - 0; Plants - 22; Viruses - 0; Other Eukaryotes - 0 (source: NCBI BLink). | chr3:22287781-22290379 FORWARD LENGTH=687	1160	76441	19	15	31.1	687	5.91	5459	1	1	1	665.372	1328.73	2	1328.73	0	477	488	0	101.54	35	2.5e-09	K	INASSIVEDLLR	E
FANCC-CGSrhino PD1	27	AT3G60310.1	AT3G60310	Symbols: | unknown protein; Has 22 Blast hits to 18 proteins in 9 species: Archae - 0; Bacteria - 0; Metazoa - 0; Fungi - 0; Plants - 22; Viruses - 0; Other Eukaryotes - 0 (source: NCBI BLink). | chr3:22287781-22290379 FORWARD LENGTH=687	1160	76441	19	15	31.1	687	5.91	7324	1	1	1	805.407	1608.8	2	1608.8	0.0023	74	87	0	92.48	35	2e-08	K	APQVFDSAIEFMVR	T
FANCC-CGSrhino PD1	27	AT3G60310.1	AT3G60310	Symbols: | unknown protein; Has 22 Blast hits to 18 proteins in 9 species: Archae - 0; Bacteria - 0; Metazoa - 0; Fungi - 0; Plants - 22; Viruses - 0; Other Eukaryotes - 0 (source: NCBI BLink). | chr3:22287781-22290379 FORWARD LENGTH=687	1160	76441	19	15	31.1	687	5.91	7357	1	1	1	807.947	1613.88	2	1613.88	0.0015	2	17	0	123.88	34	1.1e-11	M	PSPSAVADLLAALAYR	L
FANCC-CGSrhino PD1	27	AT3G60310.1	AT3G60310	Symbols: | unknown protein; Has 22 Blast hits to 18 proteins in 9 species: Archae - 0; Bacteria - 0; Metazoa - 0; Fungi - 0; Plants - 22; Viruses - 0; Other Eukaryotes - 0 (source: NCBI BLink). | chr3:22287781-22290379 FORWARD LENGTH=687	1160	76441	19	15	31.1	687	5.91	7358	1	1	1	538.967	1613.88	3	1613.88	0.0017	2	17	0	117.58	34	4.8e-11	M	PSPSAVADLLAALAYR	L
FANCC-CGSrhino PD1	27	AT3G60310.1	AT3G60310	Symbols: | unknown protein; Has 22 Blast hits to 18 proteins in 9 species: Archae - 0; Bacteria - 0; Metazoa - 0; Fungi - 0; Plants - 22; Viruses - 0; Other Eukaryotes - 0 (source: NCBI BLink). | chr3:22287781-22290379 FORWARD LENGTH=687	1160	76441	19	15	31.1	687	5.91	7721	1	1	1	835.937	1669.86	2	1669.87	-0.0078	179	193	0	66.38	34	6.9e-06	K	LLAYLPGESSIENHK	I
FANCC-CGSrhino PD1	27	AT3G60310.1	AT3G60310	Symbols: | unknown protein; Has 22 Blast hits to 18 proteins in 9 species: Archae - 0; Bacteria - 0; Metazoa - 0; Fungi - 0; Plants - 22; Viruses - 0; Other Eukaryotes - 0 (source: NCBI BLink). | chr3:22287781-22290379 FORWARD LENGTH=687	1160	76441	19	15	31.1	687	5.91	7722	1	1	1	557.628	1669.86	3	1669.87	-0.0066	179	193	0	67.66	34	5e-06	K	LLAYLPGESSIENHK	I
FANCC-CGSrhino PD1	27	AT3G60310.1	AT3G60310	Symbols: | unknown protein; Has 22 Blast hits to 18 proteins in 9 species: Archae - 0; Bacteria - 0; Metazoa - 0; Fungi - 0; Plants - 22; Viruses - 0; Other Eukaryotes - 0 (source: NCBI BLink). | chr3:22287781-22290379 FORWARD LENGTH=687	1160	76441	19	15	31.1	687	5.91	8201	1	1	1	885.464	1768.91	2	1768.92	-0.0078	507	522	0	90.15	34	2.9e-08	K	THPSFSSGLQNNLLVR	R
FANCC-CGSrhino PD1	27	AT3G60310.1	AT3G60310	Symbols: | unknown protein; Has 22 Blast hits to 18 proteins in 9 species: Archae - 0; Bacteria - 0; Metazoa - 0; Fungi - 0; Plants - 22; Viruses - 0; Other Eukaryotes - 0 (source: NCBI BLink). | chr3:22287781-22290379 FORWARD LENGTH=687	1160	76441	19	15	31.1	687	5.91	8202	1	1	1	590.647	1768.92	3	1768.92	-0.0038	507	522	0	69.01	34	3.8e-06	K	THPSFSSGLQNNLLVR	R
FANCC-CGSrhino PD1	27	AT3G60310.1	AT3G60310	Symbols: | unknown protein; Has 22 Blast hits to 18 proteins in 9 species: Archae - 0; Bacteria - 0; Metazoa - 0; Fungi - 0; Plants - 22; Viruses - 0; Other Eukaryotes - 0 (source: NCBI BLink). | chr3:22287781-22290379 FORWARD LENGTH=687	1160	76441	19	15	31.1	687	5.91	9254	1	1	1	1001.95	2001.88	2	2001.89	-0.0067	489	505	0	145.93	30	2.9e-14	R	EFENNITNSVSYDLDSR	K
FANCC-CGSrhino PD1	27	AT3G60310.1	AT3G60310	Symbols: | unknown protein; Has 22 Blast hits to 18 proteins in 9 species: Archae - 0; Bacteria - 0; Metazoa - 0; Fungi - 0; Plants - 22; Viruses - 0; Other Eukaryotes - 0 (source: NCBI BLink). | chr3:22287781-22290379 FORWARD LENGTH=687	1160	76441	19	15	31.1	687	5.91	12162	1	1	1	1048.2	3141.59	3	3141.59	-0.003	524	552	0	116.48	33	4.8e-11	R	VVVGVLFGSPYSVTDEEYELVLHYAATGK	I
FANCC-CGSrhino PD1	27	AT3G60310.1	AT3G60310	Symbols: | unknown protein; Has 22 Blast hits to 18 proteins in 9 species: Archae - 0; Bacteria - 0; Metazoa - 0; Fungi - 0; Plants - 22; Viruses - 0; Other Eukaryotes - 0 (source: NCBI BLink). | chr3:22287781-22290379 FORWARD LENGTH=687	1160	76441	19	15	31.1	687	5.91	12163	1	1	1	786.406	3141.59	4	3141.59	0.0032	524	552	0	91.93	33	1.3e-08	R	VVVGVLFGSPYSVTDEEYELVLHYAATGK	I
FANCC-CGSrhino PD1	27	AT3G60310.1	AT3G60310	Symbols: | unknown protein; Has 22 Blast hits to 18 proteins in 9 species: Archae - 0; Bacteria - 0; Metazoa - 0; Fungi - 0; Plants - 22; Viruses - 0; Other Eukaryotes - 0 (source: NCBI BLink). | chr3:22287781-22290379 FORWARD LENGTH=687	1160	76441	19	15	31.1	687	5.91	12397	1	1	1	1119.5	3355.49	3	3355.49	-0.0013	18	47	0	158.5	28	9.7e-16	R	LQNGDELFEEEEEAEESTSSMGLAISELNR	S
FANCC-CGSrhino PD1	28	AT1G03910.1;AT1G03910.2	AT1G03910	Symbols: | EXPRESSED IN: 25 plant structures; EXPRESSED DURING: 13 growth stages; CONTAINS InterPro DOMAIN/s: Cactin protein, cactus-binding domain, C-terminal (InterPro:IPR019134), Cactin, central region (InterPro:IPR018816); BEST Arabidopsis tha	1144	78237	30	23	37.4	672	6.18	218	1	1	1	411.248	820.481	2	820.481	0.0001	377	382	1	40.34	33	0.0019	K	RLEIYK	A
FANCC-CGSrhino PD1	28	AT1G03910.1;AT1G03910.2	AT1G03910	Symbols: | EXPRESSED IN: 25 plant structures; EXPRESSED DURING: 13 growth stages; CONTAINS InterPro DOMAIN/s: Cactin protein, cactus-binding domain, C-terminal (InterPro:IPR019134), Cactin, central region (InterPro:IPR018816); BEST Arabidopsis tha	1144	78237	30	23	37.4	672	6.18	577	1	1	1	429.206	856.398	2	856.4	-0.002	90	96	0	48.78	30	0.00014	K	VTEYMSK	K
FANCC-CGSrhino PD1	28	AT1G03910.1;AT1G03910.2	AT1G03910	Symbols: | EXPRESSED IN: 25 plant structures; EXPRESSED DURING: 13 growth stages; CONTAINS InterPro DOMAIN/s: Cactin protein, cactus-binding domain, C-terminal (InterPro:IPR019134), Cactin, central region (InterPro:IPR018816); BEST Arabidopsis tha	1144	78237	30	23	37.4	672	6.18	1330	1	1	1	463.225	924.435	2	924.438	-0.0028	273	279	0	42.08	33	0.0013	K	MYLDLDR	A
FANCC-CGSrhino PD1	28	AT1G03910.1;AT1G03910.2	AT1G03910	Symbols: | EXPRESSED IN: 25 plant structures; EXPRESSED DURING: 13 growth stages; CONTAINS InterPro DOMAIN/s: Cactin protein, cactus-binding domain, C-terminal (InterPro:IPR019134), Cactin, central region (InterPro:IPR018816); BEST Arabidopsis tha	1144	78237	30	23	37.4	672	6.18	1477	1	1	1	467.765	933.515	2	933.517	-0.0021	605	612	0	47.22	35	0.00067	K	APIYTIEK	D
FANCC-CGSrhino PD1	28	AT1G03910.1;AT1G03910.2	AT1G03910	Symbols: | EXPRESSED IN: 25 plant structures; EXPRESSED DURING: 13 growth stages; CONTAINS InterPro DOMAIN/s: Cactin protein, cactus-binding domain, C-terminal (InterPro:IPR019134), Cactin, central region (InterPro:IPR018816); BEST Arabidopsis tha	1144	78237	30	23	37.4	672	6.18	2943	1	1	1	531.238	1060.46	2	1060.46	-0.0002	199	206	0	44.94	28	0.00022	R	AEFHDWEK	K
FANCC-CGSrhino PD1	28	AT1G03910.1;AT1G03910.2	AT1G03910	Symbols: | EXPRESSED IN: 25 plant structures; EXPRESSED DURING: 13 growth stages; CONTAINS InterPro DOMAIN/s: Cactin protein, cactus-binding domain, C-terminal (InterPro:IPR019134), Cactin, central region (InterPro:IPR018816); BEST Arabidopsis tha	1144	78237	30	23	37.4	672	6.18	3393	1	1	1	552.798	1103.58	2	1103.59	-0.0044	146	155	0	43.42	36	0.002	R	GVPLEEFSVK	A
FANCC-CGSrhino PD1	28	AT1G03910.1;AT1G03910.2	AT1G03910	Symbols: | EXPRESSED IN: 25 plant structures; EXPRESSED DURING: 13 growth stages; CONTAINS InterPro DOMAIN/s: Cactin protein, cactus-binding domain, C-terminal (InterPro:IPR019134), Cactin, central region (InterPro:IPR018816); BEST Arabidopsis tha	1144	78237	30	23	37.4	672	6.18	3573	1	1	1	562.296	1122.58	2	1122.58	-0.0002	328	338	0	41.55	35	0.0027	R	GLHAGVEADVR	K
FANCC-CGSrhino PD1	28	AT1G03910.1;AT1G03910.2	AT1G03910	Symbols: | EXPRESSED IN: 25 plant structures; EXPRESSED DURING: 13 growth stages; CONTAINS InterPro DOMAIN/s: Cactin protein, cactus-binding domain, C-terminal (InterPro:IPR019134), Cactin, central region (InterPro:IPR018816); BEST Arabidopsis tha	1144	78237	30	23	37.4	672	6.18	3667	1	1	1	567.273	1132.53	2	1132.53	0.0012	563	571	0	40.41	33	0.0019	R	VHTGYEWNK	Y
FANCC-CGSrhino PD1	28	AT1G03910.1;AT1G03910.2	AT1G03910	Symbols: | EXPRESSED IN: 25 plant structures; EXPRESSED DURING: 13 growth stages; CONTAINS InterPro DOMAIN/s: Cactin protein, cactus-binding domain, C-terminal (InterPro:IPR019134), Cactin, central region (InterPro:IPR018816); BEST Arabidopsis tha	1144	78237	30	23	37.4	672	6.18	4026	1	1	1	587.759	1173.5	2	1173.5	0.0002	473	482	0	53.79	28	3.1e-05	R	EEAIDPEEDK	K
FANCC-CGSrhino PD1	28	AT1G03910.1;AT1G03910.2	AT1G03910	Symbols: | EXPRESSED IN: 25 plant structures; EXPRESSED DURING: 13 growth stages; CONTAINS InterPro DOMAIN/s: Cactin protein, cactus-binding domain, C-terminal (InterPro:IPR019134), Cactin, central region (InterPro:IPR018816); BEST Arabidopsis tha	1144	78237	30	23	37.4	672	6.18	4509	1	1	1	612.826	1223.64	2	1223.64	-0.0021	508	518	0	65.45	34	8.3e-06	K	PAPVEDNLELK	A
FANCC-CGSrhino PD1	28	AT1G03910.1;AT1G03910.2	AT1G03910	Symbols: | EXPRESSED IN: 25 plant structures; EXPRESSED DURING: 13 growth stages; CONTAINS InterPro DOMAIN/s: Cactin protein, cactus-binding domain, C-terminal (InterPro:IPR019134), Cactin, central region (InterPro:IPR018816); BEST Arabidopsis tha	1144	78237	30	23	37.4	672	6.18	4621	1	1	1	618.337	1234.66	2	1234.66	0.0005	367	376	0	47.91	35	0.0006	K	VVEYWEAVLK	R
FANCC-CGSrhino PD1	28	AT1G03910.1;AT1G03910.2	AT1G03910	Symbols: | EXPRESSED IN: 25 plant structures; EXPRESSED DURING: 13 growth stages; CONTAINS InterPro DOMAIN/s: Cactin protein, cactus-binding domain, C-terminal (InterPro:IPR019134), Cactin, central region (InterPro:IPR018816); BEST Arabidopsis tha	1144	78237	30	23	37.4	672	6.18	5210	1	1	1	651.806	1301.6	2	1301.6	-0.0013	473	483	1	46.47	32	0.00037	R	EEAIDPEEDKK	L
FANCC-CGSrhino PD1	28	AT1G03910.1;AT1G03910.2	AT1G03910	Symbols: | EXPRESSED IN: 25 plant structures; EXPRESSED DURING: 13 growth stages; CONTAINS InterPro DOMAIN/s: Cactin protein, cactus-binding domain, C-terminal (InterPro:IPR019134), Cactin, central region (InterPro:IPR018816); BEST Arabidopsis tha	1144	78237	30	23	37.4	672	6.18	5211	1	1	1	434.874	1301.6	3	1301.6	0.0002	473	483	1	33.74	32	0.0074	R	EEAIDPEEDKK	L
FANCC-CGSrhino PD1	28	AT1G03910.1;AT1G03910.2	AT1G03910	Symbols: | EXPRESSED IN: 25 plant structures; EXPRESSED DURING: 13 growth stages; CONTAINS InterPro DOMAIN/s: Cactin protein, cactus-binding domain, C-terminal (InterPro:IPR019134), Cactin, central region (InterPro:IPR018816); BEST Arabidopsis tha	1144	78237	30	23	37.4	672	6.18	6173	1	1	1	712.327	1422.64	2	1422.64	-0.0019	207	217	1	100.45	31	1.2e-09	K	KEEEFHFDQSK	V
FANCC-CGSrhino PD1	28	AT1G03910.1;AT1G03910.2	AT1G03910	Symbols: | EXPRESSED IN: 25 plant structures; EXPRESSED DURING: 13 growth stages; CONTAINS InterPro DOMAIN/s: Cactin protein, cactus-binding domain, C-terminal (InterPro:IPR019134), Cactin, central region (InterPro:IPR018816); BEST Arabidopsis tha	1144	78237	30	23	37.4	672	6.18	6174	1	1	1	475.221	1422.64	3	1422.64	-0.0001	207	217	1	54.28	31	5e-05	K	KEEEFHFDQSK	V
FANCC-CGSrhino PD1	28	AT1G03910.1;AT1G03910.2	AT1G03910	Symbols: | EXPRESSED IN: 25 plant structures; EXPRESSED DURING: 13 growth stages; CONTAINS InterPro DOMAIN/s: Cactin protein, cactus-binding domain, C-terminal (InterPro:IPR019134), Cactin, central region (InterPro:IPR018816); BEST Arabidopsis tha	1144	78237	30	23	37.4	672	6.18	6195	1	1	1	475.913	1424.72	3	1424.72	-0.001	183	194	1	58.03	35	5.7e-05	K	ARHEEEMALLAR	E
FANCC-CGSrhino PD1	28	AT1G03910.1;AT1G03910.2	AT1G03910	Symbols: | EXPRESSED IN: 25 plant structures; EXPRESSED DURING: 13 growth stages; CONTAINS InterPro DOMAIN/s: Cactin protein, cactus-binding domain, C-terminal (InterPro:IPR019134), Cactin, central region (InterPro:IPR018816); BEST Arabidopsis tha	1144	78237	30	23	37.4	672	6.18	6196	1	1	1	713.367	1424.72	2	1424.72	0	183	194	1	46.5	35	0.0008	K	ARHEEEMALLAR	E
FANCC-CGSrhino PD1	28	AT1G03910.1;AT1G03910.2	AT1G03910	Symbols: | EXPRESSED IN: 25 plant structures; EXPRESSED DURING: 13 growth stages; CONTAINS InterPro DOMAIN/s: Cactin protein, cactus-binding domain, C-terminal (InterPro:IPR019134), Cactin, central region (InterPro:IPR018816); BEST Arabidopsis tha	1144	78237	30	23	37.4	672	6.18	6305	1	1	1	719.863	1437.71	2	1437.71	0.0014	315	327	0	77.48	35	5.8e-07	R	GEEPPAELLAQER	G
FANCC-CGSrhino PD1	28	AT1G03910.1;AT1G03910.2	AT1G03910	Symbols: | EXPRESSED IN: 25 plant structures; EXPRESSED DURING: 13 growth stages; CONTAINS InterPro DOMAIN/s: Cactin protein, cactus-binding domain, C-terminal (InterPro:IPR019134), Cactin, central region (InterPro:IPR018816); BEST Arabidopsis tha	1144	78237	30	23	37.4	672	6.18	6823	1	1	1	760.369	1518.72	2	1518.73	-0.0016	624	636	0	62.93	34	1.3e-05	R	FHAGPPYEDIAFR	I
FANCC-CGSrhino PD1	28	AT1G03910.1;AT1G03910.2	AT1G03910	Symbols: | EXPRESSED IN: 25 plant structures; EXPRESSED DURING: 13 growth stages; CONTAINS InterPro DOMAIN/s: Cactin protein, cactus-binding domain, C-terminal (InterPro:IPR019134), Cactin, central region (InterPro:IPR018816); BEST Arabidopsis tha	1144	78237	30	23	37.4	672	6.18	6824	1	1	1	507.25	1518.73	3	1518.73	0.0022	624	636	0	54.83	34	9e-05	R	FHAGPPYEDIAFR	I
FANCC-CGSrhino PD1	28	AT1G03910.1;AT1G03910.2	AT1G03910	Symbols: | EXPRESSED IN: 25 plant structures; EXPRESSED DURING: 13 growth stages; CONTAINS InterPro DOMAIN/s: Cactin protein, cactus-binding domain, C-terminal (InterPro:IPR019134), Cactin, central region (InterPro:IPR018816); BEST Arabidopsis tha	1144	78237	30	23	37.4	672	6.18	7847	1	1	1	847.445	1692.88	2	1692.88	-0.0033	313	327	1	43.98	35	0.0014	R	VRGEEPPAELLAQER	G
FANCC-CGSrhino PD1	28	AT1G03910.1;AT1G03910.2	AT1G03910	Symbols: | EXPRESSED IN: 25 plant structures; EXPRESSED DURING: 13 growth stages; CONTAINS InterPro DOMAIN/s: Cactin protein, cactus-binding domain, C-terminal (InterPro:IPR019134), Cactin, central region (InterPro:IPR018816); BEST Arabidopsis tha	1144	78237	30	23	37.4	672	6.18	7848	1	1	1	565.301	1692.88	3	1692.88	0.0013	313	327	1	58.26	35	5.1e-05	R	VRGEEPPAELLAQER	G
FANCC-CGSrhino PD1	28	AT1G03910.1;AT1G03910.2	AT1G03910	Symbols: | EXPRESSED IN: 25 plant structures; EXPRESSED DURING: 13 growth stages; CONTAINS InterPro DOMAIN/s: Cactin protein, cactus-binding domain, C-terminal (InterPro:IPR019134), Cactin, central region (InterPro:IPR018816); BEST Arabidopsis tha	1144	78237	30	23	37.4	672	6.18	7992	1	1	1	575.925	1724.75	3	1724.75	-0.0019	572	585	0	56.16	29	2e-05	K	YNQTHYDHDNPPPK	I
FANCC-CGSrhino PD1	28	AT1G03910.1;AT1G03910.2	AT1G03910	Symbols: | EXPRESSED IN: 25 plant structures; EXPRESSED DURING: 13 growth stages; CONTAINS InterPro DOMAIN/s: Cactin protein, cactus-binding domain, C-terminal (InterPro:IPR019134), Cactin, central region (InterPro:IPR018816); BEST Arabidopsis tha	1144	78237	30	23	37.4	672	6.18	8788	1	1	1	943.463	1884.91	2	1884.91	-0.0029	502	518	1	85.38	34	8.4e-08	K	EAMDSKPAPVEDNLELK	A
FANCC-CGSrhino PD1	28	AT1G03910.1;AT1G03910.2	AT1G03910	Symbols: | EXPRESSED IN: 25 plant structures; EXPRESSED DURING: 13 growth stages; CONTAINS InterPro DOMAIN/s: Cactin protein, cactus-binding domain, C-terminal (InterPro:IPR019134), Cactin, central region (InterPro:IPR018816); BEST Arabidopsis tha	1144	78237	30	23	37.4	672	6.18	8789	1	1	1	629.312	1884.91	3	1884.91	-0.0012	502	518	1	94.36	34	1.1e-08	K	EAMDSKPAPVEDNLELK	A
FANCC-CGSrhino PD1	28	AT1G03910.1;AT1G03910.2	AT1G03910	Symbols: | EXPRESSED IN: 25 plant structures; EXPRESSED DURING: 13 growth stages; CONTAINS InterPro DOMAIN/s: Cactin protein, cactus-binding domain, C-terminal (InterPro:IPR019134), Cactin, central region (InterPro:IPR018816); BEST Arabidopsis tha	1144	78237	30	23	37.4	672	6.18	9213	1	1	1	665.354	1993.04	3	1993.05	-0.0072	345	361	0	94.78	34	9.5e-09	K	THAELVELQLDIESQLR	S
FANCC-CGSrhino PD1	28	AT1G03910.1;AT1G03910.2	AT1G03910	Symbols: | EXPRESSED IN: 25 plant structures; EXPRESSED DURING: 13 growth stages; CONTAINS InterPro DOMAIN/s: Cactin protein, cactus-binding domain, C-terminal (InterPro:IPR019134), Cactin, central region (InterPro:IPR018816); BEST Arabidopsis tha	1144	78237	30	23	37.4	672	6.18	9560	1	1	1	1050.51	2099	2	2099	-0.0034	402	420	0	126.49	33	5.5e-12	R	LEQLSEGEDDVEVNPGLTR	V
FANCC-CGSrhino PD1	28	AT1G03910.1;AT1G03910.2	AT1G03910	Symbols: | EXPRESSED IN: 25 plant structures; EXPRESSED DURING: 13 growth stages; CONTAINS InterPro DOMAIN/s: Cactin protein, cactus-binding domain, C-terminal (InterPro:IPR019134), Cactin, central region (InterPro:IPR018816); BEST Arabidopsis tha	1144	78237	30	23	37.4	672	6.18	10284	1	1	1	1162.04	2322.06	2	2322.07	-0.0129	238	257	0	99.26	32	2.2e-09	K	HLDGSDDLDIELSEPYMVFK	G
FANCC-CGSrhino PD1	28	AT1G03910.1;AT1G03910.2	AT1G03910	Symbols: | EXPRESSED IN: 25 plant structures; EXPRESSED DURING: 13 growth stages; CONTAINS InterPro DOMAIN/s: Cactin protein, cactus-binding domain, C-terminal (InterPro:IPR019134), Cactin, central region (InterPro:IPR018816); BEST Arabidopsis tha	1144	78237	30	23	37.4	672	6.18	10285	1	1	1	775.028	2322.06	3	2322.07	-0.0108	238	257	0	75.04	32	6e-07	K	HLDGSDDLDIELSEPYMVFK	G
FANCC-CGSrhino PD1	28	AT1G03910.1;AT1G03910.2	AT1G03910	Symbols: | EXPRESSED IN: 25 plant structures; EXPRESSED DURING: 13 growth stages; CONTAINS InterPro DOMAIN/s: Cactin protein, cactus-binding domain, C-terminal (InterPro:IPR019134), Cactin, central region (InterPro:IPR018816); BEST Arabidopsis tha	1144	78237	30	23	37.4	672	6.18	11814	1	1	1	970.104	2907.29	3	2907.29	-0.0049	111	136	0	90.3	29	7.7e-09	K	TQSVSGYSNDSNPFGDSNLTETFVWR	K
FANCC-CGSrhino PD1	29	AT2G28000.1	AT2G28000	Symbols: CPN60A, CH-CPN60A, SLP | chaperonin-60alpha | chr2:11926603-11929184 FORWARD LENGTH=586	1138	62034	21	17	39.9	586	5.09	439	1	1	1	422.249	842.484	2	842.486	-0.0019	484	491	0	53.35	33	0.0001	R	LGADIVQK	A
FANCC-CGSrhino PD1	29	AT2G28000.1	AT2G28000	Symbols: CPN60A, CH-CPN60A, SLP | chaperonin-60alpha | chr2:11926603-11929184 FORWARD LENGTH=586	1138	62034	21	17	39.9	586	5.09	452	1	1	1	422.269	842.524	2	842.523	0.001	416	424	0	39.16	32	0.0024	K	LSGGVAVIK	V
FANCC-CGSrhino PD1	29	AT2G28000.1	AT2G28000	Symbols: CPN60A, CH-CPN60A, SLP | chaperonin-60alpha | chr2:11926603-11929184 FORWARD LENGTH=586	1138	62034	21	17	39.9	586	5.09	925	1	1	1	443.752	885.49	2	885.492	-0.002	59	67	0	42.15	33	0.0013	R	AALQAGIDK	L
FANCC-CGSrhino PD1	29	AT2G28000.1	AT2G28000	Symbols: CPN60A, CH-CPN60A, SLP | chaperonin-60alpha | chr2:11926603-11929184 FORWARD LENGTH=586	1138	62034	21	17	39.9	586	5.09	1042	1	1	1	449.789	897.564	2	897.565	-0.0006	313	321	0	42.33	29	0.00048	R	GVLNVVAVK	A
FANCC-CGSrhino PD1	29	AT2G28000.1	AT2G28000	Symbols: CPN60A, CH-CPN60A, SLP | chaperonin-60alpha | chr2:11926603-11929184 FORWARD LENGTH=586	1138	62034	21	17	39.9	586	5.09	1544	1	1	1	470.789	939.563	2	939.564	-0.0008	276	283	0	48.85	30	0.00014	K	DIIPILEK	T
FANCC-CGSrhino PD1	29	AT2G28000.1	AT2G28000	Symbols: CPN60A, CH-CPN60A, SLP | chaperonin-60alpha | chr2:11926603-11929184 FORWARD LENGTH=586	1138	62034	21	17	39.9	586	5.09	2957	1	1	1	531.782	1061.55	2	1061.55	-0.0018	255	263	0	51.83	36	0.00027	K	LLAEFENAR	V
FANCC-CGSrhino PD1	29	AT2G28000.1	AT2G28000	Symbols: CPN60A, CH-CPN60A, SLP | chaperonin-60alpha | chr2:11926603-11929184 FORWARD LENGTH=586	1138	62034	21	17	39.9	586	5.09	3368	1	1	1	551.767	1101.52	2	1101.52	-0.0015	50	58	0	48.05	31	0.00021	K	EIAFDQHSR	A
FANCC-CGSrhino PD1	29	AT2G28000.1	AT2G28000	Symbols: CPN60A, CH-CPN60A, SLP | chaperonin-60alpha | chr2:11926603-11929184 FORWARD LENGTH=586	1138	62034	21	17	39.9	586	5.09	4195	1	1	1	596.806	1191.6	2	1191.6	0	372	383	0	61.77	35	2.3e-05	K	DSTTLIADAASK	D
FANCC-CGSrhino PD1	29	AT2G28000.1	AT2G28000	Symbols: CPN60A, CH-CPN60A, SLP | chaperonin-60alpha | chr2:11926603-11929184 FORWARD LENGTH=586	1138	62034	21	17	39.9	586	5.09	4807	1	1	1	629.354	1256.69	2	1256.7	-0.0051	167	177	0	53.37	34	0.00014	K	TVQGLIEELQK	K
FANCC-CGSrhino PD1	29	AT2G28000.1	AT2G28000	Symbols: CPN60A, CH-CPN60A, SLP | chaperonin-60alpha | chr2:11926603-11929184 FORWARD LENGTH=586	1138	62034	21	17	39.9	586	5.09	5114	1	1	1	645.812	1289.61	2	1289.61	0.0001	425	436	0	118.16	33	3.4e-11	K	VGAATETELEDR	K
FANCC-CGSrhino PD1	29	AT2G28000.1	AT2G28000	Symbols: CPN60A, CH-CPN60A, SLP | chaperonin-60alpha | chr2:11926603-11929184 FORWARD LENGTH=586	1138	62034	21	17	39.9	586	5.09	6582	1	1	1	740.377	1478.74	2	1478.74	-0.0009	242	254	0	78.69	35	4.9e-07	R	GYISPQFVTNPEK	L
FANCC-CGSrhino PD1	29	AT2G28000.1	AT2G28000	Symbols: CPN60A, CH-CPN60A, SLP | chaperonin-60alpha | chr2:11926603-11929184 FORWARD LENGTH=586	1138	62034	21	17	39.9	586	5.09	7174	1	1	1	790.444	1578.87	2	1578.87	0.0005	146	161	0	133.67	33	8.8e-13	K	HGLLSVTSGANPVSLK	R
FANCC-CGSrhino PD1	29	AT2G28000.1	AT2G28000	Symbols: CPN60A, CH-CPN60A, SLP | chaperonin-60alpha | chr2:11926603-11929184 FORWARD LENGTH=586	1138	62034	21	17	39.9	586	5.09	7175	1	1	1	527.301	1578.88	3	1578.87	0.007	146	161	0	66.65	32	3.7e-06	K	HGLLSVTSGANPVSLK	R
FANCC-CGSrhino PD1	29	AT2G28000.1	AT2G28000	Symbols: CPN60A, CH-CPN60A, SLP | chaperonin-60alpha | chr2:11926603-11929184 FORWARD LENGTH=586	1138	62034	21	17	39.9	586	5.09	7607	1	1	1	825.9	1649.79	2	1649.79	0	125	141	0	124.24	34	1e-11	K	TNDSAGDGTTTASILAR	E
FANCC-CGSrhino PD1	29	AT2G28000.1	AT2G28000	Symbols: CPN60A, CH-CPN60A, SLP | chaperonin-60alpha | chr2:11926603-11929184 FORWARD LENGTH=586	1138	62034	21	17	39.9	586	5.09	8140	1	1	1	877.465	1752.92	2	1752.92	-0.0041	103	119	0	101.46	35	2.3e-09	R	AIELPNAMENAGAALIR	E
FANCC-CGSrhino PD1	29	AT2G28000.1	AT2G28000	Symbols: CPN60A, CH-CPN60A, SLP | chaperonin-60alpha | chr2:11926603-11929184 FORWARD LENGTH=586	1138	62034	21	17	39.9	586	5.09	10016	1	1	1	1124.06	2246.11	2	2246.11	-0.0018	190	212	0	152.3	34	1.8e-14	R	AVASISAGNDDLIGSMIADAIDK	V
FANCC-CGSrhino PD1	29	AT2G28000.1	AT2G28000	Symbols: CPN60A, CH-CPN60A, SLP | chaperonin-60alpha | chr2:11926603-11929184 FORWARD LENGTH=586	1138	62034	21	17	39.9	586	5.09	10017	1	1	1	749.711	2246.11	3	2246.11	0.0012	190	212	0	48.59	34	0.00042	R	AVASISAGNDDLIGSMIADAIDK	V
FANCC-CGSrhino PD1	29	AT2G28000.1	AT2G28000	Symbols: CPN60A, CH-CPN60A, SLP | chaperonin-60alpha | chr2:11926603-11929184 FORWARD LENGTH=586	1138	62034	21	17	39.9	586	5.09	10022	1	1	1	750.77	2249.29	3	2249.29	-0.0002	289	310	0	99.19	27	7.4e-10	R	APLLIIAEDVTGEALATLVVNK	L
FANCC-CGSrhino PD1	29	AT2G28000.1	AT2G28000	Symbols: CPN60A, CH-CPN60A, SLP | chaperonin-60alpha | chr2:11926603-11929184 FORWARD LENGTH=586	1138	62034	21	17	39.9	586	5.09	10023	1	1	1	1125.65	2249.29	2	2249.29	-0.0002	289	310	0	132.77	27	3.2e-13	R	APLLIIAEDVTGEALATLVVNK	L
FANCC-CGSrhino PD1	29	AT2G28000.1	AT2G28000	Symbols: CPN60A, CH-CPN60A, SLP | chaperonin-60alpha | chr2:11926603-11929184 FORWARD LENGTH=586	1138	62034	21	17	39.9	586	5.09	10024	1	1	1	750.77	2249.29	3	2249.29	0.0008	289	310	0	100.08	28	6.3e-10	R	APLLIIAEDVTGEALATLVVNK	L
FANCC-CGSrhino PD1	29	AT2G28000.1	AT2G28000	Symbols: CPN60A, CH-CPN60A, SLP | chaperonin-60alpha | chr2:11926603-11929184 FORWARD LENGTH=586	1138	62034	21	17	39.9	586	5.09	11833	1	1	1	972.879	2915.61	3	2915.61	0.0019	445	474	0	81.02	28	6e-08	K	NATFAAIEEGIVPGGGAALVHLSTVIPAIK	E
FANCC-CGSrhino PD1	30	AT3G48870.1;AT3G48870.2	AT3G48870	Symbols: ATCLPC, ATHSP93-III, HSP93-III | Clp ATPase | chr3:18122363-18126008 REVERSE LENGTH=952	1133	105674	22	18	28.7	952	6.06	1932	1	1	1	486.777	971.54	2	971.54	0.0001	566	574	0	40.66	35	0.0027	K	AEIANVLSR	G
FANCC-CGSrhino PD1	30	AT3G48870.1;AT3G48870.2	AT3G48870	Symbols: ATCLPC, ATHSP93-III, HSP93-III | Clp ATPase | chr3:18122363-18126008 REVERSE LENGTH=952	1133	105674	22	18	28.7	952	6.06	2521	1	1	0	511.771	1021.53	2	1021.53	0.0002	829	836	0	53.81	35	0.00015	R	LDEMIVFR	Q
FANCC-CGSrhino PD1	30	AT3G48870.1;AT3G48870.2	AT3G48870	Symbols: ATCLPC, ATHSP93-III, HSP93-III | Clp ATPase | chr3:18122363-18126008 REVERSE LENGTH=952	1133	105674	22	18	28.7	952	6.06	2571	1	1	0	515.287	1028.56	2	1028.56	-0.0027	330	339	0	73.76	34	1.2e-06	K	TAIAEGLAQR	I
FANCC-CGSrhino PD1	30	AT3G48870.1;AT3G48870.2	AT3G48870	Symbols: ATCLPC, ATHSP93-III, HSP93-III | Clp ATPase | chr3:18122363-18126008 REVERSE LENGTH=952	1133	105674	22	18	28.7	952	6.06	3894	1	1	0	579.822	1157.63	2	1157.63	0.0011	200	209	0	65.04	35	1.1e-05	R	VLELSLEEAR	Q
FANCC-CGSrhino PD1	30	AT3G48870.1;AT3G48870.2	AT3G48870	Symbols: ATCLPC, ATHSP93-III, HSP93-III | Clp ATPase | chr3:18122363-18126008 REVERSE LENGTH=952	1133	105674	22	18	28.7	952	6.06	3908	1	1	0	580.301	1158.59	2	1158.59	-0.0009	506	516	0	56.39	34	6.6e-05	K	AIDLIDEAGSR	V
FANCC-CGSrhino PD1	30	AT3G48870.1;AT3G48870.2	AT3G48870	Symbols: ATCLPC, ATHSP93-III, HSP93-III | Clp ATPase | chr3:18122363-18126008 REVERSE LENGTH=952	1133	105674	22	18	28.7	952	6.06	4041	1	1	1	588.308	1174.6	2	1174.6	-0.0004	125	134	0	57.23	36	8.2e-05	K	VIMLSQEEAR	R
FANCC-CGSrhino PD1	30	AT3G48870.1;AT3G48870.2	AT3G48870	Symbols: ATCLPC, ATHSP93-III, HSP93-III | Clp ATPase | chr3:18122363-18126008 REVERSE LENGTH=952	1133	105674	22	18	28.7	952	6.06	5335	1	1	0	658.341	1314.67	2	1314.67	0.001	340	352	0	75.98	34	7.3e-07	R	IASGDVPETIEGK	T
FANCC-CGSrhino PD1	30	AT3G48870.1;AT3G48870.2	AT3G48870	Symbols: ATCLPC, ATHSP93-III, HSP93-III | Clp ATPase | chr3:18122363-18126008 REVERSE LENGTH=952	1133	105674	22	18	28.7	952	6.06	5785	1	1	1	685.365	1368.72	2	1368.72	-0.0032	620	630	0	80.79	34	2.3e-07	R	LLQMEQTLHTR	V
FANCC-CGSrhino PD1	30	AT3G48870.1;AT3G48870.2	AT3G48870	Symbols: ATCLPC, ATHSP93-III, HSP93-III | Clp ATPase | chr3:18122363-18126008 REVERSE LENGTH=952	1133	105674	22	18	28.7	952	6.06	5978	1	1	0	699.374	1396.73	2	1396.73	0.0026	236	248	0	55.61	35	8.7e-05	R	VLENLGADPSNIR	T
FANCC-CGSrhino PD1	30	AT3G48870.1;AT3G48870.2	AT3G48870	Symbols: ATCLPC, ATHSP93-III, HSP93-III | Clp ATPase | chr3:18122363-18126008 REVERSE LENGTH=952	1133	105674	22	18	28.7	952	6.06	6088	1	1	1	706.328	1410.64	2	1410.64	-0.0001	875	887	0	79.68	32	2e-07	R	VVDEGFDPSYGAR	P
FANCC-CGSrhino PD1	30	AT3G48870.1;AT3G48870.2	AT3G48870	Symbols: ATCLPC, ATHSP93-III, HSP93-III | Clp ATPase | chr3:18122363-18126008 REVERSE LENGTH=952	1133	105674	22	18	28.7	952	6.06	6555	1	1	0	738.893	1475.77	2	1475.78	-0.005	183	196	0	38.77	36	0.0054	R	GSGFVAVEIPFTPR	A
FANCC-CGSrhino PD1	30	AT3G48870.1;AT3G48870.2	AT3G48870	Symbols: ATCLPC, ATHSP93-III, HSP93-III | Clp ATPase | chr3:18122363-18126008 REVERSE LENGTH=952	1133	105674	22	18	28.7	952	6.06	6687	1	1	0	748.868	1495.72	2	1495.72	-0.0007	275	287	0	95.7	35	8.9e-09	K	MPTLEEYGTNLTK	L
FANCC-CGSrhino PD1	30	AT3G48870.1;AT3G48870.2	AT3G48870	Symbols: ATCLPC, ATHSP93-III, HSP93-III | Clp ATPase | chr3:18122363-18126008 REVERSE LENGTH=952	1133	105674	22	18	28.7	952	6.06	8812	1	1	1	631.355	1891.04	3	1891.04	0.0021	454	470	0	64.2	32	6.5e-06	K	VPEPTVEEAIQILQGLR	E
FANCC-CGSrhino PD1	30	AT3G48870.1;AT3G48870.2	AT3G48870	Symbols: ATCLPC, ATHSP93-III, HSP93-III | Clp ATPase | chr3:18122363-18126008 REVERSE LENGTH=952	1133	105674	22	18	28.7	952	6.06	8813	1	1	1	946.529	1891.04	2	1891.04	0.0022	454	470	0	128.58	32	2.4e-12	K	VPEPTVEEAIQILQGLR	E
FANCC-CGSrhino PD1	30	AT3G48870.1;AT3G48870.2	AT3G48870	Symbols: ATCLPC, ATHSP93-III, HSP93-III | Clp ATPase | chr3:18122363-18126008 REVERSE LENGTH=952	1133	105674	22	18	28.7	952	6.06	9181	1	1	0	662.657	1984.95	3	1984.95	-0.0005	743	759	0	97.42	34	4.7e-09	K	AHPDVFNMMLQILEDGR	L
FANCC-CGSrhino PD1	30	AT3G48870.1;AT3G48870.2	AT3G48870	Symbols: ATCLPC, ATHSP93-III, HSP93-III | Clp ATPase | chr3:18122363-18126008 REVERSE LENGTH=952	1133	105674	22	18	28.7	952	6.06	9182	1	1	0	993.482	1984.95	2	1984.95	-0.0003	743	759	0	82.48	34	1.5e-07	K	AHPDVFNMMLQILEDGR	L
FANCC-CGSrhino PD1	30	AT3G48870.1;AT3G48870.2	AT3G48870	Symbols: ATCLPC, ATHSP93-III, HSP93-III | Clp ATPase | chr3:18122363-18126008 REVERSE LENGTH=952	1133	105674	22	18	28.7	952	6.06	10027	1	1	1	751.036	2250.09	3	2250.09	-0.0052	481	500	0	81.71	34	1.8e-07	R	YTDEALVAAAQLSHQYISDR	F
FANCC-CGSrhino PD1	30	AT3G48870.1;AT3G48870.2	AT3G48870	Symbols: ATCLPC, ATHSP93-III, HSP93-III | Clp ATPase | chr3:18122363-18126008 REVERSE LENGTH=952	1133	105674	22	18	28.7	952	6.06	10113	1	1	0	1132.58	2263.14	2	2263.15	-0.0038	707	728	0	108.13	34	4.8e-10	K	LIGSPPGYVGYTEGGQLTEAVR	R
FANCC-CGSrhino PD1	30	AT3G48870.1;AT3G48870.2	AT3G48870	Symbols: ATCLPC, ATHSP93-III, HSP93-III | Clp ATPase | chr3:18122363-18126008 REVERSE LENGTH=952	1133	105674	22	18	28.7	952	6.06	10114	1	1	0	755.39	2263.15	3	2263.15	-0.0002	707	728	0	87.9	35	5.1e-08	K	LIGSPPGYVGYTEGGQLTEAVR	R
FANCC-CGSrhino PD1	30	AT3G48870.1;AT3G48870.2	AT3G48870	Symbols: ATCLPC, ATHSP93-III, HSP93-III | Clp ATPase | chr3:18122363-18126008 REVERSE LENGTH=952	1133	105674	22	18	28.7	952	6.06	10834	1	1	0	836.799	2507.38	3	2507.37	0.0009	136	160	0	120.3	31	1.2e-11	R	LGHNFVGTEQILLGLIGEGTGIAAK	V
FANCC-CGSrhino PD1	30	AT3G48870.1;AT3G48870.2	AT3G48870	Symbols: ATCLPC, ATHSP93-III, HSP93-III | Clp ATPase | chr3:18122363-18126008 REVERSE LENGTH=952	1133	105674	22	18	28.7	952	6.06	10836	1	1	0	628.102	2508.38	4	2507.37	1.0058	136	160	0	104.88	31	4.1e-10	R	LGHNFVGTEQILLGLIGEGTGIAAK	V
FANCC-CGSrhino PD1	30	AT3G48870.1;AT3G48870.2	AT3G48870	Symbols: ATCLPC, ATHSP93-III, HSP93-III | Clp ATPase | chr3:18122363-18126008 REVERSE LENGTH=952	1133	105674	22	18	28.7	952	6.06	12885	1	1	0	954.769	3815.05	4	3815.05	0.0023	385	421	1	65.86	28	1.7e-06	R	QSDEIILFIDEVHTLIGAGAAEGAIDAANILKPALAR	G
FANCC-CGSrhino PD1	31	AT5G44340.1	AT5G44340	Symbols: TUB4 | tubulin beta chain 4 | chr5:17859442-17860994 REVERSE LENGTH=444	1131	49791	25	17	51.8	444	4.76	2553	1	1	0	514.281	1026.55	2	1026.55	-0.0018	310	318	0	36.42	33	0.0046	R	YLTASAVFR	G
FANCC-CGSrhino PD1	31	AT5G44340.1	AT5G44340	Symbols: TUB4 | tubulin beta chain 4 | chr5:17859442-17860994 REVERSE LENGTH=444	1131	49791	25	17	51.8	444	4.76	3131	1	0	0	539.27	1076.52	2	1076.53	-0.0003	155	162	1	44.55	35	0.0011	K	IREEYPDR	M
FANCC-CGSrhino PD1	31	AT5G44340.1	AT5G44340	Symbols: TUB4 | tubulin beta chain 4 | chr5:17859442-17860994 REVERSE LENGTH=444	1131	49791	25	17	51.8	444	4.76	3739	1	0	0	570.349	1138.68	2	1138.69	-0.0029	253	262	0	55.53	29	2.6e-05	K	LAVNLIPFPR	L
FANCC-CGSrhino PD1	31	AT5G44340.1	AT5G44340	Symbols: TUB4 | tubulin beta chain 4 | chr5:17859442-17860994 REVERSE LENGTH=444	1131	49791	25	17	51.8	444	4.76	3807	1	0	0	573.797	1145.58	2	1145.58	-0.0036	242	251	0	42.08	35	0.0021	R	FPGQLNSDLR	K
FANCC-CGSrhino PD1	31	AT5G44340.1	AT5G44340	Symbols: TUB4 | tubulin beta chain 4 | chr5:17859442-17860994 REVERSE LENGTH=444	1131	49791	25	17	51.8	444	4.76	3808	1	0	0	573.799	1145.58	2	1145.58	0	242	251	0	49.46	35	0.00044	R	FPGQLNSDLR	K
FANCC-CGSrhino PD1	31	AT5G44340.1	AT5G44340	Symbols: TUB4 | tubulin beta chain 4 | chr5:17859442-17860994 REVERSE LENGTH=444	1131	49791	25	17	51.8	444	4.76	3809	1	0	0	573.799	1145.58	2	1145.58	0.0011	242	251	0	61.45	35	2.8e-05	R	FPGQLNSDLR	K
FANCC-CGSrhino PD1	31	AT5G44340.1	AT5G44340	Symbols: TUB4 | tubulin beta chain 4 | chr5:17859442-17860994 REVERSE LENGTH=444	1131	49791	25	17	51.8	444	4.76	4410	1	0	0	608.292	1214.57	2	1214.58	-0.0062	381	390	0	69.16	32	2.3e-06	R	VSEQFTAMFR	R
FANCC-CGSrhino PD1	31	AT5G44340.1	AT5G44340	Symbols: TUB4 | tubulin beta chain 4 | chr5:17859442-17860994 REVERSE LENGTH=444	1131	49791	25	17	51.8	444	4.76	4411	1	0	0	608.295	1214.58	2	1214.58	0.0007	381	390	0	68.57	32	2.7e-06	R	VSEQFTAMFR	R
FANCC-CGSrhino PD1	31	AT5G44340.1	AT5G44340	Symbols: TUB4 | tubulin beta chain 4 | chr5:17859442-17860994 REVERSE LENGTH=444	1131	49791	25	17	51.8	444	4.76	4570	1	0	0	616.292	1230.57	2	1230.57	-0.0006	381	390	0	51.73	32	0.00011	R	VSEQFTAMFR	R	Oxidation (M)	0.0000000200.0
FANCC-CGSrhino PD1	31	AT5G44340.1	AT5G44340	Symbols: TUB4 | tubulin beta chain 4 | chr5:17859442-17860994 REVERSE LENGTH=444	1131	49791	25	17	51.8	444	4.76	4963	1	0	0	637.843	1273.67	2	1273.68	-0.0061	242	252	1	40.3	36	0.0039	R	FPGQLNSDLRK	L
FANCC-CGSrhino PD1	31	AT5G44340.1	AT5G44340	Symbols: TUB4 | tubulin beta chain 4 | chr5:17859442-17860994 REVERSE LENGTH=444	1131	49791	25	17	51.8	444	4.76	5189	1	1	1	650.314	1298.61	2	1298.61	-0.0003	47	58	0	71.53	33	1.5e-06	R	IDVYFNEASGGK	Y
FANCC-CGSrhino PD1	31	AT5G44340.1	AT5G44340	Symbols: TUB4 | tubulin beta chain 4 | chr5:17859442-17860994 REVERSE LENGTH=444	1131	49791	25	17	51.8	444	4.76	5796	1	0	0	686.345	1370.68	2	1370.68	-0.001	380	390	1	43.46	34	0.0012	R	RVSEQFTAMFR	R
FANCC-CGSrhino PD1	31	AT5G44340.1	AT5G44340	Symbols: TUB4 | tubulin beta chain 4 | chr5:17859442-17860994 REVERSE LENGTH=444	1131	49791	25	17	51.8	444	4.76	6566	1	1	1	739.832	1477.65	2	1477.65	-0.0046	325	336	0	65.74	30	3.1e-06	K	EVDEQMMNIQNK	N
FANCC-CGSrhino PD1	31	AT5G44340.1	AT5G44340	Symbols: TUB4 | tubulin beta chain 4 | chr5:17859442-17860994 REVERSE LENGTH=444	1131	49791	25	17	51.8	444	4.76	7402	1	0	0	541.622	1621.85	3	1621.84	0.0018	263	276	0	65.16	35	1.1e-05	R	LHFFMVGFAPLTSR	G
FANCC-CGSrhino PD1	31	AT5G44340.1	AT5G44340	Symbols: TUB4 | tubulin beta chain 4 | chr5:17859442-17860994 REVERSE LENGTH=444	1131	49791	25	17	51.8	444	4.76	7584	1	1	0	549.94	1646.8	3	1646.8	-0.0019	63	77	0	51.43	34	0.0002	R	AVLMDLEPGTMDSLR	S
FANCC-CGSrhino PD1	31	AT5G44340.1	AT5G44340	Symbols: TUB4 | tubulin beta chain 4 | chr5:17859442-17860994 REVERSE LENGTH=444	1131	49791	25	17	51.8	444	4.76	7864	1	0	0	848.92	1695.82	2	1695.83	-0.0008	337	350	0	82.6	34	1.7e-07	K	NSSYFVEWIPNNVK	S
FANCC-CGSrhino PD1	31	AT5G44340.1	AT5G44340	Symbols: TUB4 | tubulin beta chain 4 | chr5:17859442-17860994 REVERSE LENGTH=444	1131	49791	25	17	51.8	444	4.76	7865	1	0	0	566.283	1695.83	3	1695.83	0.0004	337	350	0	55.61	34	8.4e-05	K	NSSYFVEWIPNNVK	S
FANCC-CGSrhino PD1	31	AT5G44340.1	AT5G44340	Symbols: TUB4 | tubulin beta chain 4 | chr5:17859442-17860994 REVERSE LENGTH=444	1131	49791	25	17	51.8	444	4.76	8932	1	0	0	960.449	1918.88	2	1918.89	-0.0091	363	379	0	138.62	32	2.5e-13	K	MASTFIGNSTSIQEMFR	R
FANCC-CGSrhino PD1	31	AT5G44340.1	AT5G44340	Symbols: TUB4 | tubulin beta chain 4 | chr5:17859442-17860994 REVERSE LENGTH=444	1131	49791	25	17	51.8	444	4.76	8938	1	0	0	960.946	1919.88	2	1918.89	0.9849	363	379	0	38.13	32	0.0027	K	MASTFIGNSTSIQEMFR	R
FANCC-CGSrhino PD1	31	AT5G44340.1	AT5G44340	Symbols: TUB4 | tubulin beta chain 4 | chr5:17859442-17860994 REVERSE LENGTH=444	1131	49791	25	17	51.8	444	4.76	9148	1	0	0	987.003	1971.99	2	1971.99	0.0009	104	121	0	147.69	35	5.5e-14	K	GHYTEGAELIDSVLDVVR	K
FANCC-CGSrhino PD1	31	AT5G44340.1	AT5G44340	Symbols: TUB4 | tubulin beta chain 4 | chr5:17859442-17860994 REVERSE LENGTH=444	1131	49791	25	17	51.8	444	4.76	9149	1	0	0	658.338	1971.99	3	1971.99	0.0012	104	121	0	122.99	35	1.6e-11	K	GHYTEGAELIDSVLDVVR	K
FANCC-CGSrhino PD1	31	AT5G44340.1	AT5G44340	Symbols: TUB4 | tubulin beta chain 4 | chr5:17859442-17860994 REVERSE LENGTH=444	1131	49791	25	17	51.8	444	4.76	10395	1	1	0	1184.06	2366.11	2	2366.12	-0.011	277	297	0	119.83	33	2.2e-11	R	GSQQYSALSVPELTQQMWDAK	N
FANCC-CGSrhino PD1	31	AT5G44340.1	AT5G44340	Symbols: TUB4 | tubulin beta chain 4 | chr5:17859442-17860994 REVERSE LENGTH=444	1131	49791	25	17	51.8	444	4.76	10396	1	1	0	789.711	2366.11	3	2366.12	-0.0098	277	297	0	75.43	33	6.2e-07	R	GSQQYSALSVPELTQQMWDAK	N
FANCC-CGSrhino PD1	31	AT5G44340.1	AT5G44340	Symbols: TUB4 | tubulin beta chain 4 | chr5:17859442-17860994 REVERSE LENGTH=444	1131	49791	25	17	51.8	444	4.76	11500	1	1	0	933.45	2797.33	3	2797.34	-0.0071	78	103	1	87.18	33	4e-08	R	SGPFGQIFRPDNFVFGQSGAGNNWAK	G
FANCC-CGSrhino PD1	31	AT5G44340.1	AT5G44340	Symbols: TUB4 | tubulin beta chain 4 | chr5:17859442-17860994 REVERSE LENGTH=444	1131	49791	25	17	51.8	444	4.76	12222	1	1	1	1066.15	3195.44	3	3195.46	-0.0251	123	154	0	90.62	30	1e-08	K	EAENSDCLQGFQVCHSLGGGTGSGMGTLLISK	I
FANCC-CGSrhino PD1	32	AT5G09810.1	AT5G09810	Symbols: ACT7 | actin 7 | chr5:3052809-3054220 FORWARD LENGTH=377	1130	41709	25	17	58.4	377	5.31	61	1	1	0	400.77	799.525	2	799.528	-0.0031	64	70	1	31.71	30	0.0078	K	RGILTLK	Y
FANCC-CGSrhino PD1	32	AT5G09810.1	AT5G09810	Symbols: ACT7 | actin 7 | chr5:3052809-3054220 FORWARD LENGTH=377	1130	41709	25	17	58.4	377	5.31	1306	1	1	1	461.73	921.445	2	921.448	-0.0025	186	193	0	40.1	34	0.003	R	DLTDSLMK	I
FANCC-CGSrhino PD1	32	AT5G09810.1	AT5G09810	Symbols: ACT7 | actin 7 | chr5:3052809-3054220 FORWARD LENGTH=377	1130	41709	25	17	58.4	377	5.31	1613	1	1	0	473.279	944.544	2	944.544	-0.0002	31	39	0	54.02	35	0.00014	R	AVFPSIVGR	P
FANCC-CGSrhino PD1	32	AT5G09810.1	AT5G09810	Symbols: ACT7 | actin 7 | chr5:3052809-3054220 FORWARD LENGTH=377	1130	41709	25	17	58.4	377	5.31	1987	1	1	0	488.728	975.441	2	975.441	-0.0004	21	30	0	72.85	31	7.7e-07	K	AGFAGDDAPR	A
FANCC-CGSrhino PD1	32	AT5G09810.1	AT5G09810	Symbols: ACT7 | actin 7 | chr5:3052809-3054220 FORWARD LENGTH=377	1130	41709	25	17	58.4	377	5.31	3782	1	1	0	572.785	1143.56	2	1143.55	0.0025	42	52	0	65.99	32	4.8e-06	R	HTGVMVGMGQK	D
FANCC-CGSrhino PD1	32	AT5G09810.1	AT5G09810	Symbols: ACT7 | actin 7 | chr5:3052809-3054220 FORWARD LENGTH=377	1130	41709	25	17	58.4	377	5.31	3817	1	1	0	574.304	1146.59	2	1146.6	-0.0016	318	328	0	48.93	36	0.00053	K	EITALAPSSMK	I
FANCC-CGSrhino PD1	32	AT5G09810.1	AT5G09810	Symbols: ACT7 | actin 7 | chr5:3052809-3054220 FORWARD LENGTH=377	1130	41709	25	17	58.4	377	5.31	3912	1	1	0	580.78	1159.55	2	1159.55	-0.0018	42	52	0	37.34	31	0.0029	R	HTGVMVGMGQK	D	Oxidation (M)	0.00002000000.0
FANCC-CGSrhino PD1	32	AT5G09810.1	AT5G09810	Symbols: ACT7 | actin 7 | chr5:3052809-3054220 FORWARD LENGTH=377	1130	41709	25	17	58.4	377	5.31	3913	1	1	0	580.781	1159.55	2	1159.55	-0.0001	42	52	0	44.83	32	0.00056	R	HTGVMVGMGQK	D	Oxidation (M)	0.00000002000.0
FANCC-CGSrhino PD1	32	AT5G09810.1	AT5G09810	Symbols: ACT7 | actin 7 | chr5:3052809-3054220 FORWARD LENGTH=377	1130	41709	25	17	58.4	377	5.31	4045	1	1	0	588.77	1175.53	2	1175.53	-0.0017	199	208	0	49.24	30	0.00014	R	GYMFTTTAER	E
FANCC-CGSrhino PD1	32	AT5G09810.1	AT5G09810	Symbols: ACT7 | actin 7 | chr5:3052809-3054220 FORWARD LENGTH=377	1130	41709	25	17	58.4	377	5.31	4095	1	1	0	591.766	1181.52	2	1181.52	-0.0029	53	63	0	55.92	31	3.2e-05	K	DAYVGDEAQSK	R
FANCC-CGSrhino PD1	32	AT5G09810.1	AT5G09810	Symbols: ACT7 | actin 7 | chr5:3052809-3054220 FORWARD LENGTH=377	1130	41709	25	17	58.4	377	5.31	4253	1	1	0	599.857	1197.7	2	1197.7	0.0004	31	41	1	49.24	31	0.00019	R	AVFPSIVGRPR	H
FANCC-CGSrhino PD1	32	AT5G09810.1	AT5G09810	Symbols: ACT7 | actin 7 | chr5:3052809-3054220 FORWARD LENGTH=377	1130	41709	25	17	58.4	377	5.31	6540	1	1	1	492.563	1474.67	3	1474.67	-0.0002	362	374	0	98.8	30	1.6e-09	K	SEYDESGPSIVHR	K
FANCC-CGSrhino PD1	32	AT5G09810.1	AT5G09810	Symbols: ACT7 | actin 7 | chr5:3052809-3054220 FORWARD LENGTH=377	1130	41709	25	17	58.4	377	5.31	6541	1	1	1	738.342	1474.67	2	1474.67	-0.0001	362	374	0	94.62	30	4.3e-09	K	SEYDESGPSIVHR	K
FANCC-CGSrhino PD1	32	AT5G09810.1	AT5G09810	Symbols: ACT7 | actin 7 | chr5:3052809-3054220 FORWARD LENGTH=377	1130	41709	25	17	58.4	377	5.31	6776	1	1	0	758.377	1514.74	2	1514.74	-0.0023	87	97	0	55.51	33	6.7e-05	K	IWHHTFYNELR	V
FANCC-CGSrhino PD1	32	AT5G09810.1	AT5G09810	Symbols: ACT7 | actin 7 | chr5:3052809-3054220 FORWARD LENGTH=377	1130	41709	25	17	58.4	377	5.31	6777	1	1	0	505.921	1514.74	3	1514.74	-0.0011	87	97	0	49.81	34	0.00027	K	IWHHTFYNELR	V
FANCC-CGSrhino PD1	32	AT5G09810.1	AT5G09810	Symbols: ACT7 | actin 7 | chr5:3052809-3054220 FORWARD LENGTH=377	1130	41709	25	17	58.4	377	5.31	8226	1	1	0	887.952	1773.89	2	1773.89	-0.0012	241	256	0	115.13	35	1e-10	K	NYELPDGQVITIGAER	F
FANCC-CGSrhino PD1	32	AT5G09810.1	AT5G09810	Symbols: ACT7 | actin 7 | chr5:3052809-3054220 FORWARD LENGTH=377	1130	41709	25	17	58.4	377	5.31	8622	1	1	1	928.47	1854.93	2	1854.93	0.0002	218	233	0	90.63	35	2.7e-08	K	LAYVALDYEQELETAK	S
FANCC-CGSrhino PD1	32	AT5G09810.1	AT5G09810	Symbols: ACT7 | actin 7 | chr5:3052809-3054220 FORWARD LENGTH=377	1130	41709	25	17	58.4	377	5.31	8986	1	1	0	644.964	1931.87	3	1931.87	-0.0015	71	86	0	57.44	31	2.5e-05	K	YPIEHGIVSNWDDMEK	I
FANCC-CGSrhino PD1	32	AT5G09810.1	AT5G09810	Symbols: ACT7 | actin 7 | chr5:3052809-3054220 FORWARD LENGTH=377	1130	41709	25	17	58.4	377	5.31	9089	1	1	0	977.53	1953.05	2	1953.06	-0.0106	98	115	0	82.71	33	1.2e-07	R	VAPEEHPVLLTEAPLNPK	A
FANCC-CGSrhino PD1	32	AT5G09810.1	AT5G09810	Symbols: ACT7 | actin 7 | chr5:3052809-3054220 FORWARD LENGTH=377	1130	41709	25	17	58.4	377	5.31	9090	1	1	0	652.024	1953.05	3	1953.06	-0.0075	98	115	0	66.27	33	5.2e-06	R	VAPEEHPVLLTEAPLNPK	A
FANCC-CGSrhino PD1	32	AT5G09810.1	AT5G09810	Symbols: ACT7 | actin 7 | chr5:3052809-3054220 FORWARD LENGTH=377	1130	41709	25	17	58.4	377	5.31	9808	1	1	1	1092.04	2182.07	2	2182.07	-0.003	294	314	0	158.98	35	4e-15	K	DLYGNIVLSGGSTMFPGIADR	M
FANCC-CGSrhino PD1	32	AT5G09810.1	AT5G09810	Symbols: ACT7 | actin 7 | chr5:3052809-3054220 FORWARD LENGTH=377	1130	41709	25	17	58.4	377	5.31	12183	1	1	0	1051.22	3150.63	3	3150.64	-0.0028	150	179	0	107.7	33	3.6e-10	R	TTGIVLDSGDGVSHTVPIYEGYALPHAILR	L
FANCC-CGSrhino PD1	32	AT5G09810.1	AT5G09810	Symbols: ACT7 | actin 7 | chr5:3052809-3054220 FORWARD LENGTH=377	1130	41709	25	17	58.4	377	5.31	12184	2	1	0	1051.22	3150.63	3	3150.64	-0.001	150	179	0	103.24	33	1e-09	R	TTGIVLDSGDGVSHTVPIYEGYALPHAILR	L
FANCC-CGSrhino PD1	32	AT5G09810.1	AT5G09810	Symbols: ACT7 | actin 7 | chr5:3052809-3054220 FORWARD LENGTH=377	1130	41709	25	17	58.4	377	5.31	12185	2	1	0	788.666	3150.64	4	3150.64	0.0001	150	179	0	73.9	33	8.6e-07	R	TTGIVLDSGDGVSHTVPIYEGYALPHAILR	L
FANCC-CGSrhino PD1	32	AT5G09810.1	AT5G09810	Symbols: ACT7 | actin 7 | chr5:3052809-3054220 FORWARD LENGTH=377	1130	41709	25	17	58.4	377	5.31	12186	1	1	0	788.666	3150.64	4	3150.64	0.0002	150	179	0	69.39	33	2.4e-06	R	TTGIVLDSGDGVSHTVPIYEGYALPHAILR	L
FANCC-CGSrhino PD1	33	AT5G20890.1	AT5G20890	Symbols: | TCP-1/cpn60 chaperonin family protein | chr5:7087020-7089906 REVERSE LENGTH=527	1130	57250	19	15	43.5	527	5.59	260	1	1	1	414.219	826.423	2	826.423	0	487	493	0	33.52	32	0.0084	R	GIYEAFK	V
FANCC-CGSrhino PD1	33	AT5G20890.1	AT5G20890	Symbols: | TCP-1/cpn60 chaperonin family protein | chr5:7087020-7089906 REVERSE LENGTH=527	1130	57250	19	15	43.5	527	5.59	303	1	1	1	416.214	830.414	2	830.413	0.0002	415	421	0	39.01	33	0.0027	K	EVDELAR	K
FANCC-CGSrhino PD1	33	AT5G20890.1	AT5G20890	Symbols: | TCP-1/cpn60 chaperonin family protein | chr5:7087020-7089906 REVERSE LENGTH=527	1130	57250	19	15	43.5	527	5.59	1605	1	1	1	473.248	944.481	2	944.481	-0.0006	259	267	0	58.85	34	3.5e-05	K	VAEIEGAEK	E
FANCC-CGSrhino PD1	33	AT5G20890.1	AT5G20890	Symbols: | TCP-1/cpn60 chaperonin family protein | chr5:7087020-7089906 REVERSE LENGTH=527	1130	57250	19	15	43.5	527	5.59	5071	1	1	1	643.87	1285.73	2	1285.72	0.0012	187	198	0	95.54	34	8e-09	K	GSTNLEAIQIIK	K
FANCC-CGSrhino PD1	33	AT5G20890.1	AT5G20890	Symbols: | TCP-1/cpn60 chaperonin family protein | chr5:7087020-7089906 REVERSE LENGTH=527	1130	57250	19	15	43.5	527	5.59	5104	1	1	1	645.334	1288.65	2	1288.66	-0.0055	343	353	0	76.86	35	7.6e-07	K	LIEEIMIGEDK	L
FANCC-CGSrhino PD1	33	AT5G20890.1	AT5G20890	Symbols: | TCP-1/cpn60 chaperonin family protein | chr5:7087020-7089906 REVERSE LENGTH=527	1130	57250	19	15	43.5	527	5.59	5374	1	1	1	660.818	1319.62	2	1319.62	0.0002	372	383	0	57.52	33	4.1e-05	R	GASHHVLDEAER	S
FANCC-CGSrhino PD1	33	AT5G20890.1	AT5G20890	Symbols: | TCP-1/cpn60 chaperonin family protein | chr5:7087020-7089906 REVERSE LENGTH=527	1130	57250	19	15	43.5	527	5.59	6620	1	1	1	744.39	1486.77	2	1486.77	-0.0017	401	414	0	60.69	35	3e-05	R	VLLGGGWPEMVMAK	E
FANCC-CGSrhino PD1	33	AT5G20890.1	AT5G20890	Symbols: | TCP-1/cpn60 chaperonin family protein | chr5:7087020-7089906 REVERSE LENGTH=527	1130	57250	19	15	43.5	527	5.59	6689	1	1	1	748.904	1495.79	2	1495.8	-0.0064	53	67	0	84.57	35	1.2e-07	R	GHAVTVTNDGATILK	S
FANCC-CGSrhino PD1	33	AT5G20890.1	AT5G20890	Symbols: | TCP-1/cpn60 chaperonin family protein | chr5:7087020-7089906 REVERSE LENGTH=527	1130	57250	19	15	43.5	527	5.59	6690	1	1	1	748.906	1495.8	2	1495.8	-0.0011	53	67	0	41.55	34	0.002	R	GHAVTVTNDGATILK	S
FANCC-CGSrhino PD1	33	AT5G20890.1	AT5G20890	Symbols: | TCP-1/cpn60 chaperonin family protein | chr5:7087020-7089906 REVERSE LENGTH=527	1130	57250	19	15	43.5	527	5.59	6838	1	1	1	507.909	1520.7	3	1520.71	-0.0037	172	184	0	69.73	33	2.3e-06	K	EHFAEMAVDAVFR	L
FANCC-CGSrhino PD1	33	AT5G20890.1	AT5G20890	Symbols: | TCP-1/cpn60 chaperonin family protein | chr5:7087020-7089906 REVERSE LENGTH=527	1130	57250	19	15	43.5	527	5.59	6946	1	1	1	770.4	1538.79	2	1538.78	0.0021	21	35	0	113.21	35	1.7e-10	R	MASFVGAMAISDLVK	S
FANCC-CGSrhino PD1	33	AT5G20890.1	AT5G20890	Symbols: | TCP-1/cpn60 chaperonin family protein | chr5:7087020-7089906 REVERSE LENGTH=527	1130	57250	19	15	43.5	527	5.59	9188	1	1	1	995.006	1988	2	1988	-0.0012	226	243	1	51.99	35	0.00022	K	RIENANILVANTAMDTDK	V
FANCC-CGSrhino PD1	33	AT5G20890.1	AT5G20890	Symbols: | TCP-1/cpn60 chaperonin family protein | chr5:7087020-7089906 REVERSE LENGTH=527	1130	57250	19	15	43.5	527	5.59	9189	1	1	1	663.674	1988	3	1988	0.0005	226	243	1	81.23	35	2.7e-07	K	RIENANILVANTAMDTDK	V
FANCC-CGSrhino PD1	33	AT5G20890.1	AT5G20890	Symbols: | TCP-1/cpn60 chaperonin family protein | chr5:7087020-7089906 REVERSE LENGTH=527	1130	57250	19	15	43.5	527	5.59	9357	1	1	1	1018.03	2034.04	2	2033.03	1.0125	318	337	0	76.34	35	8.4e-07	R	LGLVTGGEIASTFDNPESVK	L
FANCC-CGSrhino PD1	33	AT5G20890.1	AT5G20890	Symbols: | TCP-1/cpn60 chaperonin family protein | chr5:7087020-7089906 REVERSE LENGTH=527	1130	57250	19	15	43.5	527	5.59	10140	1	1	1	1136.59	2271.16	2	2271.16	-0.0004	85	106	0	174.56	34	1e-16	K	VQDDEVGDGTTSVVVLAGELLR	E
FANCC-CGSrhino PD1	33	AT5G20890.1	AT5G20890	Symbols: | TCP-1/cpn60 chaperonin family protein | chr5:7087020-7089906 REVERSE LENGTH=527	1130	57250	19	15	43.5	527	5.59	10141	1	1	1	758.061	2271.16	3	2271.16	0.0015	85	106	0	132.84	34	1.6e-12	K	VQDDEVGDGTTSVVVLAGELLR	E
FANCC-CGSrhino PD1	33	AT5G20890.1	AT5G20890	Symbols: | TCP-1/cpn60 chaperonin family protein | chr5:7087020-7089906 REVERSE LENGTH=527	1130	57250	19	15	43.5	527	5.59	10869	1	1	1	1261.69	2521.37	2	2521.38	-0.0007	437	461	0	148.48	30	1.5e-14	R	ALVAIPTTIADNAGLDSAELVAQLR	A
FANCC-CGSrhino PD1	33	AT5G20890.1	AT5G20890	Symbols: | TCP-1/cpn60 chaperonin family protein | chr5:7087020-7089906 REVERSE LENGTH=527	1130	57250	19	15	43.5	527	5.59	10870	1	1	1	841.466	2521.38	3	2521.38	0.0018	437	461	0	147.68	30	1.8e-14	R	ALVAIPTTIADNAGLDSAELVAQLR	A
FANCC-CGSrhino PD1	33	AT5G20890.1	AT5G20890	Symbols: | TCP-1/cpn60 chaperonin family protein | chr5:7087020-7089906 REVERSE LENGTH=527	1130	57250	19	15	43.5	527	5.59	12359	1	1	1	830.917	3319.64	4	3319.64	0.0006	289	317	0	62.38	33	1.2e-05	R	QLIYNFPEELFADAGILAIEHADFEGIER	L
FANCC-CGSrhino PD1	34	AT4G31200.1;AT4G31200.2;AT4G31200.3	AT4G31200	Symbols: | SWAP (Suppressor-of-White-APricot)/surp RNA-binding domain-containing protein | chr4:15162323-15164568 REVERSE LENGTH=650	1127	72450	23	14	30.5	650	6.23	351	1	1	1	419.239	836.464	2	836.464	-0.0005	133	139	0	42.16	34	0.0016	K	LVEYSVK	N
FANCC-CGSrhino PD1	34	AT4G31200.1;AT4G31200.2;AT4G31200.3	AT4G31200	Symbols: | SWAP (Suppressor-of-White-APricot)/surp RNA-binding domain-containing protein | chr4:15162323-15164568 REVERSE LENGTH=650	1127	72450	23	14	30.5	650	6.23	2196	1	1	1	496.782	991.549	2	991.549	-0.0005	382	389	0	41.7	35	0.0025	K	ILQFWASK	E
FANCC-CGSrhino PD1	34	AT4G31200.1;AT4G31200.2;AT4G31200.3	AT4G31200	Symbols: | SWAP (Suppressor-of-White-APricot)/surp RNA-binding domain-containing protein | chr4:15162323-15164568 REVERSE LENGTH=650	1127	72450	23	14	30.5	650	6.23	2856	1	1	1	528.227	1054.44	2	1054.44	0.0001	314	322	0	73.43	27	2.7e-07	R	VFAMDDSDR	Q
FANCC-CGSrhino PD1	34	AT4G31200.1;AT4G31200.2;AT4G31200.3	AT4G31200	Symbols: | SWAP (Suppressor-of-White-APricot)/surp RNA-binding domain-containing protein | chr4:15162323-15164568 REVERSE LENGTH=650	1127	72450	23	14	30.5	650	6.23	4087	1	1	1	591.255	1180.5	2	1180.5	-0.0045	140	149	0	61.19	28	5.7e-06	K	NGPEFEAMMR	D
FANCC-CGSrhino PD1	34	AT4G31200.1;AT4G31200.2;AT4G31200.3	AT4G31200	Symbols: | SWAP (Suppressor-of-White-APricot)/surp RNA-binding domain-containing protein | chr4:15162323-15164568 REVERSE LENGTH=650	1127	72450	23	14	30.5	650	6.23	4675	1	1	1	621.846	1241.68	2	1241.68	0.0008	300	311	0	66.25	33	5.6e-06	R	SPFAPALAEALR	D
FANCC-CGSrhino PD1	34	AT4G31200.1;AT4G31200.2;AT4G31200.3	AT4G31200	Symbols: | SWAP (Suppressor-of-White-APricot)/surp RNA-binding domain-containing protein | chr4:15162323-15164568 REVERSE LENGTH=650	1127	72450	23	14	30.5	650	6.23	4777	1	1	1	627.779	1253.54	2	1253.55	-0.0015	636	646	0	55.99	30	2.9e-05	R	STNYHTSMSAR	A
FANCC-CGSrhino PD1	34	AT4G31200.1;AT4G31200.2;AT4G31200.3	AT4G31200	Symbols: | SWAP (Suppressor-of-White-APricot)/surp RNA-binding domain-containing protein | chr4:15162323-15164568 REVERSE LENGTH=650	1127	72450	23	14	30.5	650	6.23	4778	1	1	1	418.856	1253.55	3	1253.55	0.0008	636	646	0	49.14	30	0.00015	R	STNYHTSMSAR	A
FANCC-CGSrhino PD1	34	AT4G31200.1;AT4G31200.2;AT4G31200.3	AT4G31200	Symbols: | SWAP (Suppressor-of-White-APricot)/surp RNA-binding domain-containing protein | chr4:15162323-15164568 REVERSE LENGTH=650	1127	72450	23	14	30.5	650	6.23	4922	1	1	1	635.777	1269.54	2	1269.54	-0.001	636	646	0	34.79	28	0.0026	R	STNYHTSMSAR	A	Oxidation (M)	0.00000002000.0
FANCC-CGSrhino PD1	34	AT4G31200.1;AT4G31200.2;AT4G31200.3	AT4G31200	Symbols: | SWAP (Suppressor-of-White-APricot)/surp RNA-binding domain-containing protein | chr4:15162323-15164568 REVERSE LENGTH=650	1127	72450	23	14	30.5	650	6.23	4923	1	1	1	424.187	1269.54	3	1269.54	-0.001	636	646	0	33.65	28	0.0034	R	STNYHTSMSAR	A	Oxidation (M)	0.00000002000.0
FANCC-CGSrhino PD1	34	AT4G31200.1;AT4G31200.2;AT4G31200.3	AT4G31200	Symbols: | SWAP (Suppressor-of-White-APricot)/surp RNA-binding domain-containing protein | chr4:15162323-15164568 REVERSE LENGTH=650	1127	72450	23	14	30.5	650	6.23	6738	1	1	1	755.867	1509.72	2	1509.72	-0.0004	390	402	0	94.66	34	8.8e-09	K	EVFDQDTISSLEK	E
FANCC-CGSrhino PD1	34	AT4G31200.1;AT4G31200.2;AT4G31200.3	AT4G31200	Symbols: | SWAP (Suppressor-of-White-APricot)/surp RNA-binding domain-containing protein | chr4:15162323-15164568 REVERSE LENGTH=650	1127	72450	23	14	30.5	650	6.23	7757	1	1	1	559.606	1675.8	3	1675.8	0.001	342	355	0	78.77	34	3.4e-07	R	TNLHEFDNEALAFR	P
FANCC-CGSrhino PD1	34	AT4G31200.1;AT4G31200.2;AT4G31200.3	AT4G31200	Symbols: | SWAP (Suppressor-of-White-APricot)/surp RNA-binding domain-containing protein | chr4:15162323-15164568 REVERSE LENGTH=650	1127	72450	23	14	30.5	650	6.23	9479	1	1	1	1039.46	2076.9	2	2076.9	-0.001	154	171	0	115.25	28	2.1e-11	K	DNPDYAFLFGGEGHGYYR	Y
FANCC-CGSrhino PD1	34	AT4G31200.1;AT4G31200.2;AT4G31200.3	AT4G31200	Symbols: | SWAP (Suppressor-of-White-APricot)/surp RNA-binding domain-containing protein | chr4:15162323-15164568 REVERSE LENGTH=650	1127	72450	23	14	30.5	650	6.23	9480	1	1	1	693.307	2076.9	3	2076.9	0.0013	154	171	0	89.96	28	7.2e-09	K	DNPDYAFLFGGEGHGYYR	Y
FANCC-CGSrhino PD1	34	AT4G31200.1;AT4G31200.2;AT4G31200.3	AT4G31200	Symbols: | SWAP (Suppressor-of-White-APricot)/surp RNA-binding domain-containing protein | chr4:15162323-15164568 REVERSE LENGTH=650	1127	72450	23	14	30.5	650	6.23	9782	1	1	1	724.715	2171.12	3	2171.12	-0.002	406	426	0	95.09	35	1e-08	K	SGPPANTFSHSPIIAAHALQR	P
FANCC-CGSrhino PD1	34	AT4G31200.1;AT4G31200.2;AT4G31200.3	AT4G31200	Symbols: | SWAP (Suppressor-of-White-APricot)/surp RNA-binding domain-containing protein | chr4:15162323-15164568 REVERSE LENGTH=650	1127	72450	23	14	30.5	650	6.23	9787	1	1	1	544.039	2172.13	4	2171.12	1.0044	406	426	0	60.54	34	2.8e-05	K	SGPPANTFSHSPIIAAHALQR	P
FANCC-CGSrhino PD1	34	AT4G31200.1;AT4G31200.2;AT4G31200.3	AT4G31200	Symbols: | SWAP (Suppressor-of-White-APricot)/surp RNA-binding domain-containing protein | chr4:15162323-15164568 REVERSE LENGTH=650	1127	72450	23	14	30.5	650	6.23	9794	1	1	1	1088.56	2175.11	2	2175.11	-0.0012	323	340	0	104.1	34	1.2e-09	R	QMHIVYLANDILFDSLQR	R
FANCC-CGSrhino PD1	34	AT4G31200.1;AT4G31200.2;AT4G31200.3	AT4G31200	Symbols: | SWAP (Suppressor-of-White-APricot)/surp RNA-binding domain-containing protein | chr4:15162323-15164568 REVERSE LENGTH=650	1127	72450	23	14	30.5	650	6.23	9795	1	1	1	726.046	2175.11	3	2175.11	0.0002	323	340	0	91.4	34	2.2e-08	R	QMHIVYLANDILFDSLQR	R
FANCC-CGSrhino PD1	34	AT4G31200.1;AT4G31200.2;AT4G31200.3	AT4G31200	Symbols: | SWAP (Suppressor-of-White-APricot)/surp RNA-binding domain-containing protein | chr4:15162323-15164568 REVERSE LENGTH=650	1127	72450	23	14	30.5	650	6.23	10597	1	1	1	1219.63	2437.25	2	2436.27	0.9856	262	286	0	62.71	34	1.6e-05	R	GLSGPLPADVAMELNGVLGNLNGTK	E
FANCC-CGSrhino PD1	34	AT4G31200.1;AT4G31200.2;AT4G31200.3	AT4G31200	Symbols: | SWAP (Suppressor-of-White-APricot)/surp RNA-binding domain-containing protein | chr4:15162323-15164568 REVERSE LENGTH=650	1127	72450	23	14	30.5	650	6.23	10598	1	1	1	813.426	2437.26	3	2436.27	0.9878	262	286	0	56.34	34	6.7e-05	R	GLSGPLPADVAMELNGVLGNLNGTK	E
FANCC-CGSrhino PD1	34	AT4G31200.1;AT4G31200.2;AT4G31200.3	AT4G31200	Symbols: | SWAP (Suppressor-of-White-APricot)/surp RNA-binding domain-containing protein | chr4:15162323-15164568 REVERSE LENGTH=650	1127	72450	23	14	30.5	650	6.23	10920	1	1	1	1273.59	2545.16	2	2545.16	0.0014	610	632	0	157.38	31	2.9e-15	R	LGLGATADPNEPTQYDDVYTSYR	K
FANCC-CGSrhino PD1	34	AT4G31200.1;AT4G31200.2;AT4G31200.3	AT4G31200	Symbols: | SWAP (Suppressor-of-White-APricot)/surp RNA-binding domain-containing protein | chr4:15162323-15164568 REVERSE LENGTH=650	1127	72450	23	14	30.5	650	6.23	10921	1	1	1	849.395	2545.16	3	2545.16	0.002	610	632	0	92.8	32	8.5e-09	R	LGLGATADPNEPTQYDDVYTSYR	K
FANCC-CGSrhino PD1	34	AT4G31200.1;AT4G31200.2;AT4G31200.3	AT4G31200	Symbols: | SWAP (Suppressor-of-White-APricot)/surp RNA-binding domain-containing protein | chr4:15162323-15164568 REVERSE LENGTH=650	1127	72450	23	14	30.5	650	6.23	11039	1	1	1	867.775	2600.3	3	2600.32	-0.0139	342	364	1	55.84	34	7.5e-05	R	TNLHEFDNEALAFRPILGSMLGR	I
FANCC-CGSrhino PD1	34	AT4G31200.1;AT4G31200.2;AT4G31200.3	AT4G31200	Symbols: | SWAP (Suppressor-of-White-APricot)/surp RNA-binding domain-containing protein | chr4:15162323-15164568 REVERSE LENGTH=650	1127	72450	23	14	30.5	650	6.23	11040	1	1	1	651.083	2600.3	4	2600.32	-0.0131	342	364	1	59.89	34	2.9e-05	R	TNLHEFDNEALAFRPILGSMLGR	I
FANCC-CGSrhino PD1	35	AT3G29075.1	AT3G29075	Symbols: | glycine-rich protein | chr3:11051645-11052629 REVERSE LENGTH=294	1126	34431	29	16	43.5	294	5.73	1985	1	1	1	488.722	975.43	2	975.43	-0.0002	77	84	0	54.69	30	3.7e-05	K	TEYSSYAR	P
FANCC-CGSrhino PD1	35	AT3G29075.1	AT3G29075	Symbols: | glycine-rich protein | chr3:11051645-11052629 REVERSE LENGTH=294	1126	34431	29	16	43.5	294	5.73	3655	1	1	1	566.768	1131.52	2	1131.53	-0.0102	85	96	0	56.8	32	3.5e-05	R	PGPVGSGSDFGR	K
FANCC-CGSrhino PD1	35	AT3G29075.1	AT3G29075	Symbols: | glycine-rich protein | chr3:11051645-11052629 REVERSE LENGTH=294	1126	34431	29	16	43.5	294	5.73	3656	1	1	1	566.773	1131.53	2	1131.53	-0.0003	85	96	0	91.61	33	1.5e-08	R	PGPVGSGSDFGR	K
FANCC-CGSrhino PD1	35	AT3G29075.1	AT3G29075	Symbols: | glycine-rich protein | chr3:11051645-11052629 REVERSE LENGTH=294	1126	34431	29	16	43.5	294	5.73	3756	1	1	1	571.236	1140.46	2	1140.46	0.0001	210	218	1	92.5	24	1.7e-09	K	KDYNDDDEK	K
FANCC-CGSrhino PD1	35	AT3G29075.1	AT3G29075	Symbols: | glycine-rich protein | chr3:11051645-11052629 REVERSE LENGTH=294	1126	34431	29	16	43.5	294	5.73	3840	1	1	1	575.718	1149.42	2	1149.42	0.0004	261	269	0	67.04	20	2e-07	K	HYDNDDDEK	K
FANCC-CGSrhino PD1	35	AT3G29075.1	AT3G29075	Symbols: | glycine-rich protein | chr3:11051645-11052629 REVERSE LENGTH=294	1126	34431	29	16	43.5	294	5.73	4062	1	1	1	589.751	1177.49	2	1177.49	-0.0002	248	256	1	78.24	26	6.4e-08	K	KEYHDDEDK	K
FANCC-CGSrhino PD1	35	AT3G29075.1	AT3G29075	Symbols: | glycine-rich protein | chr3:11051645-11052629 REVERSE LENGTH=294	1126	34431	29	16	43.5	294	5.73	4624	1	1	1	618.765	1235.52	2	1235.52	-0.0012	114	125	0	62.98	27	2.7e-06	K	TESEHGSGYGGR	I
FANCC-CGSrhino PD1	35	AT3G29075.1	AT3G29075	Symbols: | glycine-rich protein | chr3:11051645-11052629 REVERSE LENGTH=294	1126	34431	29	16	43.5	294	5.73	4625	1	1	1	412.846	1235.52	3	1235.52	-0.0003	114	125	0	44.8	27	0.0002	K	TESEHGSGYGGR	I
FANCC-CGSrhino PD1	35	AT3G29075.1	AT3G29075	Symbols: | glycine-rich protein | chr3:11051645-11052629 REVERSE LENGTH=294	1126	34431	29	16	43.5	294	5.73	4911	1	1	1	635.284	1268.55	2	1268.55	0.0009	210	219	2	41.98	30	0.0007	K	KDYNDDDEKK	K
FANCC-CGSrhino PD1	35	AT3G29075.1	AT3G29075	Symbols: | glycine-rich protein | chr3:11051645-11052629 REVERSE LENGTH=294	1126	34431	29	16	43.5	294	5.73	4912	1	1	1	423.858	1268.55	3	1268.55	0.001	210	219	2	58.71	30	1.5e-05	K	KDYNDDDEKK	K
FANCC-CGSrhino PD1	35	AT3G29075.1	AT3G29075	Symbols: | glycine-rich protein | chr3:11051645-11052629 REVERSE LENGTH=294	1126	34431	29	16	43.5	294	5.73	4994	1	1	1	639.765	1277.52	2	1277.52	-0.0003	260	269	1	72.91	25	1.6e-07	K	KHYDNDDDEK	K
FANCC-CGSrhino PD1	35	AT3G29075.1	AT3G29075	Symbols: | glycine-rich protein | chr3:11051645-11052629 REVERSE LENGTH=294	1126	34431	29	16	43.5	294	5.73	4995	1	1	1	426.846	1277.52	3	1277.52	0.0007	260	269	1	61.32	24	2.3e-06	K	KHYDNDDDEK	K
FANCC-CGSrhino PD1	35	AT3G29075.1	AT3G29075	Symbols: | glycine-rich protein | chr3:11051645-11052629 REVERSE LENGTH=294	1126	34431	29	16	43.5	294	5.73	6050	1	1	1	703.813	1405.61	2	1405.61	0	260	270	2	65.26	28	2.3e-06	K	KHYDNDDDEKK	K
FANCC-CGSrhino PD1	35	AT3G29075.1	AT3G29075	Symbols: | glycine-rich protein | chr3:11051645-11052629 REVERSE LENGTH=294	1126	34431	29	16	43.5	294	5.73	6124	1	1	1	709.26	1416.5	2	1416.51	-0.0017	195	205	0	68.44	20	1.4e-07	K	EHHDDDDYDEK	K
FANCC-CGSrhino PD1	35	AT3G29075.1	AT3G29075	Symbols: | glycine-rich protein | chr3:11051645-11052629 REVERSE LENGTH=294	1126	34431	29	16	43.5	294	5.73	6125	1	1	1	473.176	1416.51	3	1416.51	-0.0007	195	205	0	61.53	20	7e-07	K	EHHDDDDYDEK	K
FANCC-CGSrhino PD1	35	AT3G29075.1	AT3G29075	Symbols: | glycine-rich protein | chr3:11051645-11052629 REVERSE LENGTH=294	1126	34431	29	16	43.5	294	5.73	6126	1	1	1	473.176	1416.51	3	1416.51	-0.0003	195	205	0	39.66	20	0.00011	K	EHHDDDDYDEK	K
FANCC-CGSrhino PD1	35	AT3G29075.1	AT3G29075	Symbols: | glycine-rich protein | chr3:11051645-11052629 REVERSE LENGTH=294	1126	34431	29	16	43.5	294	5.73	6864	1	1	1	509.23	1524.67	3	1524.67	-0.0009	174	186	2	51.45	30	8.1e-05	K	KDGNNSEDDEFKK	K
FANCC-CGSrhino PD1	35	AT3G29075.1	AT3G29075	Symbols: | glycine-rich protein | chr3:11051645-11052629 REVERSE LENGTH=294	1126	34431	29	16	43.5	294	5.73	6981	1	1	1	773.308	1544.6	2	1544.6	-0.0003	195	206	1	78.24	21	2.2e-08	K	EHHDDDDYDEKK	K
FANCC-CGSrhino PD1	35	AT3G29075.1	AT3G29075	Symbols: | glycine-rich protein | chr3:11051645-11052629 REVERSE LENGTH=294	1126	34431	29	16	43.5	294	5.73	6982	1	1	1	515.875	1544.6	3	1544.6	0.0008	195	206	1	36.7	22	0.00034	K	EHHDDDDYDEKK	K
FANCC-CGSrhino PD1	35	AT3G29075.1	AT3G29075	Symbols: | glycine-rich protein | chr3:11051645-11052629 REVERSE LENGTH=294	1126	34431	29	16	43.5	294	5.73	7941	1	1	1	571.908	1712.7	3	1712.7	0.0003	133	148	1	67.94	23	3.9e-07	K	PSYGGHEDDGDDGHKK	H
FANCC-CGSrhino PD1	35	AT3G29075.1	AT3G29075	Symbols: | glycine-rich protein | chr3:11051645-11052629 REVERSE LENGTH=294	1126	34431	29	16	43.5	294	5.73	7942	1	1	1	429.183	1712.7	4	1712.7	0.0005	133	148	1	32.37	23	0.0014	K	PSYGGHEDDGDDGHKK	H
FANCC-CGSrhino PD1	35	AT3G29075.1	AT3G29075	Symbols: | glycine-rich protein | chr3:11051645-11052629 REVERSE LENGTH=294	1126	34431	29	16	43.5	294	5.73	9224	1	1	1	998.435	1994.86	2	1994.86	-0.0051	59	76	0	144.09	27	2.3e-14	R	PNFSSNHDSSAYDDQALK	T
FANCC-CGSrhino PD1	35	AT3G29075.1	AT3G29075	Symbols: | glycine-rich protein | chr3:11051645-11052629 REVERSE LENGTH=294	1126	34431	29	16	43.5	294	5.73	9225	1	1	1	665.96	1994.86	3	1994.86	-0.0017	59	76	0	74.71	27	1.9e-07	R	PNFSSNHDSSAYDDQALK	T
FANCC-CGSrhino PD1	35	AT3G29075.1	AT3G29075	Symbols: | glycine-rich protein | chr3:11051645-11052629 REVERSE LENGTH=294	1126	34431	29	16	43.5	294	5.73	10552	1	1	1	807.346	2419.02	3	2419.02	-0.0043	126	147	1	38.5	25	0.00049	R	IESDYVKPSYGGHEDDGDDGHK	K
FANCC-CGSrhino PD1	35	AT3G29075.1	AT3G29075	Symbols: | glycine-rich protein | chr3:11051645-11052629 REVERSE LENGTH=294	1126	34431	29	16	43.5	294	5.73	10553	1	1	1	605.761	2419.02	4	2419.02	-0.0038	126	147	1	37.71	25	0.00061	R	IESDYVKPSYGGHEDDGDDGHK	K
FANCC-CGSrhino PD1	35	AT3G29075.1	AT3G29075	Symbols: | glycine-rich protein | chr3:11051645-11052629 REVERSE LENGTH=294	1126	34431	29	16	43.5	294	5.73	10554	1	1	1	1210.52	2419.02	2	2419.02	-0.0016	126	147	1	57.86	25	5.9e-06	R	IESDYVKPSYGGHEDDGDDGHK	K
FANCC-CGSrhino PD1	35	AT3G29075.1	AT3G29075	Symbols: | glycine-rich protein | chr3:11051645-11052629 REVERSE LENGTH=294	1126	34431	29	16	43.5	294	5.73	10923	1	1	1	850.043	2547.11	3	2547.11	-0.0065	126	148	2	55.99	28	1.7e-05	R	IESDYVKPSYGGHEDDGDDGHKK	H
FANCC-CGSrhino PD1	35	AT3G29075.1	AT3G29075	Symbols: | glycine-rich protein | chr3:11051645-11052629 REVERSE LENGTH=294	1126	34431	29	16	43.5	294	5.73	10924	1	1	1	1274.56	2547.11	2	2547.11	-0.0041	126	148	2	67.44	28	1.3e-06	R	IESDYVKPSYGGHEDDGDDGHKK	H
FANCC-CGSrhino PD1	35	AT3G29075.1	AT3G29075	Symbols: | glycine-rich protein | chr3:11051645-11052629 REVERSE LENGTH=294	1126	34431	29	16	43.5	294	5.73	10925	1	1	1	637.785	2547.11	4	2547.11	-0.0034	126	148	2	33.64	28	0.0031	R	IESDYVKPSYGGHEDDGDDGHKK	H
FANCC-CGSrhino PD1	36	AT2G37620.1;AT2G37620.2;AT3G53750.1	AT2G37620	Symbols: ACT1, AAc1 | actin 1 | chr2:15779761-15781241 FORWARD LENGTH=377	1125	41771	25	15	52	377	5.31	61	1	0	0	400.77	799.525	2	799.528	-0.0031	64	70	1	31.71	30	0.0078	K	RGILTLK	Y
FANCC-CGSrhino PD1	36	AT2G37620.1;AT2G37620.2;AT3G53750.1	AT2G37620	Symbols: ACT1, AAc1 | actin 1 | chr2:15779761-15781241 FORWARD LENGTH=377	1125	41771	25	15	52	377	5.31	1613	1	0	0	473.279	944.544	2	944.544	-0.0002	31	39	0	54.02	35	0.00014	R	AVFPSIVGR	P
FANCC-CGSrhino PD1	36	AT2G37620.1;AT2G37620.2;AT3G53750.1	AT2G37620	Symbols: ACT1, AAc1 | actin 1 | chr2:15779761-15781241 FORWARD LENGTH=377	1125	41771	25	15	52	377	5.31	1987	1	0	0	488.728	975.441	2	975.441	-0.0004	21	30	0	72.85	31	7.7e-07	K	AGFAGDDAPR	A
FANCC-CGSrhino PD1	36	AT2G37620.1;AT2G37620.2;AT3G53750.1	AT2G37620	Symbols: ACT1, AAc1 | actin 1 | chr2:15779761-15781241 FORWARD LENGTH=377	1125	41771	25	15	52	377	5.31	3653	1	1	0	566.765	1131.52	2	1131.52	-0.0037	199	208	0	36.55	31	0.0035	R	GYSFTTTAER	E
FANCC-CGSrhino PD1	36	AT2G37620.1;AT2G37620.2;AT3G53750.1	AT2G37620	Symbols: ACT1, AAc1 | actin 1 | chr2:15779761-15781241 FORWARD LENGTH=377	1125	41771	25	15	52	377	5.31	3782	1	0	0	572.785	1143.56	2	1143.55	0.0025	42	52	0	65.99	32	4.8e-06	R	HTGVMVGMGQK	D
FANCC-CGSrhino PD1	36	AT2G37620.1;AT2G37620.2;AT3G53750.1	AT2G37620	Symbols: ACT1, AAc1 | actin 1 | chr2:15779761-15781241 FORWARD LENGTH=377	1125	41771	25	15	52	377	5.31	3817	1	0	0	574.304	1146.59	2	1146.6	-0.0016	318	328	0	48.93	36	0.00053	K	EITALAPSSMK	I
FANCC-CGSrhino PD1	36	AT2G37620.1;AT2G37620.2;AT3G53750.1	AT2G37620	Symbols: ACT1, AAc1 | actin 1 | chr2:15779761-15781241 FORWARD LENGTH=377	1125	41771	25	15	52	377	5.31	3912	1	0	0	580.78	1159.55	2	1159.55	-0.0018	42	52	0	37.34	31	0.0029	R	HTGVMVGMGQK	D	Oxidation (M)	0.00002000000.0
FANCC-CGSrhino PD1	36	AT2G37620.1;AT2G37620.2;AT3G53750.1	AT2G37620	Symbols: ACT1, AAc1 | actin 1 | chr2:15779761-15781241 FORWARD LENGTH=377	1125	41771	25	15	52	377	5.31	3913	1	0	0	580.781	1159.55	2	1159.55	-0.0001	42	52	0	44.83	32	0.00056	R	HTGVMVGMGQK	D	Oxidation (M)	0.00000002000.0
FANCC-CGSrhino PD1	36	AT2G37620.1;AT2G37620.2;AT3G53750.1	AT2G37620	Symbols: ACT1, AAc1 | actin 1 | chr2:15779761-15781241 FORWARD LENGTH=377	1125	41771	25	15	52	377	5.31	4095	1	0	0	591.766	1181.52	2	1181.52	-0.0029	53	63	0	55.92	31	3.2e-05	K	DAYVGDEAQSK	R
FANCC-CGSrhino PD1	36	AT2G37620.1;AT2G37620.2;AT3G53750.1	AT2G37620	Symbols: ACT1, AAc1 | actin 1 | chr2:15779761-15781241 FORWARD LENGTH=377	1125	41771	25	15	52	377	5.31	4253	1	0	0	599.857	1197.7	2	1197.7	0.0004	31	41	1	49.24	31	0.00019	R	AVFPSIVGRPR	H
FANCC-CGSrhino PD1	36	AT2G37620.1;AT2G37620.2;AT3G53750.1	AT2G37620	Symbols: ACT1, AAc1 | actin 1 | chr2:15779761-15781241 FORWARD LENGTH=377	1125	41771	25	15	52	377	5.31	6434	1	1	0	730.344	1458.67	2	1458.67	-0.0003	362	374	0	92.37	32	9.6e-09	K	AEYDESGPSIVHR	K
FANCC-CGSrhino PD1	36	AT2G37620.1;AT2G37620.2;AT3G53750.1	AT2G37620	Symbols: ACT1, AAc1 | actin 1 | chr2:15779761-15781241 FORWARD LENGTH=377	1125	41771	25	15	52	377	5.31	6435	1	1	0	487.232	1458.67	3	1458.67	0.0002	362	374	0	85.3	32	4.9e-08	K	AEYDESGPSIVHR	K
FANCC-CGSrhino PD1	36	AT2G37620.1;AT2G37620.2;AT3G53750.1	AT2G37620	Symbols: ACT1, AAc1 | actin 1 | chr2:15779761-15781241 FORWARD LENGTH=377	1125	41771	25	15	52	377	5.31	6776	1	0	0	758.377	1514.74	2	1514.74	-0.0023	87	97	0	55.51	33	6.7e-05	K	IWHHTFYNELR	V
FANCC-CGSrhino PD1	36	AT2G37620.1;AT2G37620.2;AT3G53750.1	AT2G37620	Symbols: ACT1, AAc1 | actin 1 | chr2:15779761-15781241 FORWARD LENGTH=377	1125	41771	25	15	52	377	5.31	6777	1	0	0	505.921	1514.74	3	1514.74	-0.0011	87	97	0	49.81	34	0.00027	K	IWHHTFYNELR	V
FANCC-CGSrhino PD1	36	AT2G37620.1;AT2G37620.2;AT3G53750.1	AT2G37620	Symbols: ACT1, AAc1 | actin 1 | chr2:15779761-15781241 FORWARD LENGTH=377	1125	41771	25	15	52	377	5.31	8297	1	1	1	895.95	1789.89	2	1789.88	0.0017	241	256	0	112.44	35	1.9e-10	K	NYELPDGQVITIGSER	F
FANCC-CGSrhino PD1	36	AT2G37620.1;AT2G37620.2;AT3G53750.1	AT2G37620	Symbols: ACT1, AAc1 | actin 1 | chr2:15779761-15781241 FORWARD LENGTH=377	1125	41771	25	15	52	377	5.31	9114	1	1	0	980.446	1958.88	2	1958.88	-0.0065	71	86	0	124.16	31	5.4e-12	K	YPIEHGIVNNWDDMEK	I
FANCC-CGSrhino PD1	36	AT2G37620.1;AT2G37620.2;AT3G53750.1	AT2G37620	Symbols: ACT1, AAc1 | actin 1 | chr2:15779761-15781241 FORWARD LENGTH=377	1125	41771	25	15	52	377	5.31	9115	1	1	0	653.967	1958.88	3	1958.88	-0.0045	71	86	0	64.28	31	5.3e-06	K	YPIEHGIVNNWDDMEK	I
FANCC-CGSrhino PD1	36	AT2G37620.1;AT2G37620.2;AT3G53750.1	AT2G37620	Symbols: ACT1, AAc1 | actin 1 | chr2:15779761-15781241 FORWARD LENGTH=377	1125	41771	25	15	52	377	5.31	9142	1	1	1	656.697	1967.07	3	1967.07	-0.002	98	115	0	40.65	33	0.0018	R	VAPEEHPILLTEAPLNPK	A
FANCC-CGSrhino PD1	36	AT2G37620.1;AT2G37620.2;AT3G53750.1	AT2G37620	Symbols: ACT1, AAc1 | actin 1 | chr2:15779761-15781241 FORWARD LENGTH=377	1125	41771	25	15	52	377	5.31	9143	1	1	1	984.543	1967.07	2	1967.07	-0.0013	98	115	0	96.96	32	4e-09	R	VAPEEHPILLTEAPLNPK	A
FANCC-CGSrhino PD1	36	AT2G37620.1;AT2G37620.2;AT3G53750.1	AT2G37620	Symbols: ACT1, AAc1 | actin 1 | chr2:15779761-15781241 FORWARD LENGTH=377	1125	41771	25	15	52	377	5.31	9855	1	1	0	733.035	2196.08	3	2196.09	-0.0038	294	314	0	80.71	35	2.9e-07	K	DLYGNIVLSGGTTMFPGIADR	M
FANCC-CGSrhino PD1	36	AT2G37620.1;AT2G37620.2;AT3G53750.1	AT2G37620	Symbols: ACT1, AAc1 | actin 1 | chr2:15779761-15781241 FORWARD LENGTH=377	1125	41771	25	15	52	377	5.31	9856	1	1	0	1099.05	2196.09	2	2196.09	-0.0023	294	314	0	131.18	35	2.7e-12	K	DLYGNIVLSGGTTMFPGIADR	M
FANCC-CGSrhino PD1	36	AT2G37620.1;AT2G37620.2;AT3G53750.1	AT2G37620	Symbols: ACT1, AAc1 | actin 1 | chr2:15779761-15781241 FORWARD LENGTH=377	1125	41771	25	15	52	377	5.31	12183	1	0	0	1051.22	3150.63	3	3150.64	-0.0028	150	179	0	107.7	33	3.6e-10	R	TTGIVLDSGDGVSHTVPIYEGYALPHAILR	L
FANCC-CGSrhino PD1	36	AT2G37620.1;AT2G37620.2;AT3G53750.1	AT2G37620	Symbols: ACT1, AAc1 | actin 1 | chr2:15779761-15781241 FORWARD LENGTH=377	1125	41771	25	15	52	377	5.31	12184	2	0	0	1051.22	3150.63	3	3150.64	-0.001	150	179	0	103.24	33	1e-09	R	TTGIVLDSGDGVSHTVPIYEGYALPHAILR	L
FANCC-CGSrhino PD1	36	AT2G37620.1;AT2G37620.2;AT3G53750.1	AT2G37620	Symbols: ACT1, AAc1 | actin 1 | chr2:15779761-15781241 FORWARD LENGTH=377	1125	41771	25	15	52	377	5.31	12185	2	0	0	788.666	3150.64	4	3150.64	0.0001	150	179	0	73.9	33	8.6e-07	R	TTGIVLDSGDGVSHTVPIYEGYALPHAILR	L
FANCC-CGSrhino PD1	36	AT2G37620.1;AT2G37620.2;AT3G53750.1	AT2G37620	Symbols: ACT1, AAc1 | actin 1 | chr2:15779761-15781241 FORWARD LENGTH=377	1125	41771	25	15	52	377	5.31	12186	1	0	0	788.666	3150.64	4	3150.64	0.0002	150	179	0	69.39	33	2.4e-06	R	TTGIVLDSGDGVSHTVPIYEGYALPHAILR	L
FANCC-CGSrhino PD1	37	AT5G09590.1	AT5G09590	Symbols: MTHSC70-2, HSC70-5 | mitochondrial HSO70 2 | chr5:2975721-2978508 FORWARD LENGTH=682	1054	72946	22	20	34.9	682	5.63	581	1	1	1	429.263	856.512	2	856.513	-0.0009	545	551	0	57.5	32	3e-05	K	VQQITIR	S
FANCC-CGSrhino PD1	37	AT5G09590.1	AT5G09590	Symbols: MTHSC70-2, HSC70-5 | mitochondrial HSO70 2 | chr5:2975721-2978508 FORWARD LENGTH=682	1054	72946	22	20	34.9	682	5.63	777	1	1	1	436.744	871.474	2	871.476	-0.002	215	222	0	54.9	33	7e-05	R	IAGLDVER	I
FANCC-CGSrhino PD1	37	AT5G09590.1	AT5G09590	Symbols: MTHSC70-2, HSC70-5 | mitochondrial HSO70 2 | chr5:2975721-2978508 FORWARD LENGTH=682	1054	72946	22	20	34.9	682	5.63	1122	1	0	0	451.769	901.523	2	901.523	0.0001	464	471	1	46.92	36	0.00081	R	NTTIPTKK	S
FANCC-CGSrhino PD1	37	AT5G09590.1	AT5G09590	Symbols: MTHSC70-2, HSC70-5 | mitochondrial HSO70 2 | chr5:2975721-2978508 FORWARD LENGTH=682	1054	72946	22	20	34.9	682	5.63	1332	1	1	1	463.241	924.467	2	924.466	0.0004	567	574	0	62.91	33	1.2e-05	R	EAELHAQK	D
FANCC-CGSrhino PD1	37	AT5G09590.1	AT5G09590	Symbols: MTHSC70-2, HSC70-5 | mitochondrial HSO70 2 | chr5:2975721-2978508 FORWARD LENGTH=682	1054	72946	22	20	34.9	682	5.63	1761	1	1	1	479.752	957.489	2	957.488	0.0008	81	89	0	60.93	32	1.5e-05	K	VIENAEGAR	T
FANCC-CGSrhino PD1	37	AT5G09590.1	AT5G09590	Symbols: MTHSC70-2, HSC70-5 | mitochondrial HSO70 2 | chr5:2975721-2978508 FORWARD LENGTH=682	1054	72946	22	20	34.9	682	5.63	2038	1	0	0	491.247	980.48	2	980.481	-0.0017	180	188	0	40.25	34	0.0027	K	ETAEAYLGK	S
FANCC-CGSrhino PD1	37	AT5G09590.1	AT5G09590	Symbols: MTHSC70-2, HSC70-5 | mitochondrial HSO70 2 | chr5:2975721-2978508 FORWARD LENGTH=682	1054	72946	22	20	34.9	682	5.63	2079	1	0	0	492.79	983.566	2	983.565	0.0007	101	110	0	56.63	30	2.7e-05	K	GELLVGTPAK	R
FANCC-CGSrhino PD1	37	AT5G09590.1	AT5G09590	Symbols: MTHSC70-2, HSC70-5 | mitochondrial HSO70 2 | chr5:2975721-2978508 FORWARD LENGTH=682	1054	72946	22	20	34.9	682	5.63	3418	1	1	1	553.778	1105.54	2	1105.54	0.0006	131	139	1	70.62	35	3.1e-06	R	KFDDPQTQK	E
FANCC-CGSrhino PD1	37	AT5G09590.1	AT5G09590	Symbols: MTHSC70-2, HSC70-5 | mitochondrial HSO70 2 | chr5:2975721-2978508 FORWARD LENGTH=682	1054	72946	22	20	34.9	682	5.63	3626	1	1	1	565.788	1129.56	2	1129.56	-0.0002	613	622	0	69.67	33	2.5e-06	K	EIEDAVADLR	S
FANCC-CGSrhino PD1	37	AT5G09590.1	AT5G09590	Symbols: MTHSC70-2, HSC70-5 | mitochondrial HSO70 2 | chr5:2975721-2978508 FORWARD LENGTH=682	1054	72946	22	20	34.9	682	5.63	3952	1	1	1	582.817	1163.62	2	1163.62	0.001	90	100	0	54.01	35	0.00015	R	TTPSVVAFNTK	G
FANCC-CGSrhino PD1	37	AT5G09590.1	AT5G09590	Symbols: MTHSC70-2, HSC70-5 | mitochondrial HSO70 2 | chr5:2975721-2978508 FORWARD LENGTH=682	1054	72946	22	20	34.9	682	5.63	4186	1	1	1	595.843	1189.67	2	1189.67	0.0011	398	408	0	73.99	34	1.1e-06	K	VQSIVAEIFGK	S
FANCC-CGSrhino PD1	37	AT5G09590.1	AT5G09590	Symbols: MTHSC70-2, HSC70-5 | mitochondrial HSO70 2 | chr5:2975721-2978508 FORWARD LENGTH=682	1054	72946	22	20	34.9	682	5.63	4613	1	1	1	618.291	1234.57	2	1234.57	-0.0012	552	563	0	71.57	32	1.3e-06	R	SSGGLSEDDIQK	M
FANCC-CGSrhino PD1	37	AT5G09590.1	AT5G09590	Symbols: MTHSC70-2, HSC70-5 | mitochondrial HSO70 2 | chr5:2975721-2978508 FORWARD LENGTH=682	1054	72946	22	20	34.9	682	5.63	4614	1	1	1	618.292	1234.57	2	1234.57	0.0019	623	634	0	69.07	33	2.5e-06	R	SASSGDDLNEIK	A
FANCC-CGSrhino PD1	37	AT5G09590.1	AT5G09590	Symbols: MTHSC70-2, HSC70-5 | mitochondrial HSO70 2 | chr5:2975721-2978508 FORWARD LENGTH=682	1054	72946	22	20	34.9	682	5.63	6130	1	1	1	709.367	1416.72	2	1416.72	-0.0014	112	125	0	85.55	35	9.6e-08	R	QAVTNPTNTVSGTK	R
FANCC-CGSrhino PD1	37	AT5G09590.1	AT5G09590	Symbols: MTHSC70-2, HSC70-5 | mitochondrial HSO70 2 | chr5:2975721-2978508 FORWARD LENGTH=682	1054	72946	22	20	34.9	682	5.63	6131	1	0	0	709.369	1416.72	2	1416.73	-0.0058	382	394	0	88.23	35	5.2e-08	K	EVDEVLLVGGMTR	V
FANCC-CGSrhino PD1	37	AT5G09590.1	AT5G09590	Symbols: MTHSC70-2, HSC70-5 | mitochondrial HSO70 2 | chr5:2975721-2978508 FORWARD LENGTH=682	1054	72946	22	20	34.9	682	5.63	7007	1	0	0	775.901	1549.79	2	1549.79	-0.0008	193	206	0	67.21	36	8e-06	K	AVVTVPAYFNDAQR	Q
FANCC-CGSrhino PD1	37	AT5G09590.1	AT5G09590	Symbols: MTHSC70-2, HSC70-5 | mitochondrial HSO70 2 | chr5:2975721-2978508 FORWARD LENGTH=682	1054	72946	22	20	34.9	682	5.63	7347	1	1	1	538.631	1612.87	3	1612.87	0.0017	352	364	1	43.06	34	0.0013	R	SRFETLVNHLIER	T
FANCC-CGSrhino PD1	37	AT5G09590.1	AT5G09590	Symbols: MTHSC70-2, HSC70-5 | mitochondrial HSO70 2 | chr5:2975721-2978508 FORWARD LENGTH=682	1054	72946	22	20	34.9	682	5.63	8309	1	1	1	897.458	1792.9	2	1792.9	-0.0007	223	239	0	109.5	36	4.5e-10	R	IINEPTAAALSYGMTNK	E
FANCC-CGSrhino PD1	37	AT5G09590.1	AT5G09590	Symbols: MTHSC70-2, HSC70-5 | mitochondrial HSO70 2 | chr5:2975721-2978508 FORWARD LENGTH=682	1054	72946	22	20	34.9	682	5.63	9015	1	0	1	647.006	1938	3	1938	-0.0034	413	432	0	92.73	35	1.9e-08	K	GVNPDEAVAMGAALQGGILR	G
FANCC-CGSrhino PD1	37	AT5G09590.1	AT5G09590	Symbols: MTHSC70-2, HSC70-5 | mitochondrial HSO70 2 | chr5:2975721-2978508 FORWARD LENGTH=682	1054	72946	22	20	34.9	682	5.63	9016	1	0	1	970.007	1938	2	1938	-0.0001	413	432	0	99.62	35	3.7e-09	K	GVNPDEAVAMGAALQGGILR	G
FANCC-CGSrhino PD1	37	AT5G09590.1	AT5G09590	Symbols: MTHSC70-2, HSC70-5 | mitochondrial HSO70 2 | chr5:2975721-2978508 FORWARD LENGTH=682	1054	72946	22	20	34.9	682	5.63	10666	1	1	1	1228.7	2455.39	2	2455.39	-0.0019	437	459	0	115.49	27	1.4e-11	K	ELLLLDVTPLSLGIETLGGVFTR	L
FANCC-CGSrhino PD1	37	AT5G09590.1	AT5G09590	Symbols: MTHSC70-2, HSC70-5 | mitochondrial HSO70 2 | chr5:2975721-2978508 FORWARD LENGTH=682	1054	72946	22	20	34.9	682	5.63	10667	1	1	1	819.472	2455.4	3	2455.39	0.0018	437	459	0	129.1	26	5.7e-13	K	ELLLLDVTPLSLGIETLGGVFTR	L
FANCC-CGSrhino PD1	38	AT3G15730.1	AT3G15730	Symbols: PLDALPHA1, PLD | phospholipase D alpha 1 | chr3:5330835-5333474 FORWARD LENGTH=810	1040	91790	20	17	37.9	810	5.53	3537	1	1	1	560.301	1118.59	2	1118.59	0.0015	801	810	0	52.64	36	0.00022	K	SDYLPPILTT	-
FANCC-CGSrhino PD1	38	AT3G15730.1	AT3G15730	Symbols: PLDALPHA1, PLD | phospholipase D alpha 1 | chr3:5330835-5333474 FORWARD LENGTH=810	1040	91790	20	17	37.9	810	5.53	3615	1	1	1	564.825	1127.63	2	1127.63	0.0008	268	276	0	70.99	34	2.1e-06	R	VLLLVWDDR	T
FANCC-CGSrhino PD1	38	AT3G15730.1	AT3G15730	Symbols: PLDALPHA1, PLD | phospholipase D alpha 1 | chr3:5330835-5333474 FORWARD LENGTH=810	1040	91790	20	17	37.9	810	5.53	4249	1	1	1	599.838	1197.66	2	1197.66	0.0001	248	259	0	102.29	33	1.3e-09	K	PGGDVTIGELLK	K
FANCC-CGSrhino PD1	38	AT3G15730.1	AT3G15730	Symbols: PLDALPHA1, PLD | phospholipase D alpha 1 | chr3:5330835-5333474 FORWARD LENGTH=810	1040	91790	20	17	37.9	810	5.53	4573	1	1	1	616.321	1230.63	2	1230.63	0.0001	335	345	0	69.73	35	3.6e-06	K	IVVVDSEMPSR	G
FANCC-CGSrhino PD1	38	AT3G15730.1	AT3G15730	Symbols: PLDALPHA1, PLD | phospholipase D alpha 1 | chr3:5330835-5333474 FORWARD LENGTH=810	1040	91790	20	17	37.9	810	5.53	4658	1	1	1	621.328	1240.64	2	1240.64	0.0013	97	108	0	41.87	34	0.0019	K	DDNPIGATLIGR	A
FANCC-CGSrhino PD1	38	AT3G15730.1	AT3G15730	Symbols: PLDALPHA1, PLD | phospholipase D alpha 1 | chr3:5330835-5333474 FORWARD LENGTH=810	1040	91790	20	17	37.9	810	5.53	5068	1	1	0	643.845	1285.67	2	1285.68	-0.0029	501	511	0	56.14	35	7.9e-05	R	SIQDAYIHAIR	R
FANCC-CGSrhino PD1	38	AT3G15730.1	AT3G15730	Symbols: PLDALPHA1, PLD | phospholipase D alpha 1 | chr3:5330835-5333474 FORWARD LENGTH=810	1040	91790	20	17	37.9	810	5.53	5069	1	1	0	429.567	1285.68	3	1285.68	0.0009	501	511	0	56.77	34	6.5e-05	R	SIQDAYIHAIR	R
FANCC-CGSrhino PD1	38	AT3G15730.1	AT3G15730	Symbols: PLDALPHA1, PLD | phospholipase D alpha 1 | chr3:5330835-5333474 FORWARD LENGTH=810	1040	91790	20	17	37.9	810	5.53	5560	1	1	1	671.883	1341.75	2	1341.75	0	33	45	0	86.64	34	5.7e-08	K	ILANVEETIGVGK	G
FANCC-CGSrhino PD1	38	AT3G15730.1	AT3G15730	Symbols: PLDALPHA1, PLD | phospholipase D alpha 1 | chr3:5330835-5333474 FORWARD LENGTH=810	1040	91790	20	17	37.9	810	5.53	8715	1	1	1	624.317	1869.93	3	1869.94	-0.0097	182	197	0	63.81	35	1.4e-05	K	VSLYQDAHIPDNFVPR	I
FANCC-CGSrhino PD1	38	AT3G15730.1	AT3G15730	Symbols: PLDALPHA1, PLD | phospholipase D alpha 1 | chr3:5330835-5333474 FORWARD LENGTH=810	1040	91790	20	17	37.9	810	5.53	8991	1	1	1	645.635	1933.88	3	1933.89	-0.0031	689	705	0	41.95	32	0.0011	R	DSEIAMGGYQPHHLSHR	Q
FANCC-CGSrhino PD1	38	AT3G15730.1	AT3G15730	Symbols: PLDALPHA1, PLD | phospholipase D alpha 1 | chr3:5330835-5333474 FORWARD LENGTH=810	1040	91790	20	17	37.9	810	5.53	9137	1	1	1	984.47	1966.93	2	1966.92	0.0011	412	427	0	84.87	33	8.1e-08	R	LEGPIAWDVMYNFEQR	W
FANCC-CGSrhino PD1	38	AT3G15730.1	AT3G15730	Symbols: PLDALPHA1, PLD | phospholipase D alpha 1 | chr3:5330835-5333474 FORWARD LENGTH=810	1040	91790	20	17	37.9	810	5.53	9138	1	1	1	656.649	1966.93	3	1966.92	0.0011	412	427	0	57.18	33	4.8e-05	R	LEGPIAWDVMYNFEQR	W
FANCC-CGSrhino PD1	38	AT3G15730.1	AT3G15730	Symbols: PLDALPHA1, PLD | phospholipase D alpha 1 | chr3:5330835-5333474 FORWARD LENGTH=810	1040	91790	20	17	37.9	810	5.53	10379	1	1	1	1180.07	2358.13	2	2358.13	0.0003	469	494	0	110.76	34	2.4e-10	R	SIDGGAAAGFPESPEAAAEAGLVSGK	D
FANCC-CGSrhino PD1	38	AT3G15730.1	AT3G15730	Symbols: PLDALPHA1, PLD | phospholipase D alpha 1 | chr3:5330835-5333474 FORWARD LENGTH=810	1040	91790	20	17	37.9	810	5.53	10691	1	1	1	822.399	2464.18	3	2464.18	-0.0014	377	398	0	78.3	33	3.6e-07	R	TLDTVHHDDFHQPNFTGAAITK	G
FANCC-CGSrhino PD1	38	AT3G15730.1	AT3G15730	Symbols: PLDALPHA1, PLD | phospholipase D alpha 1 | chr3:5330835-5333474 FORWARD LENGTH=810	1040	91790	20	17	37.9	810	5.53	10692	1	1	1	617.051	2464.18	4	2464.18	-0.0008	377	398	0	37.94	33	0.0039	R	TLDTVHHDDFHQPNFTGAAITK	G
FANCC-CGSrhino PD1	38	AT3G15730.1	AT3G15730	Symbols: PLDALPHA1, PLD | phospholipase D alpha 1 | chr3:5330835-5333474 FORWARD LENGTH=810	1040	91790	20	17	37.9	810	5.53	10911	1	1	1	635.81	2539.21	4	2539.21	-0.0007	312	334	0	69.6	34	3.2e-06	R	NPDDGGSIVQSLQISTMFTHHQK	I
FANCC-CGSrhino PD1	38	AT3G15730.1	AT3G15730	Symbols: PLDALPHA1, PLD | phospholipase D alpha 1 | chr3:5330835-5333474 FORWARD LENGTH=810	1040	91790	20	17	37.9	810	5.53	11124	1	1	1	1315.14	2628.26	2	2628.26	-0.0019	770	793	0	121.83	34	1.8e-11	R	YPIGVASEGDITELPGFEFFPDTK	A
FANCC-CGSrhino PD1	38	AT3G15730.1	AT3G15730	Symbols: PLDALPHA1, PLD | phospholipase D alpha 1 | chr3:5330835-5333474 FORWARD LENGTH=810	1040	91790	20	17	37.9	810	5.53	11300	1	1	1	677.604	2706.39	4	2706.4	-0.0138	2	26	0	91.15	34	2.1e-08	M	AQHLLHGTLHATIYEVDALHGGGVR	Q	Acetyl (Protein N-term)	1.0000000000000000000000000.0
FANCC-CGSrhino PD1	38	AT3G15730.1	AT3G15730	Symbols: PLDALPHA1, PLD | phospholipase D alpha 1 | chr3:5330835-5333474 FORWARD LENGTH=810	1040	91790	20	17	37.9	810	5.53	12246	1	1	1	1072.2	3213.58	3	3213.58	0.0019	442	468	0	127.2	33	4.6e-12	R	DLSDIIITPSPVMFQEDHDVWNVQLFR	S
FANCC-CGSrhino PD1	38	AT3G15730.1	AT3G15730	Symbols: PLDALPHA1, PLD | phospholipase D alpha 1 | chr3:5330835-5333474 FORWARD LENGTH=810	1040	91790	20	17	37.9	810	5.53	12698	1	1	1	928.464	3709.83	4	3709.82	0.0031	109	141	1	114.78	32	6.5e-11	R	AYIPVDQVINGEEVDQWVEILDNDRNPIQGGSK	I
FANCC-CGSrhino PD1	39	AT5G23860.1;AT5G23860.2	AT5G23860	Symbols: TUB8 | tubulin beta 8 | chr5:8042962-8044528 FORWARD LENGTH=449	1037	50574	23	15	39.4	449	4.73	2910	1	0	0	530.268	1058.52	2	1058.52	0.0003	310	318	0	63.16	33	1.1e-05	R	YLTASAMFR	G
FANCC-CGSrhino PD1	39	AT5G23860.1;AT5G23860.2	AT5G23860	Symbols: TUB8 | tubulin beta 8 | chr5:8042962-8044528 FORWARD LENGTH=449	1037	50574	23	15	39.4	449	4.73	3131	1	0	0	539.27	1076.52	2	1076.53	-0.0003	155	162	1	44.55	35	0.0011	K	IREEYPDR	M
FANCC-CGSrhino PD1	39	AT5G23860.1;AT5G23860.2	AT5G23860	Symbols: TUB8 | tubulin beta 8 | chr5:8042962-8044528 FORWARD LENGTH=449	1037	50574	23	15	39.4	449	4.73	3739	1	0	0	570.349	1138.68	2	1138.69	-0.0029	253	262	0	55.53	29	2.6e-05	K	LAVNLIPFPR	L
FANCC-CGSrhino PD1	39	AT5G23860.1;AT5G23860.2	AT5G23860	Symbols: TUB8 | tubulin beta 8 | chr5:8042962-8044528 FORWARD LENGTH=449	1037	50574	23	15	39.4	449	4.73	3807	1	0	0	573.797	1145.58	2	1145.58	-0.0036	242	251	0	42.08	35	0.0021	R	FPGQLNSDLR	K
FANCC-CGSrhino PD1	39	AT5G23860.1;AT5G23860.2	AT5G23860	Symbols: TUB8 | tubulin beta 8 | chr5:8042962-8044528 FORWARD LENGTH=449	1037	50574	23	15	39.4	449	4.73	3808	1	0	0	573.799	1145.58	2	1145.58	0	242	251	0	49.46	35	0.00044	R	FPGQLNSDLR	K
FANCC-CGSrhino PD1	39	AT5G23860.1;AT5G23860.2	AT5G23860	Symbols: TUB8 | tubulin beta 8 | chr5:8042962-8044528 FORWARD LENGTH=449	1037	50574	23	15	39.4	449	4.73	3809	1	0	0	573.799	1145.58	2	1145.58	0.0011	242	251	0	61.45	35	2.8e-05	R	FPGQLNSDLR	K
FANCC-CGSrhino PD1	39	AT5G23860.1;AT5G23860.2	AT5G23860	Symbols: TUB8 | tubulin beta 8 | chr5:8042962-8044528 FORWARD LENGTH=449	1037	50574	23	15	39.4	449	4.73	4410	1	0	0	608.292	1214.57	2	1214.58	-0.0062	381	390	0	69.16	32	2.3e-06	R	VSEQFTAMFR	R
FANCC-CGSrhino PD1	39	AT5G23860.1;AT5G23860.2	AT5G23860	Symbols: TUB8 | tubulin beta 8 | chr5:8042962-8044528 FORWARD LENGTH=449	1037	50574	23	15	39.4	449	4.73	4411	1	0	0	608.295	1214.58	2	1214.58	0.0007	381	390	0	68.57	32	2.7e-06	R	VSEQFTAMFR	R
FANCC-CGSrhino PD1	39	AT5G23860.1;AT5G23860.2	AT5G23860	Symbols: TUB8 | tubulin beta 8 | chr5:8042962-8044528 FORWARD LENGTH=449	1037	50574	23	15	39.4	449	4.73	4570	1	0	0	616.292	1230.57	2	1230.57	-0.0006	381	390	0	51.73	32	0.00011	R	VSEQFTAMFR	R	Oxidation (M)	0.0000000200.0
FANCC-CGSrhino PD1	39	AT5G23860.1;AT5G23860.2	AT5G23860	Symbols: TUB8 | tubulin beta 8 | chr5:8042962-8044528 FORWARD LENGTH=449	1037	50574	23	15	39.4	449	4.73	4963	1	0	0	637.843	1273.67	2	1273.68	-0.0061	242	252	1	40.3	36	0.0039	R	FPGQLNSDLRK	L
FANCC-CGSrhino PD1	39	AT5G23860.1;AT5G23860.2	AT5G23860	Symbols: TUB8 | tubulin beta 8 | chr5:8042962-8044528 FORWARD LENGTH=449	1037	50574	23	15	39.4	449	4.73	5796	1	0	0	686.345	1370.68	2	1370.68	-0.001	380	390	1	43.46	34	0.0012	R	RVSEQFTAMFR	R
FANCC-CGSrhino PD1	39	AT5G23860.1;AT5G23860.2	AT5G23860	Symbols: TUB8 | tubulin beta 8 | chr5:8042962-8044528 FORWARD LENGTH=449	1037	50574	23	15	39.4	449	4.73	5903	1	1	0	692.854	1383.69	2	1383.69	-0.0004	163	174	0	86.82	34	6.2e-08	R	MMLTFSVFPSPK	V
FANCC-CGSrhino PD1	39	AT5G23860.1;AT5G23860.2	AT5G23860	Symbols: TUB8 | tubulin beta 8 | chr5:8042962-8044528 FORWARD LENGTH=449	1037	50574	23	15	39.4	449	4.73	6362	1	0	0	723.846	1445.68	2	1445.68	-0.0039	325	336	0	65.8	33	5.3e-06	K	EVDEQMINVQNK	N
FANCC-CGSrhino PD1	39	AT5G23860.1;AT5G23860.2	AT5G23860	Symbols: TUB8 | tubulin beta 8 | chr5:8042962-8044528 FORWARD LENGTH=449	1037	50574	23	15	39.4	449	4.73	6363	1	0	0	723.847	1445.68	2	1445.68	-0.0016	325	336	0	67.47	33	3.9e-06	K	EVDEQMINVQNK	N
FANCC-CGSrhino PD1	39	AT5G23860.1;AT5G23860.2	AT5G23860	Symbols: TUB8 | tubulin beta 8 | chr5:8042962-8044528 FORWARD LENGTH=449	1037	50574	23	15	39.4	449	4.73	7402	1	0	0	541.622	1621.85	3	1621.84	0.0018	263	276	0	65.16	35	1.1e-05	R	LHFFMVGFAPLTSR	G
FANCC-CGSrhino PD1	39	AT5G23860.1;AT5G23860.2	AT5G23860	Symbols: TUB8 | tubulin beta 8 | chr5:8042962-8044528 FORWARD LENGTH=449	1037	50574	23	15	39.4	449	4.73	7460	1	0	0	817.399	1632.78	2	1632.79	-0.0028	63	77	0	81.12	34	2.1e-07	R	AVLMDLEPGTMDSVR	S
FANCC-CGSrhino PD1	39	AT5G23860.1;AT5G23860.2	AT5G23860	Symbols: TUB8 | tubulin beta 8 | chr5:8042962-8044528 FORWARD LENGTH=449	1037	50574	23	15	39.4	449	4.73	7864	1	0	0	848.92	1695.82	2	1695.83	-0.0008	337	350	0	82.6	34	1.7e-07	K	NSSYFVEWIPNNVK	S
FANCC-CGSrhino PD1	39	AT5G23860.1;AT5G23860.2	AT5G23860	Symbols: TUB8 | tubulin beta 8 | chr5:8042962-8044528 FORWARD LENGTH=449	1037	50574	23	15	39.4	449	4.73	7865	1	0	0	566.283	1695.83	3	1695.83	0.0004	337	350	0	55.61	34	8.4e-05	K	NSSYFVEWIPNNVK	S
FANCC-CGSrhino PD1	39	AT5G23860.1;AT5G23860.2	AT5G23860	Symbols: TUB8 | tubulin beta 8 | chr5:8042962-8044528 FORWARD LENGTH=449	1037	50574	23	15	39.4	449	4.73	8932	1	0	0	960.449	1918.88	2	1918.89	-0.0091	363	379	0	138.62	32	2.5e-13	K	MASTFIGNSTSIQEMFR	R
FANCC-CGSrhino PD1	39	AT5G23860.1;AT5G23860.2	AT5G23860	Symbols: TUB8 | tubulin beta 8 | chr5:8042962-8044528 FORWARD LENGTH=449	1037	50574	23	15	39.4	449	4.73	8938	1	0	0	960.946	1919.88	2	1918.89	0.9849	363	379	0	38.13	32	0.0027	K	MASTFIGNSTSIQEMFR	R
FANCC-CGSrhino PD1	39	AT5G23860.1;AT5G23860.2	AT5G23860	Symbols: TUB8 | tubulin beta 8 | chr5:8042962-8044528 FORWARD LENGTH=449	1037	50574	23	15	39.4	449	4.73	9148	1	0	0	987.003	1971.99	2	1971.99	0.0009	104	121	0	147.69	35	5.5e-14	K	GHYTEGAELIDSVLDVVR	K
FANCC-CGSrhino PD1	39	AT5G23860.1;AT5G23860.2	AT5G23860	Symbols: TUB8 | tubulin beta 8 | chr5:8042962-8044528 FORWARD LENGTH=449	1037	50574	23	15	39.4	449	4.73	9149	1	0	0	658.338	1971.99	3	1971.99	0.0012	104	121	0	122.99	35	1.6e-11	K	GHYTEGAELIDSVLDVVR	K
FANCC-CGSrhino PD1	39	AT5G23860.1;AT5G23860.2	AT5G23860	Symbols: TUB8 | tubulin beta 8 | chr5:8042962-8044528 FORWARD LENGTH=449	1037	50574	23	15	39.4	449	4.73	11526	1	0	0	938.783	2813.33	3	2813.33	-0.0039	78	103	1	93.64	33	9.5e-09	R	SGPYGQIFRPDNFVFGQSGAGNNWAK	G
FANCC-CGSrhino PD1	40	AT1G56070.1	AT1G56070	Symbols: LOS1 | Ribosomal protein S5/Elongation factor G/III/V family protein | chr1:20968245-20971077 REVERSE LENGTH=843	1030	93830	19	17	29.4	843	5.89	974	1	1	0	445.758	889.502	2	889.502	-0.0006	483	490	0	45.01	36	0.0013	K	FSVSPVVR	V
FANCC-CGSrhino PD1	40	AT1G56070.1	AT1G56070	Symbols: LOS1 | Ribosomal protein S5/Elongation factor G/III/V family protein | chr1:20968245-20971077 REVERSE LENGTH=843	1030	93830	19	17	29.4	843	5.89	1498	1	1	1	468.749	935.483	2	935.482	0.0004	472	479	0	40.99	35	0.003	K	EVDAHPIR	A
FANCC-CGSrhino PD1	40	AT1G56070.1	AT1G56070	Symbols: LOS1 | Ribosomal protein S5/Elongation factor G/III/V family protein | chr1:20968245-20971077 REVERSE LENGTH=843	1030	93830	19	17	29.4	843	5.89	2701	1	1	0	520.334	1038.65	2	1038.65	-0.0017	151	159	1	39.36	26	0.00057	R	IRPVLTVNK	M
FANCC-CGSrhino PD1	40	AT1G56070.1	AT1G56070	Symbols: LOS1 | Ribosomal protein S5/Elongation factor G/III/V family protein | chr1:20968245-20971077 REVERSE LENGTH=843	1030	93830	19	17	29.4	843	5.89	2967	1	1	0	532.293	1062.57	2	1062.57	-0.0006	653	661	0	41.99	35	0.0024	K	GVQYLNEIK	D
FANCC-CGSrhino PD1	40	AT1G56070.1	AT1G56070	Symbols: LOS1 | Ribosomal protein S5/Elongation factor G/III/V family protein | chr1:20968245-20971077 REVERSE LENGTH=843	1030	93830	19	17	29.4	843	5.89	3788	1	1	0	573.266	1144.52	2	1144.52	-0.0015	674	683	0	51.06	30	9.4e-05	K	EGPLAEENMR	G
FANCC-CGSrhino PD1	40	AT1G56070.1	AT1G56070	Symbols: LOS1 | Ribosomal protein S5/Elongation factor G/III/V family protein | chr1:20968245-20971077 REVERSE LENGTH=843	1030	93830	19	17	29.4	843	5.89	4336	1	1	0	604.303	1206.59	2	1206.59	0	619	628	0	65.32	35	1.1e-05	K	ILAEEFGWDK	D
FANCC-CGSrhino PD1	40	AT1G56070.1	AT1G56070	Symbols: LOS1 | Ribosomal protein S5/Elongation factor G/III/V family protein | chr1:20968245-20971077 REVERSE LENGTH=843	1030	93830	19	17	29.4	843	5.89	4443	1	1	1	609.812	1217.61	2	1217.61	-0.0011	411	421	0	65.11	35	1e-05	R	IMGPNYIPGEK	K
FANCC-CGSrhino PD1	40	AT1G56070.1	AT1G56070	Symbols: LOS1 | Ribosomal protein S5/Elongation factor G/III/V family protein | chr1:20968245-20971077 REVERSE LENGTH=843	1030	93830	19	17	29.4	843	5.89	5270	1	1	1	436.555	1306.64	3	1306.65	-0.0017	21	32	0	37.34	35	0.0064	R	NMSVIAHVDHGK	S
FANCC-CGSrhino PD1	40	AT1G56070.1	AT1G56070	Symbols: LOS1 | Ribosomal protein S5/Elongation factor G/III/V family protein | chr1:20968245-20971077 REVERSE LENGTH=843	1030	93830	19	17	29.4	843	5.89	5966	1	1	1	698.815	1395.62	2	1395.62	-0.0064	831	842	0	46.47	31	0.0003	K	EAMTPLSEFEDK	L
FANCC-CGSrhino PD1	40	AT1G56070.1	AT1G56070	Symbols: LOS1 | Ribosomal protein S5/Elongation factor G/III/V family protein | chr1:20968245-20971077 REVERSE LENGTH=843	1030	93830	19	17	29.4	843	5.89	6391	1	1	1	726.849	1451.68	2	1451.68	-0.0003	244	255	0	78.66	34	3.6e-07	R	LWGENFFDPATR	K
FANCC-CGSrhino PD1	40	AT1G56070.1	AT1G56070	Symbols: LOS1 | Ribosomal protein S5/Elongation factor G/III/V family protein | chr1:20968245-20971077 REVERSE LENGTH=843	1030	93830	19	17	29.4	843	5.89	6708	1	1	1	751.843	1501.67	2	1501.67	0.0002	593	606	0	109.25	30	1.4e-10	R	PMEEGLAEAIDDGR	I
FANCC-CGSrhino PD1	40	AT1G56070.1	AT1G56070	Symbols: LOS1 | Ribosomal protein S5/Elongation factor G/III/V family protein | chr1:20968245-20971077 REVERSE LENGTH=843	1030	93830	19	17	29.4	843	5.89	7014	1	1	1	776.371	1550.73	2	1550.73	-0.0006	544	557	0	88.91	33	3.2e-08	K	DLQDDFMGGAEIIK	S
FANCC-CGSrhino PD1	40	AT1G56070.1	AT1G56070	Symbols: LOS1 | Ribosomal protein S5/Elongation factor G/III/V family protein | chr1:20968245-20971077 REVERSE LENGTH=843	1030	93830	19	17	29.4	843	5.89	8354	1	1	1	900.47	1798.93	2	1798.93	0.0005	771	786	0	78.41	34	4.1e-07	K	AYLPVVESFGFSSQLR	A
FANCC-CGSrhino PD1	40	AT1G56070.1	AT1G56070	Symbols: LOS1 | Ribosomal protein S5/Elongation factor G/III/V family protein | chr1:20968245-20971077 REVERSE LENGTH=843	1030	93830	19	17	29.4	843	5.89	10045	1	1	1	1129.11	2256.2	2	2256.2	-0.0001	33	55	0	203.65	33	1e-19	K	STLTDSLVAAAGIIAQEVAGDVR	M
FANCC-CGSrhino PD1	40	AT1G56070.1	AT1G56070	Symbols: LOS1 | Ribosomal protein S5/Elongation factor G/III/V family protein | chr1:20968245-20971077 REVERSE LENGTH=843	1030	93830	19	17	29.4	843	5.89	10046	1	1	1	753.073	2256.2	3	2256.2	0.0021	33	55	0	154.83	33	7.9e-15	K	STLTDSLVAAAGIIAQEVAGDVR	M
FANCC-CGSrhino PD1	40	AT1G56070.1	AT1G56070	Symbols: LOS1 | Ribosomal protein S5/Elongation factor G/III/V family protein | chr1:20968245-20971077 REVERSE LENGTH=843	1030	93830	19	17	29.4	843	5.89	11834	1	1	1	974.16	2919.46	3	2919.46	0.0011	181	206	0	95.22	34	8.5e-09	R	VIENANVIMATYEDPLLGDVQVYPEK	G
FANCC-CGSrhino PD1	40	AT1G56070.1	AT1G56070	Symbols: LOS1 | Ribosomal protein S5/Elongation factor G/III/V family protein | chr1:20968245-20971077 REVERSE LENGTH=843	1030	93830	19	17	29.4	843	5.89	11889	1	1	0	1466.28	2930.54	2	2930.55	-0.0016	725	751	0	100.08	33	2e-09	R	LLEPVYMVEIQAPEGALGGIYSVLNQK	R
FANCC-CGSrhino PD1	40	AT1G56070.1	AT1G56070	Symbols: LOS1 | Ribosomal protein S5/Elongation factor G/III/V family protein | chr1:20968245-20971077 REVERSE LENGTH=843	1030	93830	19	17	29.4	843	5.89	11890	1	1	0	733.644	2930.55	4	2930.55	0.0018	725	751	0	68.77	32	2.6e-06	R	LLEPVYMVEIQAPEGALGGIYSVLNQK	R
FANCC-CGSrhino PD1	40	AT1G56070.1	AT1G56070	Symbols: LOS1 | Ribosomal protein S5/Elongation factor G/III/V family protein | chr1:20968245-20971077 REVERSE LENGTH=843	1030	93830	19	17	29.4	843	5.89	11897	1	1	0	978.149	2931.42	3	2931.43	-0.0006	94	120	0	95.06	34	8e-09	R	DGNEYLINLIDSPGHVDFSSEVTAALR	I
FANCC-CGSrhino PD1	41	AT5G62690.1;AT5G62700.1	AT5G62690	Symbols: TUB2 | tubulin beta chain 2 | chr5:25181560-25183501 FORWARD LENGTH=450	1027	50701	24	16	42.7	450	4.7	2910	1	0	0	530.268	1058.52	2	1058.52	0.0003	310	318	0	63.16	33	1.1e-05	R	YLTASAMFR	G
FANCC-CGSrhino PD1	41	AT5G62690.1;AT5G62700.1	AT5G62690	Symbols: TUB2 | tubulin beta chain 2 | chr5:25181560-25183501 FORWARD LENGTH=450	1027	50701	24	16	42.7	450	4.7	3131	1	0	0	539.27	1076.52	2	1076.53	-0.0003	155	162	1	44.55	35	0.0011	K	IREEYPDR	M
FANCC-CGSrhino PD1	41	AT5G62690.1;AT5G62700.1	AT5G62690	Symbols: TUB2 | tubulin beta chain 2 | chr5:25181560-25183501 FORWARD LENGTH=450	1027	50701	24	16	42.7	450	4.7	3739	1	0	0	570.349	1138.68	2	1138.69	-0.0029	253	262	0	55.53	29	2.6e-05	K	LAVNLIPFPR	L
FANCC-CGSrhino PD1	41	AT5G62690.1;AT5G62700.1	AT5G62690	Symbols: TUB2 | tubulin beta chain 2 | chr5:25181560-25183501 FORWARD LENGTH=450	1027	50701	24	16	42.7	450	4.7	3807	1	0	0	573.797	1145.58	2	1145.58	-0.0036	242	251	0	42.08	35	0.0021	R	FPGQLNSDLR	K
FANCC-CGSrhino PD1	41	AT5G62690.1;AT5G62700.1	AT5G62690	Symbols: TUB2 | tubulin beta chain 2 | chr5:25181560-25183501 FORWARD LENGTH=450	1027	50701	24	16	42.7	450	4.7	3808	1	0	0	573.799	1145.58	2	1145.58	0	242	251	0	49.46	35	0.00044	R	FPGQLNSDLR	K
FANCC-CGSrhino PD1	41	AT5G62690.1;AT5G62700.1	AT5G62690	Symbols: TUB2 | tubulin beta chain 2 | chr5:25181560-25183501 FORWARD LENGTH=450	1027	50701	24	16	42.7	450	4.7	3809	1	0	0	573.799	1145.58	2	1145.58	0.0011	242	251	0	61.45	35	2.8e-05	R	FPGQLNSDLR	K
FANCC-CGSrhino PD1	41	AT5G62690.1;AT5G62700.1	AT5G62690	Symbols: TUB2 | tubulin beta chain 2 | chr5:25181560-25183501 FORWARD LENGTH=450	1027	50701	24	16	42.7	450	4.7	4410	1	0	0	608.292	1214.57	2	1214.58	-0.0062	381	390	0	69.16	32	2.3e-06	R	VSEQFTAMFR	R
FANCC-CGSrhino PD1	41	AT5G62690.1;AT5G62700.1	AT5G62690	Symbols: TUB2 | tubulin beta chain 2 | chr5:25181560-25183501 FORWARD LENGTH=450	1027	50701	24	16	42.7	450	4.7	4411	1	0	0	608.295	1214.58	2	1214.58	0.0007	381	390	0	68.57	32	2.7e-06	R	VSEQFTAMFR	R
FANCC-CGSrhino PD1	41	AT5G62690.1;AT5G62700.1	AT5G62690	Symbols: TUB2 | tubulin beta chain 2 | chr5:25181560-25183501 FORWARD LENGTH=450	1027	50701	24	16	42.7	450	4.7	4570	1	0	0	616.292	1230.57	2	1230.57	-0.0006	381	390	0	51.73	32	0.00011	R	VSEQFTAMFR	R	Oxidation (M)	0.0000000200.0
FANCC-CGSrhino PD1	41	AT5G62690.1;AT5G62700.1	AT5G62690	Symbols: TUB2 | tubulin beta chain 2 | chr5:25181560-25183501 FORWARD LENGTH=450	1027	50701	24	16	42.7	450	4.7	4963	1	0	0	637.843	1273.67	2	1273.68	-0.0061	242	252	1	40.3	36	0.0039	R	FPGQLNSDLRK	L
FANCC-CGSrhino PD1	41	AT5G62690.1;AT5G62700.1	AT5G62690	Symbols: TUB2 | tubulin beta chain 2 | chr5:25181560-25183501 FORWARD LENGTH=450	1027	50701	24	16	42.7	450	4.7	5796	1	0	0	686.345	1370.68	2	1370.68	-0.001	380	390	1	43.46	34	0.0012	R	RVSEQFTAMFR	R
FANCC-CGSrhino PD1	41	AT5G62690.1;AT5G62700.1	AT5G62690	Symbols: TUB2 | tubulin beta chain 2 | chr5:25181560-25183501 FORWARD LENGTH=450	1027	50701	24	16	42.7	450	4.7	5903	1	0	0	692.854	1383.69	2	1383.69	-0.0004	163	174	0	86.82	34	6.2e-08	R	MMLTFSVFPSPK	V
FANCC-CGSrhino PD1	41	AT5G62690.1;AT5G62700.1	AT5G62690	Symbols: TUB2 | tubulin beta chain 2 | chr5:25181560-25183501 FORWARD LENGTH=450	1027	50701	24	16	42.7	450	4.7	6362	1	0	0	723.846	1445.68	2	1445.68	-0.0039	325	336	0	65.8	33	5.3e-06	K	EVDEQMLNVQNK	N
FANCC-CGSrhino PD1	41	AT5G62690.1;AT5G62700.1	AT5G62690	Symbols: TUB2 | tubulin beta chain 2 | chr5:25181560-25183501 FORWARD LENGTH=450	1027	50701	24	16	42.7	450	4.7	6363	1	0	0	723.847	1445.68	2	1445.68	-0.0016	325	336	0	67.47	33	3.9e-06	K	EVDEQMLNVQNK	N
FANCC-CGSrhino PD1	41	AT5G62690.1;AT5G62700.1	AT5G62690	Symbols: TUB2 | tubulin beta chain 2 | chr5:25181560-25183501 FORWARD LENGTH=450	1027	50701	24	16	42.7	450	4.7	7402	1	0	0	541.622	1621.85	3	1621.84	0.0018	263	276	0	65.16	35	1.1e-05	R	LHFFMVGFAPLTSR	G
FANCC-CGSrhino PD1	41	AT5G62690.1;AT5G62700.1	AT5G62690	Symbols: TUB2 | tubulin beta chain 2 | chr5:25181560-25183501 FORWARD LENGTH=450	1027	50701	24	16	42.7	450	4.7	7584	1	0	0	549.94	1646.8	3	1646.8	-0.0019	63	77	0	51.43	34	0.0002	R	AVLMDLEPGTMDSLR	S
FANCC-CGSrhino PD1	41	AT5G62690.1;AT5G62700.1	AT5G62690	Symbols: TUB2 | tubulin beta chain 2 | chr5:25181560-25183501 FORWARD LENGTH=450	1027	50701	24	16	42.7	450	4.7	7864	1	0	0	848.92	1695.82	2	1695.83	-0.0008	337	350	0	82.6	34	1.7e-07	K	NSSYFVEWIPNNVK	S
FANCC-CGSrhino PD1	41	AT5G62690.1;AT5G62700.1	AT5G62690	Symbols: TUB2 | tubulin beta chain 2 | chr5:25181560-25183501 FORWARD LENGTH=450	1027	50701	24	16	42.7	450	4.7	7865	1	0	0	566.283	1695.83	3	1695.83	0.0004	337	350	0	55.61	34	8.4e-05	K	NSSYFVEWIPNNVK	S
FANCC-CGSrhino PD1	41	AT5G62690.1;AT5G62700.1	AT5G62690	Symbols: TUB2 | tubulin beta chain 2 | chr5:25181560-25183501 FORWARD LENGTH=450	1027	50701	24	16	42.7	450	4.7	8168	1	1	1	881.937	1761.86	2	1761.86	-0.0015	283	297	0	87.79	35	5.9e-08	R	SLTVPELTQQMWDSK	N
FANCC-CGSrhino PD1	41	AT5G62690.1;AT5G62700.1	AT5G62690	Symbols: TUB2 | tubulin beta chain 2 | chr5:25181560-25183501 FORWARD LENGTH=450	1027	50701	24	16	42.7	450	4.7	8932	1	0	0	960.449	1918.88	2	1918.89	-0.0091	363	379	0	138.62	32	2.5e-13	K	MASTFIGNSTSIQEMFR	R
FANCC-CGSrhino PD1	41	AT5G62690.1;AT5G62700.1	AT5G62690	Symbols: TUB2 | tubulin beta chain 2 | chr5:25181560-25183501 FORWARD LENGTH=450	1027	50701	24	16	42.7	450	4.7	8938	1	0	0	960.946	1919.88	2	1918.89	0.9849	363	379	0	38.13	32	0.0027	K	MASTFIGNSTSIQEMFR	R
FANCC-CGSrhino PD1	41	AT5G62690.1;AT5G62700.1	AT5G62690	Symbols: TUB2 | tubulin beta chain 2 | chr5:25181560-25183501 FORWARD LENGTH=450	1027	50701	24	16	42.7	450	4.7	9148	1	0	0	987.003	1971.99	2	1971.99	0.0009	104	121	0	147.69	35	5.5e-14	K	GHYTEGAELIDSVLDVVR	K
FANCC-CGSrhino PD1	41	AT5G62690.1;AT5G62700.1	AT5G62690	Symbols: TUB2 | tubulin beta chain 2 | chr5:25181560-25183501 FORWARD LENGTH=450	1027	50701	24	16	42.7	450	4.7	9149	1	0	0	658.338	1971.99	3	1971.99	0.0012	104	121	0	122.99	35	1.6e-11	K	GHYTEGAELIDSVLDVVR	K
FANCC-CGSrhino PD1	41	AT5G62690.1;AT5G62700.1	AT5G62690	Symbols: TUB2 | tubulin beta chain 2 | chr5:25181560-25183501 FORWARD LENGTH=450	1027	50701	24	16	42.7	450	4.7	11508	1	1	1	935.106	2802.3	3	2801.29	1.0013	78	103	1	45.02	31	0.00048	R	SGPYGQTFRPDNFVFGQSGAGNNWAK	G
FANCC-CGSrhino PD1	42	AT5G19770.1;AT5G19780.1	AT5G19770	Symbols: TUA3 | tubulin alpha-3 | chr5:6682761-6684474 REVERSE LENGTH=450	1023	49622	19	10	32.7	450	4.95	930	1	0	0	444.22	886.426	2	886.426	-0.0003	395	401	0	35.66	31	0.0036	K	FDLMYAK	R
FANCC-CGSrhino PD1	42	AT5G19770.1;AT5G19780.1	AT5G19770	Symbols: TUA3 | tubulin alpha-3 | chr5:6682761-6684474 REVERSE LENGTH=450	1023	49622	19	10	32.7	450	4.95	947	1	0	0	444.737	887.459	2	887.46	-0.0013	423	430	0	50.71	34	0.00024	R	EDLAALEK	D
FANCC-CGSrhino PD1	42	AT5G19770.1;AT5G19780.1	AT5G19770	Symbols: TUA3 | tubulin alpha-3 | chr5:6682761-6684474 REVERSE LENGTH=450	1023	49622	19	10	32.7	450	4.95	2126	1	0	0	494.276	986.537	2	986.54	-0.0025	327	336	0	39.66	35	0.0035	K	DVNAAVGTIK	T
FANCC-CGSrhino PD1	42	AT5G19770.1;AT5G19780.1	AT5G19770	Symbols: TUA3 | tubulin alpha-3 | chr5:6682761-6684474 REVERSE LENGTH=450	1023	49622	19	10	32.7	450	4.95	5969	1	0	0	698.88	1395.74	2	1395.75	-0.0061	85	96	0	66.26	34	6.3e-06	R	QLFHPEQLISGK	E
FANCC-CGSrhino PD1	42	AT5G19770.1;AT5G19780.1	AT5G19770	Symbols: TUA3 | tubulin alpha-3 | chr5:6682761-6684474 REVERSE LENGTH=450	1023	49622	19	10	32.7	450	4.95	5970	1	0	0	466.256	1395.75	3	1395.75	-0.0047	85	96	0	49.64	34	0.0003	R	QLFHPEQLISGK	E
FANCC-CGSrhino PD1	42	AT5G19770.1;AT5G19780.1	AT5G19770	Symbols: TUA3 | tubulin alpha-3 | chr5:6682761-6684474 REVERSE LENGTH=450	1023	49622	19	10	32.7	450	4.95	6898	1	1	1	766.457	1530.9	2	1530.9	0.0021	230	243	0	78.66	29	1.3e-07	R	LISQIISSLTTSLR	F
FANCC-CGSrhino PD1	42	AT5G19770.1;AT5G19780.1	AT5G19770	Symbols: TUA3 | tubulin alpha-3 | chr5:6682761-6684474 REVERSE LENGTH=450	1023	49622	19	10	32.7	450	4.95	7891	1	0	0	567.972	1700.89	3	1700.9	-0.0037	65	79	0	90.24	35	3.2e-08	R	AVFVDLEPTVIDEVR	T
FANCC-CGSrhino PD1	42	AT5G19770.1;AT5G19780.1	AT5G19770	Symbols: TUA3 | tubulin alpha-3 | chr5:6682761-6684474 REVERSE LENGTH=450	1023	49622	19	10	32.7	450	4.95	7892	1	0	0	851.456	1700.9	2	1700.9	-0.0008	65	79	0	94.62	35	1.2e-08	R	AVFVDLEPTVIDEVR	T
FANCC-CGSrhino PD1	42	AT5G19770.1;AT5G19780.1	AT5G19770	Symbols: TUA3 | tubulin alpha-3 | chr5:6682761-6684474 REVERSE LENGTH=450	1023	49622	19	10	32.7	450	4.95	8045	1	1	1	578.978	1733.91	3	1733.92	-0.0056	265	280	0	76.68	35	8.2e-07	R	IHFMLSSYAPVISAAK	A
FANCC-CGSrhino PD1	42	AT5G19770.1;AT5G19780.1	AT5G19770	Symbols: TUA3 | tubulin alpha-3 | chr5:6682761-6684474 REVERSE LENGTH=450	1023	49622	19	10	32.7	450	4.95	10308	1	0	0	777.343	2329.01	3	2329.01	-0.0023	403	422	0	113.49	29	3.6e-11	R	AFVHWYVGEGMEEGEFSEAR	E
FANCC-CGSrhino PD1	42	AT5G19770.1;AT5G19780.1	AT5G19770	Symbols: TUA3 | tubulin alpha-3 | chr5:6682761-6684474 REVERSE LENGTH=450	1023	49622	19	10	32.7	450	4.95	10309	1	0	0	1165.51	2329.01	2	2329.01	-0.0013	403	422	0	110.53	29	7.2e-11	R	AFVHWYVGEGMEEGEFSEAR	E
FANCC-CGSrhino PD1	42	AT5G19770.1;AT5G19780.1	AT5G19770	Symbols: TUA3 | tubulin alpha-3 | chr5:6682761-6684474 REVERSE LENGTH=450	1023	49622	19	10	32.7	450	4.95	10310	1	0	0	777.345	2329.01	3	2329.01	0.0012	403	422	0	89.55	29	9.3e-09	R	AFVHWYVGEGMEEGEFSEAR	E
FANCC-CGSrhino PD1	42	AT5G19770.1;AT5G19780.1	AT5G19770	Symbols: TUA3 | tubulin alpha-3 | chr5:6682761-6684474 REVERSE LENGTH=450	1023	49622	19	10	32.7	450	4.95	10311	1	0	0	777.345	2329.01	3	2329.01	0.0022	403	422	0	60.81	29	6.9e-06	R	AFVHWYVGEGMEEGEFSEAR	E
FANCC-CGSrhino PD1	42	AT5G19770.1;AT5G19780.1	AT5G19770	Symbols: TUA3 | tubulin alpha-3 | chr5:6682761-6684474 REVERSE LENGTH=450	1023	49622	19	10	32.7	450	4.95	10315	1	0	0	777.678	2330.01	3	2329.01	1.0015	403	422	0	101.66	29	5.9e-10	R	AFVHWYVGEGMEEGEFSEAR	E
FANCC-CGSrhino PD1	42	AT5G19770.1;AT5G19780.1	AT5G19770	Symbols: TUA3 | tubulin alpha-3 | chr5:6682761-6684474 REVERSE LENGTH=450	1023	49622	19	10	32.7	450	4.95	10316	1	0	0	777.679	2330.02	3	2329.01	1.0046	403	422	0	96.28	29	2.2e-09	R	AFVHWYVGEGMEEGEFSEAR	E
FANCC-CGSrhino PD1	42	AT5G19770.1;AT5G19780.1	AT5G19770	Symbols: TUA3 | tubulin alpha-3 | chr5:6682761-6684474 REVERSE LENGTH=450	1023	49622	19	10	32.7	450	4.95	10317	1	0	0	777.68	2330.02	3	2329.01	1.0068	403	422	0	71.7	29	6.5e-07	R	AFVHWYVGEGMEEGEFSEAR	E
FANCC-CGSrhino PD1	42	AT5G19770.1;AT5G19780.1	AT5G19770	Symbols: TUA3 | tubulin alpha-3 | chr5:6682761-6684474 REVERSE LENGTH=450	1023	49622	19	10	32.7	450	4.95	10522	1	1	1	803.741	2408.2	3	2408.2	-0.0013	244	264	0	49.83	35	0.00036	R	FDGAINVDITEFQTNLVPYPR	I
FANCC-CGSrhino PD1	42	AT5G19770.1;AT5G19780.1	AT5G19770	Symbols: TUA3 | tubulin alpha-3 | chr5:6682761-6684474 REVERSE LENGTH=450	1023	49622	19	10	32.7	450	4.95	10523	1	1	1	1205.11	2408.2	2	2408.2	0.0008	244	264	0	146.33	35	8e-14	R	FDGAINVDITEFQTNLVPYPR	I
FANCC-CGSrhino PD1	42	AT5G19770.1;AT5G19780.1	AT5G19770	Symbols: TUA3 | tubulin alpha-3 | chr5:6682761-6684474 REVERSE LENGTH=450	1023	49622	19	10	32.7	450	4.95	11192	1	1	1	888.43	2662.27	3	2662.28	-0.0098	281	304	0	66.99	33	4.8e-06	K	AYHEQLSVPEITNAVFEPASMMAK	C
FANCC-CGSrhino PD1	43	AT3G23990.1	AT3G23990	Symbols: HSP60, HSP60-3B | heat shock protein 60 | chr3:8669013-8672278 FORWARD LENGTH=577	1023	61242	19	17	37.1	577	5.66	248	1	1	0	413.755	825.496	2	825.496	-0.0004	522	529	0	84.85	29	2.7e-08	K	AGIIDPLK	V
FANCC-CGSrhino PD1	43	AT3G23990.1	AT3G23990	Symbols: HSP60, HSP60-3B | heat shock protein 60 | chr3:8669013-8672278 FORWARD LENGTH=577	1023	61242	19	17	37.1	577	5.66	452	1	0	0	422.269	842.524	2	842.523	0.001	402	410	0	39.16	32	0.0024	K	LSGGVAVLK	I
FANCC-CGSrhino PD1	43	AT3G23990.1	AT3G23990	Symbols: HSP60, HSP60-3B | heat shock protein 60 | chr3:8669013-8672278 FORWARD LENGTH=577	1023	61242	19	17	37.1	577	5.66	478	1	1	0	424.206	846.398	2	846.398	-0.0008	308	315	0	54.22	32	6.4e-05	K	APGFGENR	K
FANCC-CGSrhino PD1	43	AT3G23990.1	AT3G23990	Symbols: HSP60, HSP60-3B | heat shock protein 60 | chr3:8669013-8672278 FORWARD LENGTH=577	1023	61242	19	17	37.1	577	5.66	1449	1	1	0	466.755	931.496	2	931.497	-0.0013	426	434	0	62.32	36	2.5e-05	R	VTDALNATK	A
FANCC-CGSrhino PD1	43	AT3G23990.1	AT3G23990	Symbols: HSP60, HSP60-3B | heat shock protein 60 | chr3:8669013-8672278 FORWARD LENGTH=577	1023	61242	19	17	37.1	577	5.66	1803	1	1	1	480.79	959.565	2	959.565	-0.0003	257	265	0	38.32	34	0.0042	K	ISSINSIVK	V
FANCC-CGSrhino PD1	43	AT3G23990.1	AT3G23990	Symbols: HSP60, HSP60-3B | heat shock protein 60 | chr3:8669013-8672278 FORWARD LENGTH=577	1023	61242	19	17	37.1	577	5.66	2444	1	1	0	508.766	1015.52	2	1015.52	-0.0014	49	58	0	64.86	33	8.1e-06	K	GVEDLADAVK	V
FANCC-CGSrhino PD1	43	AT3G23990.1	AT3G23990	Symbols: HSP60, HSP60-3B | heat shock protein 60 | chr3:8669013-8672278 FORWARD LENGTH=577	1023	61242	19	17	37.1	577	5.66	2914	1	1	0	530.288	1058.56	2	1058.56	-0.0003	202	211	0	45.52	35	0.00093	K	EGVITIQDGK	T
FANCC-CGSrhino PD1	43	AT3G23990.1	AT3G23990	Symbols: HSP60, HSP60-3B | heat shock protein 60 | chr3:8669013-8672278 FORWARD LENGTH=577	1023	61242	19	17	37.1	577	5.66	3805	1	1	1	573.786	1145.56	2	1145.56	0.0015	411	422	0	89.68	34	2.9e-08	K	IGGASEAEVGEK	K
FANCC-CGSrhino PD1	43	AT3G23990.1	AT3G23990	Symbols: HSP60, HSP60-3B | heat shock protein 60 | chr3:8669013-8672278 FORWARD LENGTH=577	1023	61242	19	17	37.1	577	5.66	4230	1	1	0	598.872	1195.73	2	1195.73	0.0015	468	478	0	58.2	27	8.5e-06	K	IGVQIIQNALK	T
FANCC-CGSrhino PD1	43	AT3G23990.1	AT3G23990	Symbols: HSP60, HSP60-3B | heat shock protein 60 | chr3:8669013-8672278 FORWARD LENGTH=577	1023	61242	19	17	37.1	577	5.66	4615	1	1	0	618.296	1234.58	2	1234.58	-0.0015	136	147	0	89.88	34	2.6e-08	K	SVAAGMNAMDLR	R
FANCC-CGSrhino PD1	43	AT3G23990.1	AT3G23990	Symbols: HSP60, HSP60-3B | heat shock protein 60 | chr3:8669013-8672278 FORWARD LENGTH=577	1023	61242	19	17	37.1	577	5.66	5439	1	1	1	664.353	1326.69	2	1326.69	-0.0015	67	78	0	53.08	34	0.00014	R	NVVIEQSWGAPK	V
FANCC-CGSrhino PD1	43	AT3G23990.1	AT3G23990	Symbols: HSP60, HSP60-3B | heat shock protein 60 | chr3:8669013-8672278 FORWARD LENGTH=577	1023	61242	19	17	37.1	577	5.66	6133	1	1	1	709.389	1416.76	2	1416.76	-0.0009	149	162	0	75.02	35	1.2e-06	R	GISMAVDAVVTNLK	S
FANCC-CGSrhino PD1	43	AT3G23990.1	AT3G23990	Symbols: HSP60, HSP60-3B | heat shock protein 60 | chr3:8669013-8672278 FORWARD LENGTH=577	1023	61242	19	17	37.1	577	5.66	6142	1	1	1	709.851	1417.69	2	1417.69	0.0002	228	239	0	62.28	34	1.9e-05	R	GYTSPYFITNQK	T
FANCC-CGSrhino PD1	43	AT3G23990.1	AT3G23990	Symbols: HSP60, HSP60-3B | heat shock protein 60 | chr3:8669013-8672278 FORWARD LENGTH=577	1023	61242	19	17	37.1	577	5.66	6726	1	1	0	754.887	1507.76	2	1507.76	0.0003	212	224	0	73.46	35	1.7e-06	K	TLFNELEVVEGMK	L
FANCC-CGSrhino PD1	43	AT3G23990.1	AT3G23990	Symbols: HSP60, HSP60-3B | heat shock protein 60 | chr3:8669013-8672278 FORWARD LENGTH=577	1023	61242	19	17	37.1	577	5.66	7663	1	1	0	831.404	1660.79	2	1660.79	-0.0013	499	513	0	99.74	34	2.7e-09	K	LLEQDNPDLGYDAAK	G
FANCC-CGSrhino PD1	43	AT3G23990.1	AT3G23990	Symbols: HSP60, HSP60-3B | heat shock protein 60 | chr3:8669013-8672278 FORWARD LENGTH=577	1023	61242	19	17	37.1	577	5.66	10773	1	1	1	834.129	2499.37	3	2499.37	-0.0031	533	557	0	139.59	31	1.6e-13	R	TALVDAASVSSLLTTTEAVVVDLPK	D
FANCC-CGSrhino PD1	43	AT3G23990.1	AT3G23990	Symbols: HSP60, HSP60-3B | heat shock protein 60 | chr3:8669013-8672278 FORWARD LENGTH=577	1023	61242	19	17	37.1	577	5.66	10774	1	1	1	1250.69	2499.37	2	2499.37	0.0033	533	557	0	104.62	31	4.6e-10	R	TALVDAASVSSLLTTTEAVVVDLPK	D
FANCC-CGSrhino PD1	43	AT3G23990.1	AT3G23990	Symbols: HSP60, HSP60-3B | heat shock protein 60 | chr3:8669013-8672278 FORWARD LENGTH=577	1023	61242	19	17	37.1	577	5.66	11061	1	1	1	1308.16	2614.31	2	2614.32	-0.0033	317	341	0	142.56	34	1.6e-13	K	ANLQDLAALTGGEVITDELGMNLEK	V
FANCC-CGSrhino PD1	43	AT3G23990.1	AT3G23990	Symbols: HSP60, HSP60-3B | heat shock protein 60 | chr3:8669013-8672278 FORWARD LENGTH=577	1023	61242	19	17	37.1	577	5.66	11062	1	1	1	872.446	2614.32	3	2614.32	-0.0004	317	341	0	134.65	34	9.9e-13	K	ANLQDLAALTGGEVITDELGMNLEK	V
FANCC-CGSrhino PD1	44	AT4G20890.1	AT4G20890	Symbols: TUB9 | tubulin beta-9 chain | chr4:11182218-11183840 FORWARD LENGTH=444	1006	49626	23	15	41.9	444	4.69	2553	1	0	0	514.281	1026.55	2	1026.55	-0.0018	310	318	0	36.42	33	0.0046	R	YLTASAVFR	G
FANCC-CGSrhino PD1	44	AT4G20890.1	AT4G20890	Symbols: TUB9 | tubulin beta-9 chain | chr4:11182218-11183840 FORWARD LENGTH=444	1006	49626	23	15	41.9	444	4.69	3131	1	0	0	539.27	1076.52	2	1076.53	-0.0003	155	162	1	44.55	35	0.0011	K	IREEYPDR	M
FANCC-CGSrhino PD1	44	AT4G20890.1	AT4G20890	Symbols: TUB9 | tubulin beta-9 chain | chr4:11182218-11183840 FORWARD LENGTH=444	1006	49626	23	15	41.9	444	4.69	3739	1	0	0	570.349	1138.68	2	1138.69	-0.0029	253	262	0	55.53	29	2.6e-05	K	LAVNLIPFPR	L
FANCC-CGSrhino PD1	44	AT4G20890.1	AT4G20890	Symbols: TUB9 | tubulin beta-9 chain | chr4:11182218-11183840 FORWARD LENGTH=444	1006	49626	23	15	41.9	444	4.69	3807	1	0	0	573.797	1145.58	2	1145.58	-0.0036	242	251	0	42.08	35	0.0021	R	FPGQLNSDLR	K
FANCC-CGSrhino PD1	44	AT4G20890.1	AT4G20890	Symbols: TUB9 | tubulin beta-9 chain | chr4:11182218-11183840 FORWARD LENGTH=444	1006	49626	23	15	41.9	444	4.69	3808	1	0	0	573.799	1145.58	2	1145.58	0	242	251	0	49.46	35	0.00044	R	FPGQLNSDLR	K
FANCC-CGSrhino PD1	44	AT4G20890.1	AT4G20890	Symbols: TUB9 | tubulin beta-9 chain | chr4:11182218-11183840 FORWARD LENGTH=444	1006	49626	23	15	41.9	444	4.69	3809	1	0	0	573.799	1145.58	2	1145.58	0.0011	242	251	0	61.45	35	2.8e-05	R	FPGQLNSDLR	K
FANCC-CGSrhino PD1	44	AT4G20890.1	AT4G20890	Symbols: TUB9 | tubulin beta-9 chain | chr4:11182218-11183840 FORWARD LENGTH=444	1006	49626	23	15	41.9	444	4.69	4410	1	0	0	608.292	1214.57	2	1214.58	-0.0062	381	390	0	69.16	32	2.3e-06	R	VSEQFTAMFR	R
FANCC-CGSrhino PD1	44	AT4G20890.1	AT4G20890	Symbols: TUB9 | tubulin beta-9 chain | chr4:11182218-11183840 FORWARD LENGTH=444	1006	49626	23	15	41.9	444	4.69	4411	1	0	0	608.295	1214.58	2	1214.58	0.0007	381	390	0	68.57	32	2.7e-06	R	VSEQFTAMFR	R
FANCC-CGSrhino PD1	44	AT4G20890.1	AT4G20890	Symbols: TUB9 | tubulin beta-9 chain | chr4:11182218-11183840 FORWARD LENGTH=444	1006	49626	23	15	41.9	444	4.69	4570	1	0	0	616.292	1230.57	2	1230.57	-0.0006	381	390	0	51.73	32	0.00011	R	VSEQFTAMFR	R	Oxidation (M)	0.0000000200.0
FANCC-CGSrhino PD1	44	AT4G20890.1	AT4G20890	Symbols: TUB9 | tubulin beta-9 chain | chr4:11182218-11183840 FORWARD LENGTH=444	1006	49626	23	15	41.9	444	4.69	4963	1	0	0	637.843	1273.67	2	1273.68	-0.0061	242	252	1	40.3	36	0.0039	R	FPGQLNSDLRK	L
FANCC-CGSrhino PD1	44	AT4G20890.1	AT4G20890	Symbols: TUB9 | tubulin beta-9 chain | chr4:11182218-11183840 FORWARD LENGTH=444	1006	49626	23	15	41.9	444	4.69	5181	1	1	1	649.823	1297.63	2	1297.63	0.0019	47	58	0	63.35	34	1.2e-05	R	INVYFNEASGGK	Y
FANCC-CGSrhino PD1	44	AT4G20890.1	AT4G20890	Symbols: TUB9 | tubulin beta-9 chain | chr4:11182218-11183840 FORWARD LENGTH=444	1006	49626	23	15	41.9	444	4.69	5796	1	0	0	686.345	1370.68	2	1370.68	-0.001	380	390	1	43.46	34	0.0012	R	RVSEQFTAMFR	R
FANCC-CGSrhino PD1	44	AT4G20890.1	AT4G20890	Symbols: TUB9 | tubulin beta-9 chain | chr4:11182218-11183840 FORWARD LENGTH=444	1006	49626	23	15	41.9	444	4.69	7402	1	0	0	541.622	1621.85	3	1621.84	0.0018	263	276	0	65.16	35	1.1e-05	R	LHFFMVGFAPLTSR	G
FANCC-CGSrhino PD1	44	AT4G20890.1	AT4G20890	Symbols: TUB9 | tubulin beta-9 chain | chr4:11182218-11183840 FORWARD LENGTH=444	1006	49626	23	15	41.9	444	4.69	7584	1	0	0	549.94	1646.8	3	1646.8	-0.0019	63	77	0	51.43	34	0.0002	R	AVLMDLEPGTMDSLR	S
FANCC-CGSrhino PD1	44	AT4G20890.1	AT4G20890	Symbols: TUB9 | tubulin beta-9 chain | chr4:11182218-11183840 FORWARD LENGTH=444	1006	49626	23	15	41.9	444	4.69	7864	1	0	0	848.92	1695.82	2	1695.83	-0.0008	337	350	0	82.6	34	1.7e-07	K	NSSYFVEWIPNNVK	S
FANCC-CGSrhino PD1	44	AT4G20890.1	AT4G20890	Symbols: TUB9 | tubulin beta-9 chain | chr4:11182218-11183840 FORWARD LENGTH=444	1006	49626	23	15	41.9	444	4.69	7865	1	0	0	566.283	1695.83	3	1695.83	0.0004	337	350	0	55.61	34	8.4e-05	K	NSSYFVEWIPNNVK	S
FANCC-CGSrhino PD1	44	AT4G20890.1	AT4G20890	Symbols: TUB9 | tubulin beta-9 chain | chr4:11182218-11183840 FORWARD LENGTH=444	1006	49626	23	15	41.9	444	4.69	8932	1	0	0	960.449	1918.88	2	1918.89	-0.0091	363	379	0	138.62	32	2.5e-13	K	MASTFIGNSTSIQEMFR	R
FANCC-CGSrhino PD1	44	AT4G20890.1	AT4G20890	Symbols: TUB9 | tubulin beta-9 chain | chr4:11182218-11183840 FORWARD LENGTH=444	1006	49626	23	15	41.9	444	4.69	8938	1	0	0	960.946	1919.88	2	1918.89	0.9849	363	379	0	38.13	32	0.0027	K	MASTFIGNSTSIQEMFR	R
FANCC-CGSrhino PD1	44	AT4G20890.1	AT4G20890	Symbols: TUB9 | tubulin beta-9 chain | chr4:11182218-11183840 FORWARD LENGTH=444	1006	49626	23	15	41.9	444	4.69	9148	1	0	0	987.003	1971.99	2	1971.99	0.0009	104	121	0	147.69	35	5.5e-14	K	GHYTEGAELIDSVLDVVR	K
FANCC-CGSrhino PD1	44	AT4G20890.1	AT4G20890	Symbols: TUB9 | tubulin beta-9 chain | chr4:11182218-11183840 FORWARD LENGTH=444	1006	49626	23	15	41.9	444	4.69	9149	1	0	0	658.338	1971.99	3	1971.99	0.0012	104	121	0	122.99	35	1.6e-11	K	GHYTEGAELIDSVLDVVR	K
[truncated: 27,498 more rows]
